# Supplementary material for: Activation of the Drosophila innate immune system accelerates growth in cooperation with oncogenic Ras
Source: PLoS Biol. 2025 Apr 28;23(4):e3003068. doi: 10.1371/journal.pbio.3003068 (PMC12036928; doi:10.1371/journal.pbio.3003068)
Supplement: S1 Data — (XLSX) [file pbio.3003068.s005.xlsx]

## Sheet: Sheet1
Figure	ID	Tissue_Volume (µm^3)
1B	Cactus	5140000
1B	Cactus	3690000
1B	Cactus	2770000
1B	Cactus	4020000
1B	Cactus	3250000
1B	Cactus	3310000
1B	Cactus	4570000
1B	Cactus	4630000
1B	Cactus	3250000
1B	Cactus	3100000
1B	Cactus	2180000
1B	Cactus	2420000
1B	Cactus	2870000
1B	Cactus	3180000
1B	Cactus	4140000
1B	Cactus	1660000
1B	Cactus	2000000
1B	Cactus	2010000
1B	Cactus	2450000
1B	Cactus	3950000
1B	Cactus	2350000
1B	Cactus	2540000
1B	Cactus	2510000
1B	Cactus	2070000
1B	Cactus	2880000
1B	Cactus	3020000
1B	Cactus	2760000
1B	Cactus	2270000
1B	Cactus	5280000
1B	Cactus	3140000
1B	Dorsal	4970000
1B	Dorsal	4180000
1B	Dorsal	1810000
1B	Dorsal	1930000
1B	Dorsal	3410000
1B	Dorsal	3420000
1B	Dorsal	2130000
1B	Dorsal	1910000
1B	Dorsal	3830000
1B	Dorsal	3970000
1B	Dorsal	5040000
1B	Dorsal	4340000
1B	Dorsal	3340000
1B	Dorsal	3550000
1B	Dorsal	1650000
1B	Dorsal	1950000
1B	Dorsal	1520000
1B	Dorsal	2450000
1B	Dorsal	2390000
1B	Dorsal	1650000
1B	Dorsal	1680000
1B	Dorsal	3440000
1B	Dorsal	1740000
1B	Dorsal	4280000
1B	Dorsal	3650000
1B	LacZ	4080000
1B	LacZ	4310000
1B	LacZ	3760000
1B	LacZ	3950000
1B	LacZ	4940000
1B	LacZ	4500000
1B	LacZ	5180000
1B	LacZ	4810000
1B	LacZ	4750000
1B	LacZ	5340000
1B	LacZ	3810000
1B	LacZ	4010000
1B	LacZ	4930000
1B	LacZ	4880000
1B	LacZ	3400000
1B	LacZ	3990000
1B	LacZ	4200000
1B	LacZ	4570000
1B	LacZ	3750000
1B	LacZ	5080000
1B	LacZ	5420000
1B	RasV12_LacZ	1190000
1B	RasV12_LacZ	2340000
1B	RasV12_LacZ	2530000
1B	RasV12_LacZ	2640000
1B	RasV12_LacZ	3120000
1B	RasV12_LacZ	1910000
1B	RasV12_LacZ	2980000
1B	RasV12_LacZ	1520000
1B	RasV12_LacZ	2000000
1B	RasV12_LacZ	1890000
1B	RasV12_LacZ	2350000
1B	RasV12_LacZ	1190000
1B	RasV12_LacZ	1780000
1B	RasV12_LacZ	1510000
1B	RasV12_LacZ	1540000
1B	RasV12_LacZ	1130000
1B	RasV12_LacZ	1220000
1B	RasV12_LacZ	1830000
1B	RasV12_LacZ	3370000
1B	RasV12_LacZ	1400000
1B	RasV12_LacZ	2290000
1B	RasV12_LacZ	1600000
1B	RasV12_LacZ	1270000
1B	RasV12_LacZ	1750000
1B	RasV12_LacZ	1910000
1B	RasV12_Dorsal	8240000
1B	RasV12_Dorsal	7150000
1B	RasV12_Dorsal	4830000
1B	RasV12_Dorsal	5140000
1B	RasV12_Dorsal	7240000
1B	RasV12_Dorsal	4550000
1B	RasV12_Dorsal	5950000
1B	RasV12_Dorsal	4960000
1B	RasV12_Dorsal	6940000
1B	RasV12_Dorsal	6270000
1B	RasV12_Dorsal	9360000
1B	RasV12_Dorsal	8030000
1B	RasV12_Dorsal	4350000
1B	RasV12_Dorsal	4590000
1B	RasV12_Cactus	704000
1B	RasV12_Cactus	1060000
1B	RasV12_Cactus	1020000
1B	RasV12_Cactus	1390000
1B	RasV12_Cactus	1950000
1B	RasV12_Cactus	566000
1B	RasV12_Cactus	903000
1B	RasV12_Cactus	1410000
1B	RasV12_Cactus	1620000
1B	RasV12_Cactus	1940000
1B	RasV12_Cactus	756000
1B	RasV12_Cactus	1200000
1B	RasV12_Cactus	1280000
1B	RasV12_Cactus	534000
1B	RasV12_Cactus	933000
1B	RasV12_Cactus	350000
1B	RasV12_Cactus	1130000
1B	RasV12_Cactus	942000
1B	RasV12_Cactus	1240000
1B	RasV12_Cactus	779000
1B	RasV12_Cactus	1070000
1B	RasV12_Cactus	1470000
1B	RasV12_Cactus	1820000
1B	RasV12_Cactus	867000
1B	RasV12_Cactus	2060000
1B	RasV12_Cactus	1170000
1B	RasV12_Tl10b	3530000
1B	RasV12_Tl10b	3570000
1B	RasV12_Tl10b	4890000
1B	RasV12_Tl10b	6410000
1B	RasV12_Tl10b	6530000
1B	RasV12_Tl10b	3830000
1B	RasV12_Tl10b	5240000
1B	RasV12_Tl10b	4160000
1B	RasV12_Tl10b	7350000
1B	RasV12_Tl10b	2320000
1B	RasV12_Tl10b	1610000
1B	RasV12_Tl10b	4250000
1B	RasV12_Tl10b	3700000
1B	RasV12_Tl10b	4210000
1B	RasV12_Tl10b	2800000
1B	RasV12_Tl10b	3930000
1B	RasV12_Tl10b	2650000
1B	RasV12_Tl10b	3160000
1B	RasV12_Tl10b	5480000
1B	RasV12_Tl10b	6360000
1B	RasV12_Tl10b	5030000
1B	RasV12_Tl10b	5570000
1B	RasV12_Tl10b	3170000
1B	Tl10b	2840000
1B	Tl10b	2740000
1B	Tl10b	4600000
1B	Tl10b	4910000
1B	Tl10b	3790000
1B	Tl10b	5250000
1B	Tl10b	3840000
1B	Tl10b	5430000
1B	Tl10b	3110000
1B	Tl10b	3440000
1B	Tl10b	3420000
1B	Tl10b	2550000
1B	Tl10b	3060000
1B	Tl10b	2730000
1B	Tl10b	5410000
1B	Tl10b	2620000
1B	Tl10b	2480000
1B	Tl10b	1820000
1B	Tl10b	1680000
1B	Tl10b	1140000
1B	Tl10b	1680000
Figure	ID	Timepoint (h AED)	Mean Dorsal intensity in GFP+ domain (a.u.)	Mean Dorsal intensity in GFP- domain (a.u.)
1E	LacZ	96	6.67	6.36
1E	LacZ	96	4.31	4.16
1E	LacZ	96	3.86	3.85
1E	LacZ	96	6.59	6.8
1E	LacZ	96	6.88	6.58
1E	LacZ	96	6.99	7.01
1E	LacZ	96	4.09	3.86
1E	LacZ	96	4.69	4.35
1E	LacZ	96	4.54	4.73
1E	Dorsal	96	57.3	14.6
1E	Dorsal	96	34.1	8.36
1E	Dorsal	96	56.2	12.9
1E	Dorsal	96	46.3	13.5
1E	Dorsal	96	66.6	13.7
1E	Dorsal	96	49.2	13.2
1E	Dorsal	96	34	9.66
1E	Tl10b	96	39.7	15.9
1E	Tl10b	96	40	17.2
1E	Tl10b	96	38.4	17.9
1E	Tl10b	96	52.5	20.9
1E	Tl10b	96	32.3	13.9
1E	Tl10b	96	48.4	21.8
1G	RasV12_LacZ	96	2.04	1.99
1G	RasV12_LacZ	96	1.52	1.51
1G	RasV12_LacZ	96	2.48	1.94
1G	RasV12_LacZ	96	1.68	1.76
1G	RasV12_LacZ	96	2.4	2.58
1G	RasV12_LacZ	96	2.68	2.54
1G	RasV12_LacZ	96	2.82	2.62
1G	RasV12_LacZ	96	1.26	1.1
1G	RasV12_Dorsal	96	40	13.1
1G	RasV12_Dorsal	96	25.4	7.27
1G	RasV12_Dorsal	96	38.2	6.87
1G	RasV12_Dorsal	96	28	5.57
1G	RasV12_Dorsal	96	33.3	6.98
1G	RasV12_Dorsal	96	36.3	7.21
1G	RasV12_Dorsal	96	38.9	12.1
1G	Rasv12_Toll10b	96	21.1	7.89
1G	Rasv12_Toll10b	96	12	5.86
1G	Rasv12_Toll10b	96	23.4	7.87
1G	Rasv12_Toll10b	96	3.41	1.13
1G	Rasv12_Toll10b	96	3.32	1.04
1G	Rasv12_Toll10b	96	5.02	1.92
1G	RasV12_LacZ	168	13.2	9.64
1G	RasV12_LacZ	168	13.3	12.4
1G	RasV12_LacZ	168	13.7	9.33
1G	RasV12_LacZ	168	9.67	9
1G	RasV12_LacZ	168	9.87	5.97
