# Supplementary material for: Activation of the Drosophila innate immune system accelerates growth in cooperation with oncogenic Ras
Source: PLoS Biol. 2025 Apr 28;23(4):e3003068. doi: 10.1371/journal.pbio.3003068 (PMC12036928; doi:10.1371/journal.pbio.3003068)
Supplement: S2 Data — (XLSX) [file pbio.3003068.s006.xlsx]

## Sheet: Sheet1
Figure	ID	Tissue_Volume (µm^3)
S1E	RasV12_DlgRNAi_Dorsal	13300000
S1E	RasV12_DlgRNAi_Dorsal	13600000
S1E	RasV12_DlgRNAi_Dorsal	13700000
S1E	RasV12_DlgRNAi_Dorsal	11900000
S1E	RasV12_DlgRNAi_Dorsal	9450000
S1E	RasV12_DlgRNAi_Dorsal	9470000
S1E	RasV12_DlgRNAi_Dorsal	12500000
S1E	RasV12_DlgRNAi_Dorsal	13400000
S1E	RasV12_DlgRNAi_Dorsal	16300000
S1E	RasV12_DlgRNAi_Dorsal	14900000
S1E	RasV12_DlgRNAi_Dorsal	16800000
S1E	RasV12_DlgRNAi_Dorsal	11400000
S1E	RasV12_DlgRNAi_Dorsal	12000000
S1E	RasV12_DlgRNAi_Dorsal	10900000
S1E	RasV12_DlgRNAi_Dorsal	9660000
S1E	RasV12_DlgRNAi_Cactus	4000000
S1E	RasV12_DlgRNAi_Cactus	2760000
S1E	RasV12_DlgRNAi_Cactus	5130000
S1E	RasV12_DlgRNAi_Cactus	4420000
S1E	RasV12_DlgRNAi_Cactus	9420000
S1E	RasV12_DlgRNAi_Cactus	8490000
S1E	RasV12_DlgRNAi_Cactus	6820000
S1E	RasV12_DlgRNAi_Cactus	4720000
S1E	RasV12_DlgRNAi_Cactus	6210000
S1E	RasV12_DlgRNAi_Cactus	6500000
S1E	RasV12_DlgRNAi_Cactus	4690000
S1E	RasV12_DlgRNAi_Cactus	4760000
S1E	RasV12_DlgRNAi_Cactus	6430000
S1E	RasV12_DlgRNAi_Cactus	8510000
S1E	RasV12_DlgRNAi_LacZ	5930000
S1E	RasV12_DlgRNAi_LacZ	4530000
S1E	RasV12_DlgRNAi_LacZ	2630000
S1E	RasV12_DlgRNAi_LacZ	1710000
S1E	RasV12_DlgRNAi_LacZ	7920000
S1E	RasV12_DlgRNAi_LacZ	8550000
S1E	RasV12_DlgRNAi_LacZ	6990000
S1E	RasV12_DlgRNAi_LacZ	6730000
S1E	RasV12_DlgRNAi_LacZ	7860000
S1E	RasV12_DlgRNAi_LacZ	8460000
S1E	RasV12_DlgRNAi_LacZ	4800000
S1E	RasV12_DlgRNAi_LacZ	3700000
S1E	RasV12_DlgRNAi_LacZ	5900000
S1E	RasV12_DlgRNAi_LacZ	6190000
S1E	RasV12_DlgRNAi_Dorsal	18800000
S1E	RasV12_DlgRNAi_Dorsal	8800000
S1E	RasV12_DlgRNAi_Dorsal	8250000
S1E	RasV12_DlgRNAi_Dorsal	19700000
S1E	RasV12_DlgRNAi_Dorsal	16900000
S1E	RasV12_DlgRNAi_LacZ	4690000
S1E	RasV12_DlgRNAi_LacZ	7770000
S1E	RasV12_DlgRNAi_LacZ	7110000
S1F	RasV12_DlgRNAi_LacZ	9360000
S1F	RasV12_DlgRNAi_LacZ	9430000
S1F	RasV12_DlgRNAi_LacZ	5930000
S1F	RasV12_DlgRNAi_LacZ	5030000
S1F	RasV12_DlgRNAi_LacZ	6590000
S1F	RasV12_DlgRNAi_LacZ	7510000
S1F	RasV12_DlgRNAi_LacZ	6690000
S1F	RasV12_DlgRNAi_LacZ	8980000
S1F	RasV12_DlgRNAi_LacZ	5820000
S1F	RasV12_DlgRNAi_LacZ	5260000
S1F	RasV12_DlgRNAi_LacZ	6130000
S1F	RasV12_DlgRNAi_LacZ	6670000
S1F	RasV12_DlgRNAi_LacZ	5830000
S1F	RasV12_DlgRNAi_LacZ	5520000
S1F	RasV12_DlgRNAi_LacZ	3670000
S1F	RasV12_DlgRNAi_LacZ	3820000
S1F	RasV12_DlgRNAi_LacZ	7560000
S1F	RasV12_DlgRNAi_LacZ	7570000
S1F	RasV12_DlgRNAi_LacZ	7720000
S1F	RasV12_DlgRNAi_LacZ	7180000
S1F	RasV12_DlgRNAi_LacZ	2780000
S1F	RasV12_DlgRNAi_LacZ	2450000
S1F	RasV12_DlgRNAi_LacZ	2420000
S1F	RasV12_DlgRNAi_LacZ	2370000
S1F	RasV12_DlgRNAi_LacZ	8330000
S1F	RasV12_DlgRNAi_LacZ	5930000
S1F	RasV12_DlgRNAi_LacZ	2250000
S1F	RasV12_DlgRNAi_LacZ	2040000
S1F	RasV12_DlgRNAi_LacZ	5800000
S1F	RasV12_DlgRNAi_LacZ	5490000
S1F	RasV12_DlgRNAi_LacZ	4710000
S1F	RasV12_DlgRNAi_LacZ	4860000
S1F	RasV12_DlgRNAi_LacZ	4270000
S1F	RasV12_DlgRNAi_LacZ	5150000
S1F	RasV12_DlgRNAi_LacZ	7770000
S1F	RasV12_DlgRNAi_LacZ	7280000
S1F	RasV12_DlgRNAi_LacZ	1550000
S1F	RasV12_DlgRNAi_LacZ	3180000
S1F	RasV12_DlgRNAi_LacZ	3540000
S1F	RasV12_DlgRNAi_LacZ	3330000
S1F	RasV12_DlgRNAi_LacZ	4150000
S1F	RasV12_DlgRNAi_LacZ	4180000
S1F	RasV12_DlgRNAi_LacZ	3020000
S1F	RasV12_DlgRNAi_LacZ	5310000
S1F	RasV12_DlgRNAi_Dorsal	2900000
S1F	RasV12_DlgRNAi_Dorsal	4160000
S1F	RasV12_DlgRNAi_Dorsal	10200000
S1F	RasV12_DlgRNAi_Dorsal	8960000
S1F	RasV12_DlgRNAi_Dorsal	4950000
S1F	RasV12_DlgRNAi_Dorsal	7590000
S1F	RasV12_DlgRNAi_Dorsal	5650000
S1F	RasV12_DlgRNAi_Dorsal	6060000
S1F	RasV12_DlgRNAi_Dorsal	3600000
S1F	RasV12_DlgRNAi_Dorsal	4720000
S1F	RasV12_DlgRNAi_Dorsal	4150000
S1F	RasV12_DlgRNAi_Dorsal	3470000
S1F	RasV12_DlgRNAi_Dorsal	2730000
S1F	RasV12_DlgRNAi_Dorsal	2680000
S1F	RasV12_DlgRNAi_Dorsal	2510000
S1F	RasV12_DlgRNAi_Dorsal	2620000
S1F	RasV12_DlgRNAi_Dorsal	4150000
S1F	RasV12_DlgRNAi_Dorsal	4120000
S1F	RasV12_DlgRNAi_Dorsal	4870000
S1F	RasV12_DlgRNAi_Dorsal	6470000
S1F	RasV12_DlgRNAi_Dorsal	3500000
S1F	RasV12_DlgRNAi_Dorsal	4010000
S1F	RasV12_DlgRNAi_Dorsal	9490000
S1F	RasV12_DlgRNAi_Dorsal	10500000
S1F	RasV12_DlgRNAi_Dorsal	6990000
S1F	RasV12_DlgRNAi_Dorsal	7260000
S1F	RasV12_DlgRNAi_Dorsal	9930000
S1F	RasV12_DlgRNAi_Dorsal	8790000
S1F	RasV12_DlgRNAi_Dorsal	3790000
S1F	RasV12_DlgRNAi_Dorsal	4590000
S1F	RasV12_DlgRNAi_Dorsal	5510000
S1F	RasV12_DlgRNAi_Dorsal	5520000
S1F	RasV12_DlgRNAi_LacZ	6930000
S1F	RasV12_DlgRNAi_LacZ	4370000
S1F	RasV12_DlgRNAi_LacZ	3010000
S1F	RasV12_DlgRNAi_LacZ	2800000
S1F	RasV12_DlgRNAi_LacZ	8070000
S1F	RasV12_DlgRNAi_LacZ	9160000
S1F	RasV12_DlgRNAi_LacZ	5000000
S1F	RasV12_DlgRNAi_LacZ	4710000
S1F	RasV12_DlgRNAi_LacZ	4810000
S1F	RasV12_DlgRNAi_LacZ	5310000
S1F	RasV12_DlgRNAi_Dorsal	6510000
S1F	RasV12_DlgRNAi_Dorsal	6580000
S1F	RasV12_DlgRNAi_Dorsal	6160000
S1F	RasV12_DlgRNAi_Dorsal	6050000
S1F	RasV12_DlgRNAi_Dorsal	5240000
S1F	RasV12_DlgRNAi_Dorsal	4880000
S1F	RasV12_DlgRNAi_Dorsal	7610000
S1F	RasV12_DlgRNAi_Dorsal	7260000
S1F	RasV12_DlgRNAi_Dorsal	6590000
S1F	RasV12_DlgRNAi_Dorsal	4750000
S1F	RasV12_DlgRNAi_Dorsal	5920000
S1F	RasV12_DlgRNAi_Dorsal	6720000
S1H	DlgRNAi_Dorsal	8650000
S1H	DlgRNAi_Dorsal	8310000
S1H	DlgRNAi_Dorsal	8160000
S1H	DlgRNAi_Dorsal	7200000
S1H	DlgRNAi_Dorsal	4340000
S1H	DlgRNAi_Dorsal	4410000
S1H	DlgRNAi_Dorsal	6490000
S1H	DlgRNAi_Dorsal	8200000
S1H	DlgRNAi_Dorsal	9600000
S1H	DlgRNAi_Dorsal	9090000
S1H	DlgRNAi_Dorsal	9140000
S1H	DlgRNAi_Dorsal	10200000
S1H	DlgRNAi_Dorsal	5150000
S1H	DlgRNAi_Dorsal	8200000
S1H	DlgRNAi_Dorsal	8410000
S1H	DlgRNAi_Dorsal	6110000
S1H	DlgRNAi_Dorsal	6240000
S1H	DlgRNAi_Dorsal	4700000
S1H	DlgRNAi_Dorsal	9500000
S1H	DlgRNAi_Dorsal	6880000
S1H	DlgRNAi_Dorsal	20900000
S1H	DlgRNAi_Dorsal	19300000
S1H	DlgRNAi_Dorsal	6800000
S1H	DlgRNAi_Dorsal	6430000
S1H	DlgRNAi_Dorsal	11500000
S1H	DlgRNAi_Dorsal	8040000
S1H	DlgRNAi_LacZ	6450000
S1H	DlgRNAi_LacZ	8000000
S1H	DlgRNAi_LacZ	7170000
S1H	DlgRNAi_LacZ	7040000
S1H	DlgRNAi_LacZ	7390000
S1H	DlgRNAi_LacZ	6840000
S1H	DlgRNAi_LacZ	6650000
S1H	DlgRNAi_LacZ	7010000
S1H	DlgRNAi_LacZ	7600000
S1H	DlgRNAi_LacZ	7780000
S1H	DlgRNAi_LacZ	6020000
S1H	DlgRNAi_LacZ	6650000
S1H	DlgRNAi_LacZ	6230000
S1H	DlgRNAi_LacZ	7070000
S1H	DlgRNAi_LacZ	6650000
S1H	DlgRNAi_LacZ	8670000
S1H	DlgRNAi_LacZ	7870000
S1H	DlgRNAi_LacZ	7980000
Figure	ID	Timepoint (h AED)	Mean Dorsal intensity in GFP+ domain (a.u.)	Mean Dorsal intensity in GFP- domain (a.u.)
S1C	Dorsal	96	32.4	2.36
S1C	Dorsal	96	31.9	3.53
S1C	Dorsal	96	37.6	2.95
S1C	Dorsal	96	31.3	2.4
S1C	Dorsal	96	37.8	3.29
S1C	Dorsal	96	30.3	2.62
S1C	Dorsal_Cactus	96	29.7	3.27
S1C	Dorsal_Cactus	96	39.2	3.88
S1C	Dorsal_Cactus	96	38.1	3.81
S1C	Dorsal_Cactus	96	16.7	2.38
S1C	Dorsal_Cactus	96	33	3.3
S1C	Dorsal_Cactus	96	36.4	4.01
S1J	RasV12_DlgRNAi_LacZ	96	6.58	6.5
S1J	RasV12_DlgRNAi_LacZ	96	11.1	9.01
S1J	RasV12_DlgRNAi_LacZ	96	11.7	8.64
S1J	RasV12_DlgRNAi_LacZ	96	9.64	9.8
S1J	RasV12_DlgRNAi_LacZ	96	8.92	9.95
S1J	RasV12_DlgRNAi_LacZ	96	8.2	6.97
S1J	RasV12_DlgRNAi_LacZ	168	32.5	21.6
S1J	RasV12_DlgRNAi_LacZ	168	6.26	2.96
S1J	RasV12_DlgRNAi_LacZ	168	10.3	6.74
S1J	RasV12_DlgRNAi_LacZ	168	6.43	3.5
S1J	RasV12_DlgRNAi_LacZ	168	8.69	5.29
S1J	RasV12_DlgRNAi_LacZ	168	8.62	5.86
S1J	RasV12_DlgRNAi_LacZ	168	11.9	6.66
S1J	RasV12_DlgRNAi_LacZ	168	23.4	15.4
S1J	RasV12_DlgRNAi_LacZ	168	5.29	4.54
S1J	RasV12_DlgRNAi_LacZ	168	8.22	5.67
