# Supplementary material for: Activation of the Drosophila innate immune system accelerates growth in cooperation with oncogenic Ras
Source: PLoS Biol. 2025 Apr 28;23(4):e3003068. doi: 10.1371/journal.pbio.3003068 (PMC12036928; doi:10.1371/journal.pbio.3003068)
Supplement: S3 Data — (XLSX) [file pbio.3003068.s007.xlsx]

## Sheet: Sheet1
Figure	Comparison	Number (#) of signigicantly differentially expressed genes (upregulated, red)	Number (#) of signigicantly differentially expressed genes (downregulated, blue)
2A	Dl vs. lacZ	526	566
2A	RasV12,lacZ vs. lacZ	606	624
2A	RasV12,Dl vs. RasV12,lacZ	522	360
Figure	Note
2B	Underlying raw data is stored in a separate file "Data_DE"
Figure	gene_set	genes_in_background	candidate_genes	gene_set_genes	overlapping_genes	log2_fold_enrichment	enrichment_p_value	enrichment_p.BH_value	underenrichment_p_value	underenrichment_p.BH_value	overlapping gene names
2C	compound eye development (GO:0048749)	17677	88	194	12	3.6352	2.15178e-10	5.55373e-07	1	1	a (arc)	arr (arrow)	E(spl)m7-HLH (Enhancer of split m7, helix-loop-helix)	E(spl)m8-HLH (Enhancer of split m8, helix-loop-helix)	E(spl)mδ-HLH (Enhancer of split mδ, helix-loop-helix)	Enhancer of split mγ, helix-loop-helix (E(spl)mγ-HLH)	eya (eyes absent)	gl (glass)	hh (hedgehog)	nmo (nemo)	sca (scabrous)	so (sine oculis)
2C	eye development (GO:0001654)	17677	88	137	10	3.87405	1.51574e-09	1.95607e-06	1	1	a (arc)	E(spl)m7-HLH (Enhancer of split m7, helix-loop-helix)	E(spl)m8-HLH (Enhancer of split m8, helix-loop-helix)	E(spl)mδ-HLH (Enhancer of split mδ, helix-loop-helix)	Enhancer of split mγ, helix-loop-helix (E(spl)mγ-HLH)	eya (eyes absent)	hh (hedgehog)	nmo (nemo)	sca (scabrous)	so (sine oculis)
2C	nervous system development (GO:0007399)	17677	88	240	11	3.2027	2.93232e-08	2.52277e-05	1	1	arr (arrow)	B-H1 (BarH1)	B-H2 (BarH2)	drl (derailed)	E(spl)m8-HLH (Enhancer of split m8, helix-loop-helix)	lbm (late bloomer)	NT1 Neurotrophin 1)	phyl (phyllopod)	ptc (patched)	sca (scabrous)	stai (stathmin)
2C	eye-antennal disc morphogenesis (GO:0007455)	17677	88	41	6	4.87756	5.00627e-08	2.6135e-05	1	1	B-H1 (BarH1)	B-H2 (BarH2)	Diap1 (Death-associated inhibitor of apoptosis 1)	eya (eyes absent)	ptc (patched)	so (sine oculis)
2C	compound eye photoreceptor cell differentiation (GO:0001751)	17677	88	70	7	4.32823	5.52802e-08	2.6135e-05	1	1	B-H1 (BarH1)	B-H2 (BarH2)	E(spl)mδ-HLH (Enhancer of split mδ, helix-loop-helix)	eya (eyes absent)	gl (glass)	hh (hedgehog)	phyl (phyllopod)
2C	Bolwig's organ morphogenesis (GO:0001746)	17677	88	9	4	6.48023	7.08814e-08	2.6135e-05	1	1	eya (eyes absent)	hh (hedgehog)	ptc (patched)	so (sine oculis)
2C	imaginal disc morphogenesis (GO:0007560)	17677	88	76	7	4.20958	9.84142e-08	3.17509e-05	1	1	B-H1 (BarH1)	B-H2 (BarH2)	eya (eyes absent)	hh (hedgehog)	ImpE3 (Ecdysone-inducible gene E3)	ptc (patched)	so (sine oculis)
2C	wing disc anterior/posterior pattern formation (GO:0048100)	17677	88	11	4	6.19072	1.84234e-07	5.28341e-05	1	1	en (engrailed)	hh (hedgehog)	inv (invected)	ptc (patched)
2C	compound eye morphogenesis (GO:0001745)	17677	88	127	8	3.66147	2.25845e-07	5.82907e-05	1	1	arr (arrow)	B-H1 (BarH1)	B-H2 (BarH2)	eya (eyes absent)	gl (glass)	hh (hedgehog)	phyl (phyllopod)	so (sine oculis)
Figure	ID	Target	Fold change
2E	LacZ	eya	1
2E	Dorsal	eya	0.06
2E	Dorsal	eya	0.04
2E	Dorsal	eya	0.05
2E	RasV12_LacZ	eya	0.15
2E	RasV12_LacZ	eya	0.12
2E	RasV12_LacZ	eya	0.09
2E	RasV12_Dorsal	eya	0.03
2E	RasV12_Dorsal	eya	0.03
2E	RasV12_Dorsal	eya	0.04
Figure	ID	EAD_Area (µm^2)	EdU_Intensity (a.u.)
2G	RasV12_LacZ	65500	0.9
2G	RasV12_LacZ	49000	1.18
2G	RasV12_LacZ	45700	6.1
2G	RasV12_LacZ	46800	1.05
2G	RasV12_LacZ	57400	5.5
2G	RasV12_LacZ	29100	2.48
2G	RasV12_LacZ	29200	4.25
2G	RasV12_Dorsal	90400	5.19
2G	RasV12_Dorsal	31900	6.44
2G	RasV12_Dorsal	30900	7.72
2G	RasV12_Dorsal	87900	9.2
2G	RasV12_Dorsal	56700	6.31
2G	RasV12_Dorsal	94500	12.1
Figure	ID	WD_Apterous_Area (µm^2)	WD_Total_Area (µm^2)
2I	RasV12_LacZ	125734	159378
2I	RasV12_LacZ	118090	157267
2I	RasV12_LacZ	128880	160588
2I	RasV12_LacZ	53003.9	81844
2I	RasV12_LacZ	70427	99346.3
2I	RasV12_LacZ	96647.1	125597
2I	RasV12_LacZ	138716	176255
2I	RasV12_LacZ	143567	169738
2I	RasV12_LacZ	72068.4	95544.1
2I	RasV12_Dorsal	132078	148558
2I	RasV12_Dorsal	131001	151058
2I	RasV12_Dorsal	165270	183641
2I	RasV12_Dorsal	153384	167757
2I	RasV12_Dorsal	159924	179122
2I	RasV12_Dorsal	176479	195513
2I	RasV12_Dorsal	161772	172017
2I	RasV12_Dorsal	143028	161142
2I	RasV12_Dorsal	125087	151185
2I	LacZ	49434.7	81031.1
2I	LacZ	44015	74814.7
2I	LacZ	28315.2	44186.5
2I	LacZ	55388.7	88555
2I	LacZ	37377.7	61746.2
2I	LacZ	22936.8	35845.5
2I	Dorsal	43037.2	77018
2I	Dorsal	37577.2	67454.8
2I	Dorsal	38668.7	64346.6
2I	Dorsal	52954.6	91741.7
2I	Dorsal	50388	89130
2I	Dorsal	19666.2	31592.5
2I	RasV12_LacZ	55436.8	81400.1
2I	RasV12_LacZ	54588.4	81282
2I	RasV12_Dorsal	71701	90868.4
2I	RasV12_Dorsal	92341.2	106029
2I	RasV12_Dorsal	52579.7	71466
2I	RasV12_Dorsal	109395	126312
2I	RasV12_Dorsal	67892.6	80284.1
2I	RasV12_Dorsal	38031.1	54294.9
2I	RasV12_Dorsal	59579.7	84479.9
2I	RasV12_Dorsal	96838.5	113324
2I	RasV12_LacZ	58941.1	82975.5
2I	RasV12_LacZ	28292.5	39097
2I	RasV12_LacZ	52334.1	75250.5
2I	RasV12_LacZ	51746.2	67159.7
2I	RasV12_Dorsal	52796.7	67339.2
2I	RasV12_Dorsal	62279.2	73005.9
2I	RasV12_Dorsal	104288	123939
2I	RasV12_Dorsal	78208.3	91431.1
2I	RasV12_Dorsal	43031.1	46026
2I	RasV12_Dorsal	77402.8	78597.6
2I	RasV12_Dorsal	58499.2	72320.2
