# Supplementary material for: Activation of the Drosophila innate immune system accelerates growth in cooperation with oncogenic Ras
Source: PLoS Biol. 2025 Apr 28;23(4):e3003068. doi: 10.1371/journal.pbio.3003068 (PMC12036928; doi:10.1371/journal.pbio.3003068)
Supplement: S4 Data — (XLSX) [file pbio.3003068.s008.xlsx]

## Sheet: Sheet1
Figure	ID	Target	Fold change
S2A	LacZ	cact	1
S2A	Dorsal	cact	3.45
S2A	Dorsal	cact	3.94
S2A	Dorsal	cact	4.07
S2A	RasV12_LacZ	cact	0.86
S2A	RasV12_LacZ	cact	0.87
S2A	RasV12_LacZ	cact	0.66
S2A	RasV12_Dorsal	cact	4.82
S2A	RasV12_Dorsal	cact	4.31
S2A	RasV12_Dorsal	cact	5.46
Figure	ID	EAD_Area (µm^2)	EdU_Intensity (a.u.)
S2C	RasV12_LacZ	103000	6.05
S2C	RasV12_LacZ	117000	5.07
S2C	RasV12_LacZ	112000	5.96
S2C	RasV12_LacZ	121000	4.65
S2C	RasV12_LacZ	100000	6.22
S2C	RasV12_LacZ	127000	7.29
S2C	RasV12_LacZ	84200	7.12
S2C	RasV12_LacZ	87200	11.9
S2C	RasV12_Dorsal	239000	5.72
S2C	RasV12_Dorsal	249000	7.85
S2C	RasV12_Dorsal	283000	5.05
S2C	RasV12_Dorsal	157000	8.06
S2C	RasV12_Dorsal	258000	7.57
S2C	RasV12_Dorsal	333000	6.95
S2C	RasV12_Dorsal	233000	9.51
S2C	RasV12_Dorsal	268000	9.24
S2C	RasV12_Dorsal	221000	7.08
Figure	ID	Tissue_Volume (µm^3)
S2D	RasV12_LacZ	505000
S2D	RasV12_LacZ	489000
S2D	RasV12_Dorsal	614000
S2D	RasV12_Dorsal	614000
S2D	Dorsal	331000
S2D	LacZ	733000
S2D	LacZ	737000
S2D	LacZ	1020000
S2D	LacZ	714000
S2D	LacZ	697000
S2D	LacZ	556000
S2D	LacZ	348000
S2D	LacZ	390000
S2D	LacZ	1020000
S2D	LacZ	954000
S2D	Dorsal	447000
S2D	Dorsal	570000
S2D	Dorsal	609000
S2D	Dorsal	273000
S2D	Dorsal	393000
S2D	Dorsal	353000
S2D	Dorsal	427000
S2D	Dorsal	401000
S2D	Dorsal	766000
S2D	RasV12_Dorsal	699000
S2D	RasV12_Dorsal	798000
S2D	RasV12_Dorsal	607000
S2D	RasV12_Dorsal	787000
S2D	RasV12_Dorsal	812000
S2D	RasV12_Dorsal	291000
S2D	RasV12_Dorsal	997000
S2D	RasV12_Dorsal	665000
S2D	RasV12_Dorsal	692000
S2D	RasV12_Dorsal	635000
S2D	RasV12_Dorsal	687000
S2D	RasV12_Dorsal	449000
S2D	RasV12_Dorsal	486000
S2D	RasV12_Dorsal	227000
S2D	RasV12_Dorsal	212000
S2D	RasV12_LacZ	564000
S2D	RasV12_LacZ	500000
S2D	RasV12_LacZ	390000
S2D	RasV12_LacZ	395000
S2D	RasV12_LacZ	289000
S2D	RasV12_LacZ	574000
S2D	RasV12_LacZ	511000
S2D	RasV12_LacZ	648000
S2D	RasV12_LacZ	463000
S2D	RasV12_LacZ	836000
S2D	RasV12_LacZ	490000
