# Supplementary material for: Activation of the Drosophila innate immune system accelerates growth in cooperation with oncogenic Ras
Source: PLoS Biol. 2025 Apr 28;23(4):e3003068. doi: 10.1371/journal.pbio.3003068 (PMC12036928; doi:10.1371/journal.pbio.3003068)
Supplement: S5 Data — (XLSX) [file pbio.3003068.s009.xlsx]

## Sheet: Sheet1
		Expression value, scaled into z-scores
Figure	Gene	lacZ_left	lacZ_middle	lacZ_right	Dl_left	Dl_middle	Dl_right	RasV12_lacZ_left	RasV12_lacZ_middle	RasV12_lacZ_right	RasV12_Dl_left	RasV12_Dl_middle	RasV12_Dl_right
3A	ets21c	-0.775539	-0.783474	-0.772583	-0.622589	-0.51672	-0.541346	-0.203634	-0.272077	-0.399108	1.59541	1.68134	1.61032
3A	mmp1	-0.737733	-0.721337	-0.724319	-0.544716	-0.525029	-0.506075	-0.384152	-0.395153	-0.377406	1.84683	1.44591	1.62318
3A	scaf	-1.06592	-1.05738	-1.07277	0.492768	0.458845	0.43026	-0.739097	-0.657657	-0.776852	1.42888	1.45045	1.10847
3A	ftz-f1	-0.560661	-0.433497	-0.734284	0.0601706	0.486479	1.67929	-1.46643	-0.887919	-0.895709	1.52662	0.419156	0.806774
3A	wg	-0.737925	-0.488509	-0.808427	0.130188	0.189086	0.186157	-0.898298	-0.963617	-1.05102	1.51524	1.29656	1.63056
3A	dpp	0.349048	-0.137814	-0.791708	0.606768	0.258062	2.09088	-1.02881	-0.788729	-1.58951	0.618982	-0.406128	0.81896
3A	chinmo	-0.849216	0.369226	-0.504345	0.102973	0.418395	2.51822	-1.08134	-0.917844	-0.903511	-0.103298	0.287793	0.662947
Figure	ID	Target	Fold change
3C	LacZ	mmp1	1
3C	Dorsal	mmp1	2.3
3C	Dorsal	mmp1	3.33
3C	Dorsal	mmp1	4.48
3C	RasV12_LacZ	mmp1	3.5
3C	RasV12_LacZ	mmp1	2.98
3C	RasV12_LacZ	mmp1	5.89
3C	RasV12_Dorsal	mmp1	18.26
3C	RasV12_Dorsal	mmp1	19.17
3C	RasV12_Dorsal	mmp1	18.69
3C	LacZ_BskDN	mmp1	1
3C	Dorsal_BskDN	mmp1	1.72
3C	Dorsal_BskDN	mmp1	1.37
3C	Dorsal_BskDN	mmp1	1.45
3C	RasV12_LacZ_BskDN	mmp1	1.13
3C	RasV12_LacZ_BskDN	mmp1	1.12
3C	RasV12_LacZ_BskDN	mmp1	1.38
3C	RasV12_Dorsal_BskDN	mmp1	3.31
3C	RasV12_Dorsal_BskDN	mmp1	6.77
3C	RasV12_Dorsal_BskDN	mmp1	4.9
3C	LacZ	ets21c	1
3C	Dorsal	ets21c	16.6
3C	Dorsal	ets21c	23.35
3C	Dorsal	ets21c	13.49
3C	RasV12_LacZ	ets21c	47.68
3C	RasV12_LacZ	ets21c	43.81
3C	RasV12_LacZ	ets21c	33.93
3C	RasV12_Dorsal	ets21c	179.11
3C	RasV12_Dorsal	ets21c	161.39
3C	RasV12_Dorsal	ets21c	140.91
3C	LacZ_BskDN	ets21c	1
3C	Dorsal_BskDN	ets21c	3.65
3C	Dorsal_BskDN	ets21c	1.92
3C	Dorsal_BskDN	ets21c	1
3C	RasV12_LacZ_BskDN	ets21c	9.95
3C	RasV12_LacZ_BskDN	ets21c	8.27
3C	RasV12_LacZ_BskDN	ets21c	4.86
3C	RasV12_Dorsal_BskDN	ets21c	46.66
3C	RasV12_Dorsal_BskDN	ets21c	108.24
3C	RasV12_Dorsal_BskDN	ets21c	67.38
Figure	ID	Tissue_Volume (µm^3)
3E	RasV12_LacZ_BskDN	2740000
3E	RasV12_LacZ_BskDN	2390000
3E	RasV12_LacZ_BskDN	1400000
3E	RasV12_LacZ_BskDN	1750000
3E	RasV12_LacZ_BskDN	1830000
3E	RasV12_LacZ_BskDN	2340000
3E	RasV12_LacZ_BskDN	1550000
3E	RasV12_LacZ_BskDN	2410000
3E	RasV12_LacZ_BskDN	1560000
3E	RasV12_LacZ_BskDN	1480000
3E	RasV12_LacZ_BskDN	1730000
3E	RasV12_LacZ_BskDN	1910000
3E	RasV12_LacZ_BskDN	1980000
3E	RasV12_LacZ_BskDN	2130000
3E	RasV12_LacZ_BskDN	2200000
3E	RasV12_LacZ_BskDN	1500000
3E	RasV12_LacZ_BskDN	2330000
3E	RasV12_LacZ_BskDN	1440000
3E	RasV12_LacZ_BskDN	2030000
3E	RasV12_LacZ_BskDN	1600000
3E	RasV12_LacZ_BskDN	2000000
3E	RasV12_LacZ_BskDN	2670000
3E	RasV12_LacZ_BskDN	1370000
3E	RasV12_LacZ_BskDN	1990000
3E	RasV12_LacZ_BskDN	2570000
3E	RasV12_LacZ_BskDN	2420000
3E	RasV12_LacZ_BskDN	1320000
3E	RasV12_LacZ_BskDN	2230000
3E	RasV12_LacZ_BskDN	1800000
3E	RasV12_LacZ_BskDN	1800000
3E	RasV12_LacZ_BskDN	1270000
3E	RasV12_LacZ_BskDN	1820000
3E	RasV12_LacZ	2360000
3E	RasV12_LacZ	3500000
3E	RasV12_LacZ	3650000
3E	RasV12_LacZ	2120000
3E	RasV12_LacZ	794000
3E	RasV12_LacZ	787000
3E	RasV12_LacZ	966000
3E	RasV12_LacZ	1600000
3E	RasV12_LacZ	2400000
3E	RasV12_LacZ	2820000
3E	RasV12_LacZ	545000
3E	RasV12_LacZ	1440000
3E	RasV12_LacZ	419000
3E	RasV12_LacZ	1310000
3E	RasV12_LacZ	2990000
3E	RasV12_LacZ	1150000
3E	RasV12_LacZ	1150000
3E	RasV12_LacZ	1160000
3E	RasV12_LacZ	672000
3E	RasV12_LacZ	1310000
3E	RasV12_LacZ	387000
3E	RasV12_LacZ	881000
3E	RasV12_Dorsal	3050000
3E	RasV12_Dorsal	3080000
3E	RasV12_Dorsal	5380000
3E	RasV12_Dorsal	3550000
3E	RasV12_Dorsal	6860000
3E	RasV12_Dorsal	3480000
3E	RasV12_Dorsal	6800000
3E	RasV12_Dorsal	4720000
3E	RasV12_Dorsal	3590000
3E	RasV12_Dorsal	5320000
3E	RasV12_Dorsal	5250000
3E	RasV12_Dorsal	7730000
3E	RasV12_Dorsal	5070000
3E	RasV12_Dorsal	3580000
3E	RasV12_Dorsal	2650000
3E	RasV12_Dorsal	3530000
3E	RasV12_Dorsal	6470000
3E	RasV12_Dorsal	4700000
3E	RasV12_Dorsal	3540000
3E	RasV12_Dorsal	4200000
3E	RasV12_Dorsal	2350000
3E	RasV12_Dorsal	2640000
3E	RasV12_Dorsal_BskDN	4560000
3E	RasV12_Dorsal_BskDN	3800000
3E	RasV12_Dorsal_BskDN	4870000
3E	RasV12_Dorsal_BskDN	1940000
3E	RasV12_Dorsal_BskDN	4190000
3E	RasV12_Dorsal_BskDN	4740000
3E	RasV12_Dorsal_BskDN	3590000
3E	RasV12_Dorsal_BskDN	3310000
3E	RasV12_Dorsal_BskDN	5080000
3E	RasV12_Dorsal_BskDN	4040000
3E	RasV12_Dorsal_BskDN	3890000
3E	RasV12_Dorsal_BskDN	3530000
3E	RasV12_Dorsal_BskDN	2840000
3E	RasV12_Dorsal_BskDN	3250000
3E	RasV12_Dorsal_BskDN	4880000
3E	RasV12_Dorsal_BskDN	3540000
3E	RasV12_Dorsal_BskDN	3580000
3E	RasV12_Dorsal_BskDN	4050000
3E	RasV12_Dorsal_BskDN	4970000
3E	RasV12_Dorsal_BskDN	2060000
3E	RasV12_Dorsal_BskDN	5300000
3E	RasV12_Dorsal_BskDN	4000000
3E	RasV12_Dorsal_BskDN	4470000
3E	RasV12_Dorsal_BskDN	1520000
3E	RasV12_Dorsal_BskDN	3290000
3E	RasV12_Dorsal_BskDN	3500000
3E	RasV12_Dorsal_BskDN	3130000
3E	RasV12_Dorsal_BskDN	6680000
3E	RasV12_Dorsal_BskDN	3680000
3E	RasV12_Dorsal_BskDN	4270000
3E	RasV12_Dorsal_BskDN	2880000
3E	RasV12_Dorsal_BskDN	3220000
3E	RasV12_Dorsal_BskDN	4670000
3E	RasV12_Dorsal_BskDN	4440000
3E	RasV12_Dorsal_BskDN	3920000
3E	RasV12_Dorsal_BskDN	4000000
3E	RasV12_Dorsal_BskDN	2860000
3E	RasV12_Dorsal_BskDN	3270000
3E	RasV12_Dorsal_BskDN	2390000
3E	RasV12_Dorsal_BskDN	2420000
