# Supplementary material for: Activation of the Drosophila innate immune system accelerates growth in cooperation with oncogenic Ras
Source: PLoS Biol. 2025 Apr 28;23(4):e3003068. doi: 10.1371/journal.pbio.3003068 (PMC12036928; doi:10.1371/journal.pbio.3003068)
Supplement: S6 Data — (XLSX) [file pbio.3003068.s010.xlsx]

## Sheet: Sheet1
Figure	ID	Target	Fold change
S3A	LacZ	scaf	1
S3A	Dorsal	scaf	5.7925
S3A	Dorsal	scaf	15.734
S3A	Dorsal	scaf	8.03616
S3A	RasV12_LacZ	scaf	1.73667
S3A	RasV12_LacZ	scaf	2.2324
S3A	RasV12_LacZ	scaf	1.89266
S3A	RasV12_Dorsal	scaf	8.08643
S3A	RasV12_Dorsal	scaf	11.0246
S3A	RasV12_Dorsal	scaf	6.03973
S3A	LacZ_BskDN	scaf	1
S3A	Dorsal_BskDN	scaf	2.45
S3A	Dorsal_BskDN	scaf	4.77
S3A	Dorsal_BskDN	scaf	3.83
S3A	RasV12_LacZ_BskDN	scaf	1.35
S3A	RasV12_LacZ_BskDN	scaf	1.29
S3A	RasV12_LacZ_BskDN	scaf	1.14
S3A	RasV12_Dorsal_BskDN	scaf	1.62
S3A	RasV12_Dorsal_BskDN	scaf	3.86
S3A	RasV12_Dorsal_BskDN	scaf	4.28
Figure	ID	Tissue_Volume (µm^3)
S3C	RasV12_LacZ_puc	1990000
S3C	RasV12_LacZ_puc	640000
S3C	RasV12_LacZ_puc	508000
S3C	RasV12_LacZ_puc	806000
S3C	RasV12_LacZ_puc	1100000
S3C	RasV12_LacZ_puc	1230000
S3C	RasV12_LacZ_puc	451000
S3C	RasV12_LacZ_puc	402000
S3C	RasV12_LacZ_puc	699000
S3C	RasV12_LacZ_puc	1200000
S3C	RasV12_LacZ_puc	1460000
S3C	RasV12_LacZ_puc	1100000
S3C	RasV12_LacZ_puc	1210000
S3C	RasV12_LacZ_puc	1870000
S3C	RasV12_LacZ_puc	574000
S3C	RasV12_LacZ_puc	1250000
S3C	RasV12_LacZ_puc	1200000
S3C	RasV12_LacZ_puc	991000
S3C	RasV12_LacZ_puc	922000
S3C	RasV12_LacZ_puc	412000
S3C	RasV12_LacZ_puc	860000
S3C	RasV12_Dorsal_puc	3500000
S3C	RasV12_Dorsal_puc	3220000
S3C	RasV12_Dorsal_puc	4900000
S3C	RasV12_Dorsal_puc	6870000
S3C	RasV12_Dorsal_puc	1630000
S3C	RasV12_Dorsal_puc	3860000
S3C	RasV12_Dorsal_puc	6990000
S3C	RasV12_Dorsal_puc	3960000
S3C	RasV12_Dorsal_puc	2930000
S3C	RasV12_Dorsal_puc	4420000
S3C	RasV12_Dorsal_puc	3680000
S3C	RasV12_Dorsal_puc	4830000
S3C	RasV12_Dorsal_puc	4220000
S3C	RasV12_Dorsal_puc	5600000
S3C	RasV12_Dorsal_puc	5600000
S3C	RasV12_Dorsal_puc	3830000
S3E	RasV12_DlgRNAi_LacZ	4970000
S3E	RasV12_DlgRNAi_LacZ	5010000
S3E	RasV12_DlgRNAi_LacZ	4870000
S3E	RasV12_DlgRNAi_LacZ	7670000
S3E	RasV12_DlgRNAi_LacZ	6470000
S3E	RasV12_DlgRNAi_LacZ	6420000
S3E	RasV12_DlgRNAi_LacZ	5090000
S3E	RasV12_DlgRNAi_LacZ	6260000
S3E	RasV12_DlgRNAi_LacZ_BskDN	4120000
S3E	RasV12_DlgRNAi_LacZ_BskDN	5160000
S3E	RasV12_DlgRNAi_LacZ_BskDN	7390000
S3E	RasV12_DlgRNAi_LacZ_BskDN	7670000
S3E	RasV12_DlgRNAi_LacZ_BskDN	5650000
S3E	RasV12_DlgRNAi_LacZ_BskDN	5720000
S3E	RasV12_DlgRNAi_LacZ_BskDN	8120000
S3E	RasV12_DlgRNAi_LacZ_BskDN	7420000
S3E	RasV12_DlgRNAi_LacZ_BskDN	6430000
S3E	RasV12_DlgRNAi_LacZ_BskDN	6620000
S3E	RasV12_DlgRNAi_LacZ_BskDN	4400000
S3E	RasV12_DlgRNAi_Dorsal	12100000
S3E	RasV12_DlgRNAi_Dorsal	12000000
S3E	RasV12_DlgRNAi_Dorsal	19100000
S3E	RasV12_DlgRNAi_Dorsal	17000000
S3E	RasV12_DlgRNAi_Dorsal	15100000
S3E	RasV12_DlgRNAi_Dorsal	14600000
S3E	RasV12_DlgRNAi_Dorsal	10700000
S3E	RasV12_DlgRNAi_Dorsal	11600000
S3E	RasV12_DlgRNAi_Dorsal	14700000
S3E	RasV12_DlgRNAi_Dorsal	15700000
S3E	RasV12_DlgRNAi_Dorsal	23200000
S3E	RasV12_DlgRNAi_Dorsal	25100000
S3E	RasV12_DlgRNAi_Dorsal	24700000
S3E	RasV12_DlgRNAi_Dorsal	26500000
S3E	RasV12_DlgRNAi_Dorsal	19400000
S3E	RasV12_DlgRNAi_Dorsal	16400000
S3E	RasV12_DlgRNAi_Dorsal	16600000
S3E	RasV12_DlgRNAi_Dorsal	15000000
S3E	RasV12_DlgRNAi_Dorsal	11300000
S3E	RasV12_DlgRNAi_Dorsal	14400000
S3E	RasV12_DlgRNAi_Dorsal	18000000
S3E	RasV12_DlgRNAi_Dorsal	19200000
S3E	RasV12_DlgRNAi_Dorsal_BskDN	17600000
S3E	RasV12_DlgRNAi_Dorsal_BskDN	16100000
S3E	RasV12_DlgRNAi_Dorsal_BskDN	18800000
S3E	RasV12_DlgRNAi_Dorsal_BskDN	18500000
S3E	RasV12_DlgRNAi_Dorsal_BskDN	24700000
S3E	RasV12_DlgRNAi_Dorsal_BskDN	12000000
S3E	RasV12_DlgRNAi_Dorsal_BskDN	13100000
S3E	RasV12_DlgRNAi_Dorsal_BskDN	19100000
S3E	RasV12_DlgRNAi_Dorsal_BskDN	15400000
S3E	RasV12_DlgRNAi_Dorsal_BskDN	20900000
S3E	RasV12_DlgRNAi_Dorsal_BskDN	22800000
S3E	RasV12_DlgRNAi_Dorsal_BskDN	13500000
S3E	RasV12_DlgRNAi_Dorsal_BskDN	16500000
S3E	RasV12_DlgRNAi_Dorsal_BskDN	15800000
S3E	RasV12_DlgRNAi_Dorsal_BskDN	16300000
S3E	RasV12_DlgRNAi_Dorsal_BskDN	13700000
S3E	RasV12_DlgRNAi_Dorsal_BskDN	15100000
