# Supplementary material for: Activation of the Drosophila innate immune system accelerates growth in cooperation with oncogenic Ras
Source: PLoS Biol. 2025 Apr 28;23(4):e3003068. doi: 10.1371/journal.pbio.3003068 (PMC12036928; doi:10.1371/journal.pbio.3003068)
Supplement: S7 Data — (XLSX) [file pbio.3003068.s011.xlsx]

## Sheet: Sheet1
Figure	ID	EAD Total Area (µm^2)	Dcp1-positive Area (µm^2)
4B	Dorsal	33000	1142
4B	Dorsal	30300	830
4B	Dorsal	44900	2231
4B	Dorsal	28200	828
4B	Dorsal	22900	1375
4B	Dorsal	58300	2826
4B	Dorsal	49400	1802
4B	Dorsal	37200	1864
4B	Dorsal	44800	1718
4B	Dorsal	63100	4310
4B	Dorsal	25500	759
4B	Dorsal	26500	1514
4B	Dorsal	23900	1145
4B	Dorsal	27300	385
4B	Dorsal	28400	591
4B	RasV12_Dorsal	106000	0
4B	RasV12_Dorsal	96400	292
4B	RasV12_Dorsal	78300	214
4B	RasV12_Dorsal	109000	43.6
4B	RasV12_Dorsal	74600	109
4B	RasV12_Dorsal	118000	256
4B	RasV12_Dorsal	103000	302
4B	RasV12_Dorsal	94600	110
4B	RasV12_Dorsal	101000	0
4B	RasV12_Dorsal	120000	174
4B	RasV12_LacZ	42000	26
4B	RasV12_LacZ	27400	0
4B	RasV12_LacZ	27800	23
4B	RasV12_LacZ	34600	42
4B	RasV12_LacZ	36800	0
4B	RasV12_LacZ	20000	96
4B	RasV12_LacZ	40600	133
4B	RasV12_LacZ	26800	0
4B	RasV12_LacZ	29600	84
4B	RasV12_LacZ	21900	79.3
4B	RasV12_LacZ	42100	0
4B	RasV12_LacZ	35400	0
4B	RasV12_LacZ	26100	0
4B	RasV12_LacZ	49000	0
4B	RasV12_LacZ	22900	0
4B	LacZ	53800	281
4B	LacZ	60000	387
4B	LacZ	77700	236
4B	LacZ	57800	0
4B	LacZ	42900	0
4B	LacZ	67200	282
4B	LacZ	62400	0
4B	LacZ	70000	98.2
4B	LacZ	65000	0
4B	LacZ	95000	0
4B	LacZ	85800	107
4B	LacZ	79100	135
4B	LacZ	106000	191
Figure	ID	Target	Fold change
4C	LacZ	rpr	1
4C	Dorsal	rpr	5.61
4C	Dorsal	rpr	4.67
4C	RasV12_LacZ	rpr	0.25
4C	RasV12_LacZ	rpr	0.37
4C	RasV12_LacZ	rpr	0.42
4C	RasV12_Dorsal	rpr	0.18
4C	RasV12_Dorsal	rpr	0.25
4C	RasV12_Dorsal	rpr	0.45
4C	RasV12_LacZ	rpr	0.26
4C	RasV12_Dorsal	rpr	0.32
4C	Dorsal	rpr	3.99
Figure	ID	EAD Total Area (µm^2)
4D	Dorsal	33000
4D	Dorsal	30300
4D	Dorsal	44900
4D	Dorsal	28200
4D	Dorsal	22900
4D	Dorsal	58300
4D	Dorsal	49400
4D	Dorsal	37200
4D	Dorsal_p35	80100
4D	Dorsal_p35	38600
4D	Dorsal_p35	75200
4D	Dorsal_p35	46000
4D	Dorsal_p35	85000
4D	Dorsal_p35	69000
4D	Dorsal_p35	37700
4D	Dorsal_p35	82600
4D	Dorsal_p35	34800
4D	Dorsal_p35	81000
4D	Dorsal_p35	83400
4D	Dorsal_p35	62500
4D	Dorsal_p35	73800
4D	Dorsal_p35	65600
4D	Dorsal_p35	82100
4D	RasV12_Dorsal	106000
4D	RasV12_Dorsal	96400
4D	RasV12_Dorsal	78300
4D	RasV12_Dorsal	109000
4D	RasV12_Dorsal	74600
4D	RasV12_Dorsal	118000
4D	RasV12_Dorsal	103000
4D	RasV12_Dorsal	94600
4D	RasV12_Dorsal	101000
4D	RasV12_Dorsal	120000
4D	RasV12_Dorsal_p35	18400
4D	RasV12_Dorsal_p35	25800
4D	RasV12_Dorsal_p35	52000
4D	RasV12_Dorsal_p35	38000
4D	RasV12_Dorsal_p35	35800
4D	RasV12_Dorsal_p35	29900
4D	RasV12_Dorsal_p35	55900
4D	RasV12_Dorsal_p35	34500
4D	RasV12_Dorsal_p35	63400
4D	RasV12_Dorsal_p35	54800
4D	RasV12_Dorsal_p35	33400
4D	RasV12_Dorsal_p35	47300
4D	RasV12_Dorsal_p35	42300
4D	RasV12_Dorsal_p35	28000
4D	RasV12_LacZ	42000
4D	RasV12_LacZ	27400
4D	RasV12_LacZ	27800
4D	RasV12_LacZ	34600
4D	RasV12_LacZ	36800
4D	RasV12_LacZ	20000
4D	RasV12_LacZ	40600
4D	RasV12_LacZ	26800
4D	RasV12_LacZ	29600
4D	RasV12_LacZ	21900
4D	RasV12_LacZ	42100
4D	RasV12_LacZ	35400
4D	RasV12_LacZ	26100
4D	RasV12_LacZ	49000
4D	RasV12_LacZ	22900
4D	RasV12_LacZ_p35	18200
4D	RasV12_LacZ_p35	33500
4D	RasV12_LacZ_p35	19100
4D	RasV12_LacZ_p35	10000
4D	RasV12_LacZ_p35	24000
4D	RasV12_LacZ_p35	28500
4D	RasV12_LacZ_p35	29000
4D	RasV12_LacZ_p35	23600
4D	RasV12_LacZ_p35	20800
4D	RasV12_LacZ_p35	23300
4D	RasV12_LacZ_p35	27800
4D	RasV12_LacZ_p35	17000
4D	RasV12_LacZ_p35	16100
4D	RasV12_LacZ_p35	29600
4D	RasV12_LacZ_p35	15800
4D	LacZ	53800
4D	LacZ	60000
4D	LacZ	77700
4D	LacZ	57800
4D	LacZ	42900
4D	LacZ	67200
4D	LacZ	62400
4D	LacZ	70000
4D	LacZ	65000
4D	LacZ	95000
4D	LacZ	85800
4D	LacZ	79100
4D	LacZ	106000
4D	LacZ_p35	55300
4D	LacZ_p35	71600
4D	LacZ_p35	45900
4D	LacZ_p35	91800
4D	LacZ_p35	96600
4D	LacZ_p35	62900
4D	LacZ_p35	48300
4D	LacZ_p35	77000
4D	LacZ_p35	72000
4D	LacZ_p35	76300
4D	LacZ_p35	52600
4D	LacZ_p35	69600
4D	LacZ_p35	64600
4D	LacZ_p35	65800
4D	Dorsal	44800
4D	Dorsal	63100
4D	Dorsal	25500
4D	Dorsal	26500
4D	Dorsal	23900
4D	Dorsal	27300
4D	Dorsal	28400
