# Supplementary material for: Activation of the Drosophila innate immune system accelerates growth in cooperation with oncogenic Ras
Source: PLoS Biol. 2025 Apr 28;23(4):e3003068. doi: 10.1371/journal.pbio.3003068 (PMC12036928; doi:10.1371/journal.pbio.3003068)
Supplement: S8 Data — (XLSX) [file pbio.3003068.s012.xlsx]

## Sheet: Sheet1
Figure	ID	EAD Total Area (µm^2)	Dcp1-positive Area (µm^2)	Note
S4B	Dorsal	33000	1142	same as in Fig 4B
S4B	Dorsal	30300	830	same as in Fig 4B
S4B	Dorsal	44900	2231	same as in Fig 4B
S4B	Dorsal	28200	828	same as in Fig 4B
S4B	Dorsal	22900	1375	same as in Fig 4B
S4B	Dorsal	58300	2826	same as in Fig 4B
S4B	Dorsal	49400	1802	same as in Fig 4B
S4B	Dorsal	37200	1864	same as in Fig 4B
S4B	Dorsal	44800	1718	same as in Fig 4B
S4B	Dorsal	63100	4310	same as in Fig 4B
S4B	Dorsal	25500	759	same as in Fig 4B
S4B	Dorsal	26500	1514	same as in Fig 4B
S4B	Dorsal	23900	1145	same as in Fig 4B
S4B	Dorsal	27300	385	same as in Fig 4B
S4B	Dorsal	28400	591	same as in Fig 4B
S4B	Dorsal_BskDN	841	35100
S4B	Dorsal_BskDN	1128	23400
S4B	Dorsal_BskDN	638	39600
S4B	Dorsal_BskDN	415	41800
S4B	Dorsal_BskDN	208	28500
S4B	Dorsal_BskDN	498	27400
S4B	Dorsal_BskDN	1206	48100
S4B	Dorsal_BskDN	520	34100
S4B	Dorsal_BskDN	619	25100
S4B	Dorsal_BskDN	2065	54000
S4B	Dorsal_BskDN	417	21600
S4B	Dorsal_BskDN	759	26800
S4B	Dorsal_BskDN	534	37200
S4B	Dorsal_BskDN	901	49600
S4B	Dorsal_BskDN	571	53100
S4B	Dorsal_BskDN	1120	45700
Figure	ID	Target	Fold change
S4C	LacZ_BskDN	rpr	1
S4C	Dorsal_BskDN	rpr	2.57
S4C	Dorsal_BskDN	rpr	2.78
S4C	RasV12_LacZ_BskDN	rpr	0.48
S4C	RasV12_LacZ_BskDN	rpr	0.67
S4C	RasV12_LacZ_BskDN	rpr	0.46
S4C	RasV12_Dorsal_BskDN	rpr	0.53
S4C	RasV12_Dorsal_BskDN	rpr	0.36
S4C	RasV12_Dorsal_BskDN	rpr	0.49
S4C	Dorsal_BskDN	rpr	2.33
Figure	ID	Tissue_Volume (µm^3)
S4E	RasV12_LacZ_p35	835000
S4E	RasV12_LacZ_p35	943000
S4E	RasV12_LacZ_p35	625000
S4E	RasV12_LacZ_p35	1090000
S4E	RasV12_LacZ_p35	1400000
S4E	RasV12_LacZ_p35	2770000
S4E	RasV12_LacZ_p35	2150000
S4E	RasV12_LacZ_p35	1400000
S4E	RasV12_LacZ_p35	2040000
S4E	RasV12_LacZ_p35	1790000
S4E	RasV12_LacZ_p35	1270000
S4E	RasV12_LacZ_p35	1410000
S4E	RasV12_LacZ_p35	3340000
S4E	RasV12_LacZ_p35	2420000
S4E	RasV12_LacZ_p35	1910000
S4E	RasV12_LacZ_p35	1670000
S4E	RasV12_LacZ_p35	1250000
S4E	RasV12_LacZ_p35	792000
S4E	RasV12_LacZ_p35	1380000
S4E	RasV12_LacZ_p35	1630000
S4E	RasV12_LacZ_p35	1990000
S4E	RasV12_LacZ_p35	1940000
S4E	RasV12_LacZ_p35	1610000
S4E	RasV12_LacZ_p35	2190000
S4E	RasV12_LacZ_p35	2340000
S4E	RasV12_LacZ_p35	1310000
S4E	RasV12_LacZ_p35	1380000
S4E	RasV12_LacZ_p35	1520000
S4E	RasV12_LacZ_p35	1270000
S4E	RasV12_LacZ_p35	1460000
S4E	RasV12_LacZ_p35	3160000
S4E	RasV12_LacZ_p35	3030000
S4E	RasV12_LacZ_p35	1500000
S4E	RasV12_LacZ_p35	813000
S4E	RasV12_Dorsal_p35	3990000
S4E	RasV12_Dorsal_p35	3570000
S4E	RasV12_Dorsal_p35	4230000
S4E	RasV12_Dorsal_p35	4220000
S4E	RasV12_Dorsal_p35	2930000
S4E	RasV12_Dorsal_p35	3350000
S4E	RasV12_Dorsal_p35	2960000
S4E	RasV12_Dorsal_p35	3040000
S4E	RasV12_Dorsal_p35	3020000
S4E	RasV12_Dorsal_p35	3430000
S4E	RasV12_Dorsal_p35	1900000
S4E	RasV12_Dorsal_p35	2260000
S4E	RasV12_Dorsal_p35	3570000
S4E	RasV12_Dorsal_p35	3990000
S4E	RasV12_Dorsal_p35	1860000
S4E	RasV12_Dorsal_p35	2080000
S4E	RasV12_Dorsal_p35	2080000
S4E	RasV12_Dorsal_p35	2280000
S4E	RasV12_Dorsal_p35	1660000
S4E	RasV12_Dorsal_p35	1580000
S4E	RasV12_Dorsal_p35	2520000
S4E	RasV12_Dorsal_p35	2860000
S4E	RasV12_Dorsal_p35	2090000
S4E	RasV12_Dorsal_p35	2330000
S4E	RasV12_Dorsal_p35	4100000
S4E	RasV12_Dorsal_p35	3830000
S4E	RasV12_Dorsal_p35	2510000
S4E	RasV12_Dorsal_p35	1490000
S4E	RasV12_Dorsal_p35	4700000
S4E	RasV12_Dorsal_p35	4380000
S4E	RasV12_Dorsal_p35	4450000
S4E	RasV12_Dorsal_p35	4530000
S4E	Dorsal_p35	2700000
S4E	Dorsal_p35	4050000
S4E	Dorsal_p35	3260000
S4E	Dorsal_p35	5650000
S4E	Dorsal_p35	3870000
S4E	Dorsal_p35	4190000
S4E	Dorsal_p35	4470000
S4E	Dorsal_p35	4490000
S4E	Dorsal_p35	5630000
S4E	Dorsal_p35	6060000
S4E	Dorsal_p35	4550000
S4E	Dorsal_p35	5430000
S4E	Dorsal_p35	5630000
S4E	Dorsal_p35	5170000
S4E	Dorsal_p35	4080000
S4E	Dorsal_p35	4860000
S4E	Dorsal_p35	5170000
S4E	Dorsal_p35	5450000
S4E	Dorsal_p35	5560000
S4E	Dorsal_p35	6100000
S4E	Dorsal_p35	7240000
S4E	Dorsal_p35	6070000
S4E	Dorsal_p35	2510000
S4E	Dorsal_p35	2120000
S4E	Dorsal_p35	6440000
S4E	Dorsal_p35	5970000
S4E	Dorsal_p35	4250000
S4E	Dorsal_p35	5080000
S4E	Dorsal_p35	3760000
S4E	Dorsal_p35	3610000
S4E	Dorsal_p35	3050000
S4E	Dorsal_p35	3500000
S4E	Dorsal_p35	2730000
S4E	Dorsal_p35	2800000
S4E	LacZ_p35	4330000
S4E	LacZ_p35	4600000
S4E	LacZ_p35	4960000
S4E	LacZ_p35	4830000
S4E	LacZ_p35	3740000
S4E	LacZ_p35	4040000
S4E	LacZ_p35	3600000
S4E	LacZ_p35	3660000
S4E	LacZ_p35	6060000
S4E	LacZ_p35	6270000
S4E	LacZ_p35	3490000
S4E	LacZ_p35	4720000
S4E	LacZ_p35	5020000
S4E	LacZ_p35	4410000
S4E	LacZ_p35	4740000
S4E	LacZ_p35	2150000
S4E	LacZ_p35	2610000
S4E	LacZ_p35	3990000
S4E	LacZ_p35	3160000
S4E	LacZ_p35	3420000
S4E	LacZ_p35	4260000
S4E	LacZ_p35	3820000
S4E	LacZ_p35	4480000
S4E	LacZ_p35	4560000
S4E	LacZ_p35	5690000
S4E	LacZ_p35	5520000
S4E	LacZ_p35	5200000
S4E	LacZ_p35	5640000
S4E	LacZ_p35	4470000
S4E	LacZ_p35	4620000
Figure	ID	EAD Total Area (µm^2)	Dcp1-positive Area (µm^2)
S4F	Dorsal_p35	80100	0
S4F	Dorsal_p35	38600	0
S4F	Dorsal_p35	75200	0
S4F	Dorsal_p35	46000	0
S4F	Dorsal_p35	85000	0
S4F	Dorsal_p35	69000	0
S4F	Dorsal_p35	37700	0
S4F	Dorsal_p35	82600	0
S4F	Dorsal_p35	34800	0
S4F	Dorsal_p35	81000	0
S4F	Dorsal_p35	83400	0
S4F	Dorsal_p35	62500	0
S4F	Dorsal_p35	73800	0
S4F	Dorsal_p35	65600	0
S4F	Dorsal_p35	82100	0
S4F	RasV12_Dorsal_p35	18400	0
S4F	RasV12_Dorsal_p35	25800	0
S4F	RasV12_Dorsal_p35	52000	0
S4F	RasV12_Dorsal_p35	38000	0
S4F	RasV12_Dorsal_p35	35800	0
S4F	RasV12_Dorsal_p35	29900	0
S4F	RasV12_Dorsal_p35	55900	0
S4F	RasV12_Dorsal_p35	34500	0
S4F	RasV12_Dorsal_p35	63400	0
S4F	RasV12_Dorsal_p35	54800	0
S4F	RasV12_Dorsal_p35	33400	0
S4F	RasV12_Dorsal_p35	47300	0
S4F	RasV12_Dorsal_p35	42300	0
S4F	RasV12_Dorsal_p35	28000	0
S4F	RasV12_LacZ_p35	18200	0
S4F	RasV12_LacZ_p35	33500	0
S4F	RasV12_LacZ_p35	19100	0
S4F	RasV12_LacZ_p35	10000	0
S4F	RasV12_LacZ_p35	24000	0
S4F	RasV12_LacZ_p35	28500	0
S4F	RasV12_LacZ_p35	29000	0
S4F	RasV12_LacZ_p35	23600	0
S4F	RasV12_LacZ_p35	20800	0
S4F	RasV12_LacZ_p35	23300	0
S4F	RasV12_LacZ_p35	27800	0
S4F	RasV12_LacZ_p35	17000	0
S4F	RasV12_LacZ_p35	16100	0
S4F	RasV12_LacZ_p35	29600	0
S4F	RasV12_LacZ_p35	15800	0
S4F	LacZ_p35	55300	0
S4F	LacZ_p35	71600	0
S4F	LacZ_p35	45900	0
S4F	LacZ_p35	91800	0
S4F	LacZ_p35	96600	0
S4F	LacZ_p35	62900	0
S4F	LacZ_p35	48300	0
S4F	LacZ_p35	77000	0
S4F	LacZ_p35	72000	0
S4F	LacZ_p35	76300	0
S4F	LacZ_p35	52600	0
S4F	LacZ_p35	69600	0
S4F	LacZ_p35	64600	0
S4F	LacZ_p35	65800	0
S4H	LacZ_p35	111000	841
S4H	LacZ_p35	105000	1764
S4H	LacZ_p35	59700	201
S4H	LacZ_p35	49100	1242
S4H	LacZ_p35	88200	775
S4H	LacZ_p35	56000	0
S4H	LacZ_p35	58700	594
S4H	LacZ_p35	104000	1397
S4H	LacZ_p35	58500	296
S4H	Cactus_p35	58700	429
S4H	Cactus_p35	57500	505
S4H	Cactus_p35	68900	729
S4H	Cactus_p35	56500	429
S4H	Cactus_p35	59100	74.3
S4H	Cactus_p35	51200	103
S4H	Cactus_p35	57900	666
S4H	Cactus_p35	68700	252
S4H	Cactus_p35	80900	401
S4H	Cactus_p35	52400	1399
S4H	Dorsal_p35	24800	1252
S4H	Dorsal_p35	44500	2522
S4H	Dorsal_p35	32100	2985
S4H	Dorsal_p35	31000	1246
S4H	Dorsal_p35	65700	4994
S4H	Dorsal_p35	30700	2426
S4H	Dorsal_p35	52400	2143
S4H	Dorsal_p35	28100	1570
S4H	Dorsal_p35	33500	2178
S4H	Dorsal_p35	59000	2476
