# Supplementary material for: Activation of the Drosophila innate immune system accelerates growth in cooperation with oncogenic Ras
Source: PLoS Biol. 2025 Apr 28;23(4):e3003068. doi: 10.1371/journal.pbio.3003068 (PMC12036928; doi:10.1371/journal.pbio.3003068)
Supplement: S9 Data — (XLSX) [file pbio.3003068.s013.xlsx]

## Sheet: Sheet 1 - Data_DE
Data_DE
ID	symbol	biotype	chromosome	start	stop	Dl vs lacZ_log2fold	RasV12,lacZ vs lacZ_log2fold	RasV12,Dl vs RasV12,lacZ_log2fold	Dl vs lacZ_p	RasV12,lacZ vs lacZ_p	RasV12,Dl vs RasV12,lacZ_p	Dl vs lacZ_p.adj	RasV12,lacZ vs lacZ_p.adj	RasV12,Dl vs RasV12,lacZ_p.adj	Dl vs lacZ_sig	RasV12,lacZ vs lacZ_sig	RasV12,Dl vs RasV12,lacZ_sig	Dl vs lacZ_de_valid	RasV12,lacZ vs lacZ_de_valid	RasV12,Dl vs RasV12,lacZ_de_valid	LACZ_1	LACZ_2	LACZ_3	DORSAL_1	DORSAL_2	DORSAL_3	RASLACZ_1	RASLACZ_2	RASLACZ_3	RASDORSAL_1	RASDORSAL_2	RASDORSAL_3	lacZ_mean	Dl_mean	RasV12,lacZ_mean	RasV12,Dl_mean	lacZ_median	Dl_median	RasV12,lacZ_median	RasV12,Dl_median	lacZ_stdev	Dl_stdev	RasV12,lacZ_stdev	RasV12,Dl_stdev
FBGN0034583	CG10527	gene	2	21070368	21072789	0.54	-0.1	0.7	0.000111858	0.50459	1.1e-05	0.00133059	0.713452	0.000186191	TRUE	FALSE	TRUE	TRUE	TRUE	TRUE	902.971	1011.69	1179.85	1335.69	1816.42	1436.54	718.579	1258.51	1055.58	1569.64	1860.73	1691.44	1031.51	1529.55	1010.89	1707.27	1011.69	1436.54	1055.58	1691.44	113.902	206.985	222.681	119.362
FBGN0265523	SMR	gene	2	12684203	12742618	0.12	-0.8	0.59	0.617099	0.00797349	0.0212335	0.830828	0.0375138	0.12842	FALSE	TRUE	FALSE	TRUE	TRUE	TRUE	48.3599	132.544	107.863	45.5707	78.6202	256.291	53.9916	43.4453	51.7271	48.7845	101.701	117.392	96.2556	126.827	49.7213	89.2926	107.863	78.6202	51.7271	101.701	35.3344	92.5338	4.53309	29.3511
FBGN0039690	GNPNAT	gene	2	29738275	29741952	-0.28	-0.36	-0.62	0.0360433	0.0161362	0.000242556	0.153052	0.0657306	0.00301468	FALSE	FALSE	TRUE	TRUE	TRUE	TRUE	439.018	392.598	440.579	329.994	384.201	315.875	418.19	326.541	282.307	221.97	225.37	190.969	424.065	343.357	342.346	212.769	439.018	329.994	326.541	221.97	22.2595	29.4506	56.5884	15.4779
FBGN0037581	CG7352	gene	2	8347579	8349296	-0.43	-0.68	-0.41	0.0830433	0.0101748	0.0777539	0.272293	0.0457173	0.315197	FALSE	TRUE	FALSE	TRUE	TRUE	TRUE	57.4274	55.3664	61.3989	40.8565	41.5352	36.7296	34.3583	30.8322	37.6994	24.3923	21.1539	16.5341	58.0642	39.7071	34.2966	20.6934	57.4274	40.8565	34.3583	21.1539	2.5036	2.12354	2.80388	3.22457
FBGN0039527	CG5639	gene	2	27586474	27596130	0.46	2.51	0.77	0.120891	1.73e-09	0.00189588	0.344347	3.6e-08	0.0182603	FALSE	TRUE	TRUE	TRUE	TRUE	TRUE	15.1125	15.0999	11.616	14.1426	29.668	29.3837	138.415	63.0658	74.5221	174.405	161.095	192.622	13.9428	24.3981	92.0009	176.041	15.0999	29.3837	74.5221	174.405	1.6453	7.25266	33.1512	12.9227
FBGN0011722	TIG	gene	2	6415179	6423310	2.37	3.7	1.26	1.01e-38	5.32e-91	3.76e-07	1.39e-36	2.41e-88	8.4e-06	TRUE	TRUE	TRUE	TRUE	TRUE	TRUE	218.375	191.266	195.813	861.128	961.243	1371.24	2094.87	2608.12	3756.79	6612.74	6939.29	8107.48	201.818	1064.54	2819.93	7219.84	195.813	961.243	2608.12	6939.29	11.8541	220.689	694.808	641.662
FBGN0033584	CG7737	gene	2	11222871	11226746	0.17	-0.17	1.46	0.513231	0.450183	0.00038363	0.760852	0.669585	0.00458323	FALSE	FALSE	TRUE	TRUE	TRUE	TRUE	12.09	23.4888	13.2754	15.714	16.3174	28.5675	10.7983	7.00731	17.5346	36.5884	39.0533	46.2954	16.2847	20.1996	11.7801	40.6457	13.2754	16.3174	10.7983	39.0533	5.11696	5.9221	4.35346	4.11974
FBGN0010452	TRN	gene	2	13114271	13118077	0.54	1.26	-0.12	3.22e-08	3.91e-53	0.13511	7.4e-07	6.23e-51	0.436175	TRUE	TRUE	FALSE	TRUE	TRUE	TRUE	1111.52	984.85	1042.95	1601.26	1464.86	1549.99	2750.63	2794.52	2539.01	2319.7	2427	2671.91	1046.44	1538.7	2694.72	2472.87	1042.95	1549.99	2750.63	2427	51.7728	56.2548	111.55	147.399
FBGN0004368	PTP4E	gene	2	4939128	4955916	0.54	-0.11	0.53	0.00194356	0.444132	0.000202239	0.0150216	0.663457	0.00256883	TRUE	FALSE	TRUE	TRUE	TRUE	TRUE	226.687	204.688	239.788	276.567	316.706	412.188	216.948	238.249	205.155	337.833	290.459	355.483	223.721	335.154	220.117	327.925	226.687	316.706	216.948	337.833	14.4822	56.8831	13.695	27.4547
FBGN0004364	18W	gene	2	20111511	20116932	-0.45	-0.68	-0.21	4.87e-06	5.9e-14	0.036578	7.99e-05	1.94e-12	0.190689	FALSE	TRUE	FALSE	TRUE	TRUE	TRUE	1260.38	1179.47	1278.59	938.127	843.313	918.241	876.628	777.812	796.948	682.983	659.025	760.567	1239.48	899.894	817.129	700.858	1260.38	918.241	796.948	682.983	43.0795	40.824	42.791	43.3388
FBGN0004362	HMGD	gene	2	21701458	21716727	-0.32	-0.66	-0.03	0.000236931	5.9e-17	0.703729	0.00251916	2.4e-15	0.917179	FALSE	TRUE	FALSE	TRUE	TRUE	TRUE	10092.9	10558.2	11587	8561	9016.11	8180.92	6540.84	7279.19	7649.47	7007.9	6909.18	7146.03	10746	8586.01	7156.5	7021.04	10558.2	8561	7279.19	7007.9	624.254	341.423	460.838	97.1366
FBGN0004360	WNT2	gene	2	9494166	9503188	-1.76	-1.82	-0.04	0.000171183	9.01e-06	0.793319	0.00190744	0.000101615	0.944365	TRUE	TRUE	FALSE	TRUE	TRUE	TRUE	55.9162	35.2332	56.4206	23.571	9.6421	4.89729	10.7983	16.8175	12.2742	12.1961	7.3225	15.7074	49.19	12.7035	13.2967	11.742	55.9162	9.6421	12.2742	12.1961	9.87112	7.92491	2.56149	3.43814
FBGN0037057	CG10512	gene	2	21202920	21208092	-0.2	0.12	0.66	0.40663	0.595429	0.00472364	0.680191	0.779301	0.0391745	FALSE	FALSE	TRUE	TRUE	TRUE	TRUE	89.9193	52.0108	55.5909	45.5707	41.5352	73.4593	49.0833	106.511	88.5498	145.134	140.755	142.193	65.8403	53.5217	81.3814	142.694	55.5909	45.5707	88.5498	142.193	17.089	14.1939	23.9865	1.82257
FBGN0039507	MRT	gene	2	27277249	27282661	-0.33	-0.62	-0.03	0.0462008	0.000173073	0.828327	0.182226	0.00143797	0.952916	FALSE	TRUE	FALSE	TRUE	TRUE	TRUE	271.269	256.699	219.875	179.14	175.041	222.01	185.535	151.358	160.442	165.867	161.909	157.9	249.281	192.064	165.778	161.892	256.699	179.14	160.442	161.909	21.6274	21.2414	14.4539	3.25252
FBGN0035321	CG1275	gene	2	2252744	2257423	0.55	0.88	0.04	0.0149517	0.000120366	0.801064	0.0795033	0.00103303	0.946638	FALSE	TRUE	FALSE	TRUE	TRUE	TRUE	64.2281	55.3664	74.6744	89.5699	106.063	108.557	115.837	159.767	135.016	151.232	135.873	137.233	64.7563	101.397	136.873	141.446	64.2281	106.063	135.016	137.233	7.89129	8.42438	17.9824	6.94203
FBGN0031518	CG3277	gene	2	3304100	3317418	2.88	-0.06	0.3	0.000841645	0.376873	0.00161855	0.00750627	NA	0.0160759	TRUE	FALSE	FALSE	TRUE	FALSE	TRUE	0.755624	0	3.31886	4.71421	23.7344	26.1189	0	0	0	9.7569	5.69528	6.61363	1.35816	18.1892	0	7.35527	0.755624	23.7344	0	6.61363	1.42033	9.57782	0	1.7391
FBGN0038631	CG7695	gene	2	18616754	18617511	3.23	0.04	-0.07	0.000749275	0.404309	0.0313881	0.00681097	0.625841	0.171743	TRUE	FALSE	FALSE	TRUE	TRUE	TRUE	0	0	2.48915	10.9998	13.3506	20.4054	0	25.2263	0	0	0	0	0.829715	14.9186	8.40877	0	0	13.3506	0	0	1.17339	3.99667	11.8918	0
FBGN0038638	CG7702	gene	2	18669390	18674679	0.33	0.96	0.05	0.0245625	3.37e-12	0.588781	0.114715	9.38e-11	0.870368	FALSE	TRUE	FALSE	TRUE	TRUE	TRUE	301.494	233.21	297.868	340.994	347.857	387.702	645.936	553.578	575.135	623.222	638.684	590.266	277.524	358.851	591.55	617.391	297.868	347.857	575.135	623.222	31.3697	20.592	39.4512	20.192
FBGN0026263	BIP1	gene	2	8054333	8058713	-0.95	0.82	-1.51	6.01e-09	8.36e-07	1.84e-16	1.48e-07	1.15e-05	1.08e-14	TRUE	TRUE	TRUE	TRUE	TRUE	TRUE	371.767	296.965	316.951	169.711	169.849	160.794	797.113	599.826	521.655	252.46	188.758	214.116	328.561	166.785	639.531	218.445	316.951	169.711	599.826	214.116	31.622	4.23649	115.907	26.1858
FBGN0033913	CG8468	gene	2	14219898	14230620	1.08	0.17	0.55	9.74e-26	0.0425636	4.33e-12	7.95e-24	0.137519	1.76e-10	TRUE	FALSE	TRUE	TRUE	TRUE	TRUE	771.492	758.352	759.189	1565.12	1547.93	1782.61	953.197	906.746	897.772	1304.99	1407.55	1369.02	763.011	1631.89	919.238	1360.52	759.189	1565.12	906.746	1369.02	6.00686	106.81	24.2905	42.2998
FBGN0052521	CG32521	gene	2	21205310	21281171	0.75	-0.16	2.29	9.2e-08	0.285293	5.49e-59	2.01e-06	0.508845	2.03e-56	TRUE	FALSE	TRUE	TRUE	TRUE	TRUE	313.584	317.098	348.48	483.992	571.109	626.036	244.435	313.928	359.459	1389.14	1537.72	1621.99	326.388	560.379	305.941	1516.29	317.098	571.109	313.928	1537.72	15.6877	58.4837	47.297	96.2632
FBGN0015801	REG-5	gene	2	24788008	24793410	0.28	0.59	1.46	0.107842	0.00199867	7.08e-20	0.321556	0.0119034	5e-18	FALSE	TRUE	TRUE	TRUE	TRUE	TRUE	177.572	145.966	137.733	212.139	186.167	181.2	198.296	309.723	274.417	770.795	737.131	687.817	153.757	193.169	260.812	731.915	145.966	186.167	274.417	737.131	17.1719	13.5668	46.4958	34.0758
FBGN0028540	CG9008	gene	2	13774340	13780165	0.18	-1.37	0.72	0.338881	8.18e-08	0.00396681	0.619855	1.32e-06	0.0340585	FALSE	TRUE	TRUE	TRUE	TRUE	TRUE	163.97	109.055	123.628	171.283	153.532	142.838	46.1383	51.8541	56.1107	129.279	82.9883	76.8834	132.218	155.884	51.3677	96.3836	123.628	153.532	51.8541	82.9883	23.2274	11.7313	4.08574	23.3937
FBGN0033756	CG17760	gene	2	12625808	12628619	-0.01	-0.04	4.9	0.916172	0.480393	0.000742207	NA	NA	0.00823912	FALSE	FALSE	TRUE	FALSE	FALSE	TRUE	3.77812	0	0	0	0.7417	2.44864	0	0	0	10.9765	11.3906	4.13352	1.25937	1.06345	0	8.83353	0	0.7417	0	10.9765	1.78102	1.02522	0	3.3277
FBGN0028542	NIMB4	gene	2	13968280	13969976	0.4	-0.15	2.41	0.144041	0.517074	4.2e-19	0.384536	0.723012	2.86e-17	FALSE	FALSE	TRUE	TRUE	TRUE	TRUE	51.3824	28.5221	20.7429	43.9993	49.6939	62.0323	31.4133	28.0292	28.0554	148.793	191.199	146.327	33.5491	51.9085	29.166	162.106	28.5221	49.6939	28.0554	148.793	13.0038	7.52665	1.58914	20.5962
FBGN0028546	ICS	gene	2	13639447	13642602	0.21	0.59	0.12	0.184472	0.000108842	0.351559	0.442764	0.000948335	0.710727	FALSE	TRUE	FALSE	TRUE	TRUE	TRUE	294.693	258.376	226.512	312.709	336.732	267.718	375.978	426.045	477.818	467.112	542.678	405.912	259.861	305.72	426.614	471.901	258.376	312.709	426.045	467.112	27.8546	28.6048	41.578	55.9374
FBGN0036935	CG14186	gene	2	20098084	20103827	-2.59	-0.4	-0.03	0.00340922	0.109004	0.816215	0.0242425	0.272402	0.950661	TRUE	FALSE	FALSE	TRUE	TRUE	TRUE	9.82311	10.0666	11.616	0	1.4834	0.816214	5.88999	4.20439	3.50692	4.87845	0.813611	5.78693	10.5019	0.766538	4.53377	3.82633	10.0666	0.816214	4.20439	4.87845	0.794034	0.606613	1.00038	2.16236
FBGN0038581	CG14314	gene	2	18216142	18218014	-0.81	-0.68	-0.45	0.00171248	0.00485232	0.0582063	0.0134793	0.0250368	0.263452	TRUE	TRUE	FALSE	TRUE	TRUE	TRUE	84.6299	97.3106	94.5875	32.9994	54.8858	53.0539	69.6983	43.4453	53.4805	37.808	23.5947	40.5085	92.176	46.9797	55.5414	33.9704	94.5875	53.0539	53.4805	37.808	5.45048	9.9138	10.8163	7.41909
FBGN0054038	CG34038	gene	2	25167659	25169855	-0.13	2.79	-1.9	0.595437	1.07e-33	4.07e-19	0.817977	1.04e-31	2.79e-17	FALSE	TRUE	TRUE	TRUE	TRUE	TRUE	52.1381	43.622	38.9966	42.4279	32.6348	44.0756	408.373	285.898	323.513	108.546	83.8019	73.5766	44.9189	39.7127	339.262	88.6414	43.622	42.4279	323.513	83.8019	5.44279	5.04987	51.2251	14.6804
FBGN0030955	CG6891	gene	2	18775228	18781345	0.03	0.86	-0.16	0.767126	1.37e-17	0.0715078	0.902365	5.84e-16	0.299715	FALSE	TRUE	FALSE	TRUE	TRUE	TRUE	2275.94	1852.26	2142.32	2243.96	2302.98	1891.17	4541.19	3949.32	3745.39	3918.62	3413.91	3565.57	2090.17	2146.04	4078.63	3632.7	2142.32	2243.96	3949.32	3565.57	176.855	181.822	337.504	211.442
FBGN0040817	CG14132	gene	2	11712229	11715285	1.42	1.49	1.42	1.11e-07	8.74e-08	2.31e-11	2.4e-06	1.41e-06	8.8e-10	TRUE	TRUE	TRUE	TRUE	TRUE	TRUE	37.7812	53.6886	37.3372	138.283	120.155	103.659	101.112	145.752	156.058	463.453	335.208	326.548	42.9357	120.699	134.307	375.07	37.7812	120.155	145.752	335.208	7.60564	14.1405	23.847	62.5964
FBGN0038814	CG15923	gene	2	20611251	20616901	-0.37	-2.31	0.07	0.112671	0.00829591	0.340332	0.329526	0.038797	0.701997	FALSE	TRUE	FALSE	TRUE	TRUE	TRUE	12.8456	6.71108	5.80801	0	2.2251	4.89729	0.981666	0	0.87673	3.65884	1.62722	1.65341	8.4549	2.37413	0.619465	2.31316	6.71108	2.2251	0.87673	1.65341	3.12652	2.00208	0.440118	0.951602
FBGN0038811	PUS1	gene	2	20591024	20592671	0.52	0.34	-0.04	0.00493846	0.0488659	0.745021	0.0332227	0.152013	0.927446	TRUE	FALSE	FALSE	TRUE	TRUE	TRUE	120.9	110.733	150.178	180.711	203.968	186.913	173.755	177.986	184.99	179.283	169.231	169.474	127.27	190.531	178.91	172.663	120.9	186.913	177.986	169.474	16.7218	9.83288	4.63312	4.68231
FBGN0038818	NEP4	gene	2	20652567	20659904	-1.93	-1.95	0.3	0.00116558	0.0011687	0.0311534	0.00981996	0.00757185	0.171147	TRUE	TRUE	FALSE	TRUE	TRUE	TRUE	9.06749	33.5554	32.3589	3.1428	5.1919	4.89729	5.88999	5.60585	2.63019	32.9295	0.813611	33.8949	24.9939	4.41066	4.70868	22.546	32.3589	4.89729	5.60585	32.9295	11.2723	0.904544	1.47428	15.3722
FBGN0038819	CPR92F	gene	2	20669571	20672821	0.05	4.34	-6.46	0.585619	0.000395538	2.17e-05	NA	0.00297815	0.000351851	FALSE	TRUE	TRUE	FALSE	TRUE	TRUE	0	0	0.829715	0	0.7417	2.44864	25.5233	8.40877	9.64403	0	0	0	0.276572	1.06345	14.5254	0	0	0.7417	9.64403	0	0.391131	1.02522	7.79305	0
FBGN0032405	FIRL	gene	2	12063457	12066775	-1.06	-0.08	0.67	0.0051827	0.735056	0.00917071	0.0345292	0.866951	0.0681137	TRUE	FALSE	FALSE	TRUE	TRUE	TRUE	76.318	26.8443	48.1235	12.5712	22.251	23.6702	69.6983	35.0366	42.0831	103.667	91.938	76.0567	50.4286	19.4975	48.9393	90.554	48.1235	22.251	42.0831	91.938	20.2632	4.93176	14.958	11.3143
FBGN0051207	CG31207	gene	2	21046032	21047027	1.24	-4.04	0.03	0.00144219	0.000179245	0.632819	0.0117183	0.00147925	NA	TRUE	TRUE	FALSE	TRUE	TRUE	FALSE	24.9356	11.7444	14.1052	70.7131	41.5352	38.3621	0.981666	0	0.87673	0	1.62722	2.48011	16.9284	50.2035	0.619465	1.36911	14.1052	41.5352	0.87673	1.62722	5.7434	14.5602	0.440118	1.02882
FBGN0005666	BT	gene	2	724400	776474	0.51	1.48	-2.24	0.0901938	0.000135548	8.34e-08	0.287755	0.00114502	2.09e-06	FALSE	TRUE	TRUE	TRUE	TRUE	TRUE	52.8937	93.9551	44.8046	76.9987	45.9854	213.032	93.2583	392.409	173.593	39.0276	51.2575	33.0681	63.8845	112.005	219.753	41.1177	52.8937	76.9987	173.593	39.0276	21.518	72.5499	126.415	7.57141
FBGN0005660	ETS21C	gene	2	544925	552923	4.79	5.86	2.28	9.49e-16	1.06e-26	4.47e-52	4.12e-14	7.13e-25	1.29e-49	TRUE	TRUE	TRUE	TRUE	TRUE	TRUE	3.0225	0	4.14858	61.2847	101.613	92.2322	220.875	194.803	146.414	906.172	938.907	911.854	2.39036	85.0433	187.364	918.978	3.0225	92.2322	194.803	911.854	1.75164	17.2308	30.8503	14.2816
FBGN0037166	CG11426	gene	2	22470556	22473509	-1.69	0.54	-0.91	2.47e-05	0.0210916	0.00228525	0.000345024	0.0806039	0.0213236	TRUE	FALSE	TRUE	TRUE	TRUE	TRUE	50.6268	48.6553	38.9966	10.9998	11.1255	14.6919	80.4966	78.4819	74.5221	31.7099	21.9675	52.0823	46.0929	12.2724	77.8335	35.2533	48.6553	11.1255	78.4819	31.7099	5.08198	1.71159	2.4818	12.547
FBGN0052091	CG32091	gene	2	11631392	11642902	-0.62	0.6	-0.83	0.0565675	0.0315993	0.00610357	0.208895	0.110174	0.0488655	FALSE	FALSE	TRUE	TRUE	TRUE	TRUE	27.9581	18.4555	30.6995	12.5712	9.6421	16.3243	48.1016	50.4526	49.0969	26.8315	27.6628	14.054	25.7043	12.8459	49.2171	22.8494	27.9581	12.5712	49.0969	26.8315	5.24649	2.7349	0.963551	6.22857
FBGN0025574	PLI	gene	2	23860162	23890052	-0.34	0.62	-0.51	0.00336387	9.32e-12	1.93e-10	0.0239579	2.49e-10	6.59e-09	FALSE	TRUE	TRUE	TRUE	TRUE	TRUE	707.264	637.552	644.689	520.134	483.588	551.761	1119.1	1093.14	1076.62	770.795	751.776	766.354	663.168	518.494	1096.29	762.975	644.689	520.134	1093.14	766.354	31.3163	27.8554	17.4823	8.1238
FBGN0032447	PICK1	gene	2	12695033	12698917	-0.45	-1.51	-0.05	0.110394	0.000301973	0.75058	0.325812	0.00236056	0.928365	FALSE	TRUE	FALSE	TRUE	TRUE	TRUE	31.7362	31.8776	41.4858	20.4282	25.9595	18.7729	10.7983	12.6132	9.64403	8.53729	8.13611	11.5739	35.0332	21.7202	11.0185	9.41575	31.8776	20.4282	10.7983	8.53729	4.56301	3.07285	1.2221	1.53477
FBGN0035791	CG8539	gene	2	7497211	7498831	0.27	0.26	1.28	0.160943	0.129861	0.00567495	0.410168	0.306793	0.0458709	FALSE	FALSE	TRUE	TRUE	TRUE	TRUE	2.26687	0	2.48915	1.5714	8.1587	8.16214	1.96333	7.00731	12.2742	24.3923	35.7989	20.6676	1.58534	5.96408	7.08162	26.9529	2.26687	8.1587	7.00731	24.3923	1.12467	3.10609	4.20973	6.43722
FBGN0025866	CALPB	gene	2	9888762	9893319	0.77	0.37	0.57	1.15e-10	0.00056045	1.93e-08	3.41e-09	0.00400568	5.3e-07	TRUE	FALSE	TRUE	TRUE	TRUE	TRUE	457.908	503.331	480.405	901.985	829.962	757.447	624.339	716.147	655.794	963.494	1080.48	947.402	480.548	829.798	665.427	997.124	480.405	829.962	655.794	963.494	18.5439	59.0075	38.0942	59.3032
FBGN0003545	SUB	gene	2	17745500	17748078	-0.15	-0.77	0.05	0.305225	2.06e-07	0.726555	0.587868	3.14e-06	0.923028	FALSE	TRUE	FALSE	TRUE	TRUE	TRUE	389.902	379.176	320.27	287.567	362.691	315.875	198.296	231.241	230.58	242.703	218.861	224.863	363.116	322.044	220.039	228.809	379.176	315.875	230.58	224.863	30.6115	30.9782	15.3768	10.1253
FBGN0031239	CG17075	gene	2	259949	267505	-1.67	-0.98	0.1	0.00213229	0.0162188	0.42009	0.0162838	0.0660359	0.768559	TRUE	FALSE	FALSE	TRUE	TRUE	TRUE	18.135	18.4555	20.7429	3.1428	5.1919	4.08107	7.85333	2.80292	8.7673	9.7569	2.44083	21.4943	19.1111	4.13859	6.47452	11.2307	18.4555	4.08107	7.85333	9.7569	1.16123	0.837528	2.62288	7.84804
FBGN0039795	SPN100A	gene	2	30690642	30692768	0.44	1.66	-2.46	0.109129	0.00329855	0.000437381	0.323568	0.018212	0.00514562	FALSE	TRUE	TRUE	TRUE	TRUE	TRUE	5.28937	1.67777	3.31886	10.9998	10.3838	8.16214	18.6517	23.8249	14.0277	4.87845	1.62722	0.826704	3.42867	9.84859	18.8347	2.44413	3.31886	10.3838	18.6517	1.62722	1.47647	1.21873	4.00177	1.75208
FBGN0029094	ASF1	gene	2	19618894	19620398	-0.25	-0.51	0.07	0.022658	4.75e-07	0.45891	0.108645	6.78e-06	0.797263	FALSE	TRUE	FALSE	TRUE	TRUE	TRUE	684.596	766.74	735.128	615.99	625.253	582.777	505.558	553.578	546.203	567.12	561.391	562.985	728.821	608.007	535.113	563.832	735.128	615.99	546.203	562.985	33.8307	18.2364	21.1142	2.41416
FBGN0034462	CG15905	gene	2	19646483	19647645	-2.78	-0.26	-5.35	6.57e-13	0.283061	1.26e-13	2.28e-11	0.506303	5.97e-12	TRUE	FALSE	TRUE	TRUE	TRUE	TRUE	157.17	110.733	117.82	32.9994	13.3506	9.79457	174.737	82.6863	46.4667	2.43923	0.813611	3.30681	128.574	18.7149	101.296	2.18655	117.82	13.3506	82.6863	2.43923	20.4262	10.2045	53.9941	1.03341
FBGN0261610	CG42699	gene	2	5764553	5789576	0.13	-0.94	0.41	0.574411	0.00279301	0.0780785	0.803174	0.0158068	0.315331	FALSE	TRUE	FALSE	TRUE	TRUE	TRUE	46.0931	46.9775	48.1235	40.8565	45.9854	73.4593	24.5416	25.2263	18.4113	31.7099	37.4261	42.1619	47.0647	53.4337	22.7264	37.0993	46.9775	45.9854	24.5416	37.4261	0.831196	14.3142	3.06401	4.27324
FBGN0038774	CG5023	gene	2	20169435	20174872	0.16	1.49	-2.59	0.518768	0.000556032	7.26e-07	0.765034	0.00398072	1.56e-05	FALSE	TRUE	TRUE	TRUE	TRUE	TRUE	42.315	43.622	43.1452	59.7133	30.4097	64.4809	47.12	316.73	113.975	14.6354	26.8492	24.8011	43.0274	51.5346	159.275	22.0952	43.1452	59.7133	113.975	24.8011	0.540061	15.0639	114.634	5.34077
FBGN0030542	CG12481	gene	2	14187253	14187841	1.68	0.04	1.68	0.000932546	0.827961	0.0014496	0.00818689	0.913671	0.0145816	TRUE	FALSE	TRUE	TRUE	TRUE	TRUE	18.135	5.03331	4.14858	50.2849	43.7603	26.1189	25.5233	4.20439	4.38365	73.1768	54.5119	30.588	9.10562	40.0547	11.3704	52.7589	5.03331	43.7603	4.38365	54.5119	6.39493	10.2078	10.0079	17.4309
FBGN0030544	CG13403	gene	2	14191220	14192018	6.72	3.58	0.14	1.39e-125	0.000829865	0.136753	1.56e-122	0.00564926	0.439386	TRUE	TRUE	FALSE	TRUE	TRUE	TRUE	15.1125	5.03331	9.95658	1316.84	1197.85	1067.61	20.615	739.972	58.7409	940.322	1214.72	992.044	10.0341	1194.1	273.109	1049.03	9.95658	1197.85	58.7409	992.044	4.11517	101.781	330.489	119.049
FBGN0033890	CTF4	gene	2	13980362	13983317	0.13	-0.64	0.12	0.296606	3.76e-06	0.346011	0.579342	4.59e-05	0.706997	FALSE	TRUE	FALSE	TRUE	TRUE	TRUE	405.015	367.431	429.792	447.85	461.337	421.167	267.995	235.446	295.458	287.829	298.595	296.787	400.746	443.451	266.3	294.403	405.015	447.85	267.995	296.787	25.6371	16.692	24.5293	4.70736
FBGN0267511	28SRRNA_PSI_CR45851	gene	2	35941	38740	-0.27	-0.3	0.54	0.0317689	0.0301998	0.000282458	0.138704	0.106706	0.00344577	FALSE	FALSE	TRUE	TRUE	TRUE	TRUE	789.627	679.496	824.737	686.703	554.05	648.89	684.221	515.738	749.604	993.985	824.188	1118.53	764.62	629.881	649.855	978.901	789.627	648.89	684.221	993.985	61.8746	55.7985	98.5196	120.637
FBGN0039808	CG12071	gene	2	30877084	30881027	-6.85	-1.96	0.14	2.87e-06	0.00152958	0.201626	4.92e-05	0.00948783	0.542039	TRUE	TRUE	FALSE	TRUE	TRUE	TRUE	15.8681	20.1332	14.9349	0	0	0	1.96333	2.80292	4.38365	4.87845	0.813611	21.4943	16.9787	0	3.04997	9.06212	15.8681	0	2.80292	4.87845	2.26287	0	1.00341	8.94613
FBGN0039804	CG15544	gene	2	30827819	30842034	1.24	-0.52	0.33	1.03e-08	0.0309899	0.116423	2.49e-07	0.108588	0.401468	TRUE	FALSE	FALSE	TRUE	TRUE	TRUE	66.4949	95.6328	91.2687	229.425	182.458	208.951	66.7533	42.0439	58.7409	80.4945	97.6333	61.1761	84.4655	206.945	55.846	79.7679	91.2687	208.951	58.7409	80.4945	12.8314	19.2264	10.2932	14.8925
FBGN0000542	EC	gene	2	3811698	3857621	0.77	-0.87	0.66	0.000141702	4.55e-09	3.82e-07	0.00162739	8.91e-08	8.51e-06	TRUE	TRUE	TRUE	TRUE	TRUE	TRUE	522.136	770.096	643.029	886.271	936.767	1629.16	379.905	358.774	353.322	507.359	591.495	667.977	645.087	1150.73	364	588.944	643.029	936.767	358.774	591.495	101.24	338.929	11.4641	65.5967
FBGN0000541	E(BX)	gene	2	233926	246912	0.12	-0.57	0.13	0.548123	2.98e-05	0.362839	0.784868	0.000298381	0.721387	FALSE	TRUE	FALSE	TRUE	TRUE	TRUE	670.239	812.04	652.156	609.704	548.116	1199.02	579.183	469.49	445.379	521.994	473.521	662.19	711.478	785.613	498.017	552.568	670.239	609.704	469.49	521.994	71.4902	293.401	58.2307	80
FBGN0000547	ED	gene	2	4031377	4115749	-0.23	-0.66	-0.06	0.0638989	3.83e-10	0.602789	0.227098	8.67e-09	0.879733	FALSE	TRUE	FALSE	TRUE	TRUE	TRUE	2951.47	2874.02	2776.23	2190.53	2108.65	2951.43	2245.07	1712.59	1763.98	1839.18	1693.12	1955.15	2867.24	2416.87	1907.21	1829.15	2874.02	2190.53	1763.98	1839.18	71.7024	379.465	239.821	107.208
FBGN0000097	AOP	gene	2	2156484	2178754	-0.98	-0.13	-0.35	8.37e-14	0.246985	0.000127594	3.09e-12	0.465896	0.00172242	TRUE	FALSE	FALSE	TRUE	TRUE	TRUE	1391.86	1377.45	1117.63	598.704	607.452	726.431	1382.19	1163.21	1212.52	1002.52	947.043	966.417	1295.64	644.196	1252.64	971.994	1377.45	607.452	1212.52	966.417	126.016	58.2585	93.7885	22.9899
FBGN0025360	OPTIX	gene	2	8031283	8042529	-3.03	-1.67	0.21	1e-54	8.79e-27	0.22372	2.36e-52	5.94e-25	0.572917	TRUE	TRUE	FALSE	TRUE	TRUE	TRUE	398.97	505.009	480.405	56.5705	57.8526	52.2377	145.287	147.154	158.688	219.53	130.991	200.889	461.461	55.5536	150.376	183.804	480.405	56.5705	147.154	200.889	45.3153	2.4024	5.92676	38.1114
FBGN0020257	PPA	gene	2	22684955	22688987	0.24	0.23	0.52	0.0298315	0.00950685	1.87e-11	0.132435	0.0433051	7.21e-10	FALSE	FALSE	TRUE	TRUE	TRUE	TRUE	1066.19	1031.83	940.897	1150.27	1122.19	1342.67	1314.45	1285.14	1208.13	1786.73	1779.37	1914.65	1012.97	1205.04	1269.24	1826.92	1031.83	1150.27	1285.14	1786.73	52.8585	97.9909	44.8357	62.1078
FBGN0259244	CG42342	gene	2	16502770	16571363	-0.98	-1.99	0.48	1.21e-10	4.12e-18	0.0265165	3.55e-09	1.84e-16	0.151638	TRUE	TRUE	FALSE	TRUE	TRUE	TRUE	409.548	469.775	457.173	185.425	235.119	233.437	160.012	71.4746	109.591	170.746	160.281	201.716	445.499	217.994	113.692	177.581	457.173	233.437	109.591	170.746	25.9363	23.0396	36.2612	17.5924
FBGN0259241	CG42339	gene	2	10967722	11039901	-4.11	-2.15	0.1	0.000102005	0.00111446	0.363498	0.00123269	0.00726425	0.721766	TRUE	TRUE	FALSE	TRUE	TRUE	TRUE	25.6912	18.4555	9.95658	1.5714	0.7417	0	1.96333	4.20439	2.63019	8.53729	0.813611	9.09374	18.0344	0.771034	2.93264	6.14821	18.4555	0.7417	2.63019	8.53729	6.43054	0.641858	0.93957	3.77897
FBGN0261053	CAD86C	gene	2	10827079	10849030	-0.79	-1.87	-0.08	0.000878489	3.47e-22	0.670507	0.00779615	1.89e-20	0.904334	TRUE	TRUE	FALSE	TRUE	TRUE	TRUE	234.999	265.088	239.788	84.8557	116.447	192.627	63.8083	71.4746	73.6453	46.3453	61.0208	81.8437	246.625	131.31	69.6427	63.0699	239.788	116.447	71.4746	61.0208	13.2007	45.2351	4.21969	14.5644
FBGN0031968	CG7231	gene	2	7983946	7986785	-0.69	1.68	-1.55	0.0452565	3.65e-07	6.16e-07	0.179765	5.33e-06	1.34e-05	FALSE	TRUE	TRUE	TRUE	TRUE	TRUE	21.1575	26.8443	21.5726	6.28561	13.3506	10.6108	106.02	67.2702	79.7825	25.6119	24.4083	28.9346	23.1915	10.0823	84.3575	26.3183	21.5726	10.6108	79.7825	25.6119	2.58851	2.90838	16.1469	1.91418
FBGN0026562	SPARC	gene	2	26869238	26871995	0.43	-0.05	1.51	0.0313285	0.76887	1.44e-22	0.137049	0.884841	1.16e-20	FALSE	FALSE	TRUE	TRUE	TRUE	TRUE	297.716	216.432	203.28	301.709	269.237	439.94	190.443	269.081	274.417	684.203	756.658	682.857	239.143	336.962	244.647	707.906	216.432	301.709	269.081	684.203	41.7641	74.013	38.3896	34.4772
FBGN0263987	SPOON	gene	2	5412386	5420867	0.53	0.13	0.32	0.000229332	0.240595	0.000177874	0.00246073	0.457898	0.00231012	TRUE	FALSE	FALSE	TRUE	TRUE	TRUE	771.492	1018.41	800.675	1205.27	1105.13	1492.86	962.032	1023.07	1036.3	1279.37	1186.24	1331.82	863.524	1267.75	1007.13	1265.81	800.675	1205.27	1023.07	1279.37	110.164	164.338	32.344	60.1995
FBGN0024542	NEOS	gene	2	7241628	7243139	-0.54	-0.28	-0.24	0.00196759	0.0666889	0.118117	0.0151812	0.19187	0.40372	TRUE	FALSE	FALSE	TRUE	TRUE	TRUE	215.353	186.232	202.45	119.427	142.406	138.756	173.755	179.387	168.332	132.938	157.84	135.579	201.345	133.53	173.825	142.119	202.45	138.756	173.755	135.579	11.9141	10.0832	4.51343	11.1688
FBGN0028468	RTET	gene	2	21108446	21110834	0.08	0.55	-0.09	0.542872	2.83e-06	0.39495	0.781462	3.51e-05	0.749283	FALSE	TRUE	FALSE	TRUE	TRUE	TRUE	316.607	303.676	326.078	325.28	370.108	311.794	525.191	487.709	482.202	471.99	501.184	419.139	315.454	335.727	498.367	464.104	316.607	325.28	487.709	471.99	9.18177	24.9266	19.1002	33.9559
FBGN0024897	B6	gene	2	1686624	1690187	0.18	2.01	-0.06	0.364176	0.0016414	0.731752	0.643198	0.0100831	0.923802	FALSE	TRUE	FALSE	TRUE	TRUE	TRUE	2.26687	1.67777	4.14858	3.1428	6.6753	6.52971	15.7067	26.6278	13.151	15.855	17.8994	14.054	2.69774	5.44927	18.4951	15.9361	2.26687	6.52971	15.7067	15.855	1.05371	1.632	5.84454	1.57096
FBGN0035612	FRM	gene	2	5538411	5551159	2.79	4.78	-0.15	6.13e-29	2.4e-21	0.440143	5.79e-27	1.24e-19	0.783295	TRUE	TRUE	FALSE	TRUE	TRUE	TRUE	213.842	107.377	111.182	1356.12	839.604	928.852	6927.62	3684.44	3055.41	4643.07	3110.43	3098.49	144.134	1041.53	4555.82	3617.33	111.182	928.852	3684.44	3110.43	49.3155	225.416	1696.66	725.323
FBGN0002023	LIM3	gene	2	19079256	19108427	-7.11	-2.52	0.05	1.17e-06	0.000305851	0.55289	2.16e-05	0.00238653	0.851972	TRUE	TRUE	FALSE	TRUE	TRUE	TRUE	20.4019	13.4222	23.232	0	0	0	0.981666	4.20439	2.63019	4.87845	0	9.09374	19.0187	0	2.60541	4.6574	20.4019	0	2.63019	4.87845	4.12256	0	1.31579	3.71579
FBGN0262579	SARM	gene	2	8063874	8108897	0.84	0.22	0.64	7.13e-06	0.159341	1.44e-05	0.000113689	0.35127	0.000240647	TRUE	FALSE	TRUE	TRUE	TRUE	TRUE	184.372	238.243	186.686	340.994	316.706	465.242	226.765	291.504	249.868	407.351	366.125	461.301	203.1	374.314	256.046	411.592	186.686	340.994	249.868	407.351	24.8676	65.0559	26.7883	38.9709
FBGN0039613	NEPL20	gene	2	28880792	28882945	0.08	-0.07	2.16	0.746019	0.737192	2.14e-06	0.891548	0.867611	4.2e-05	FALSE	FALSE	TRUE	TRUE	TRUE	TRUE	21.1575	3.35554	9.12687	6.28561	13.3506	21.2216	8.83499	15.4161	7.01384	36.5884	65.9025	53.7357	11.2133	13.6193	10.4216	52.0755	9.12687	13.3506	8.83499	53.7357	7.41585	6.10054	3.60902	12.0249
FBGN0039612	NEPL19	gene	2	28878024	28880122	0.22	0.15	1.65	0.381511	0.490422	2.88e-05	0.658533	0.703176	0.000453079	FALSE	FALSE	TRUE	TRUE	TRUE	TRUE	18.135	3.35554	9.12687	17.2854	10.3838	22.0378	8.83499	19.6205	20.1648	50.0041	74.0386	52.0823	10.2058	16.569	16.2068	58.7083	9.12687	17.2854	19.6205	52.0823	6.08172	4.78461	5.21736	10.8733
FBGN0034057	CG8314	gene	2	15989683	15991286	0.32	0.52	-0.14	0.0681933	0.000936075	0.239502	0.237106	0.00627777	0.596291	FALSE	TRUE	FALSE	TRUE	TRUE	TRUE	221.398	157.71	207.429	237.282	292.972	227.724	321.005	309.723	299.842	278.072	279.068	278.599	195.512	252.659	310.19	278.58	207.429	237.282	309.723	278.599	27.3317	28.7711	8.64604	0.407146
FBGN0037503	CG14598	gene	2	7439760	7441976	-2.56	-0.39	-2.59	5.05e-08	0.129237	7.57e-07	1.13e-06	0.306197	1.61e-05	TRUE	FALSE	TRUE	TRUE	TRUE	TRUE	41.5593	55.3664	86.2904	10.9998	11.1255	5.7135	44.175	56.0585	28.0554	8.53729	5.69528	4.13352	61.072	9.27961	42.7629	6.12203	55.3664	10.9998	44.175	5.69528	18.7017	2.52214	11.4757	1.82298
FBGN0015520	NONA-L	gene	2	16640205	16643112	-0.8	-0.79	-0.07	7.35e-06	0.000154746	0.711278	0.000116554	0.0013008	0.917994	TRUE	TRUE	FALSE	TRUE	TRUE	TRUE	195.707	201.332	211.577	108.427	111.255	117.535	142.342	79.8833	128.003	128.059	92.7516	109.125	202.872	112.406	116.743	109.979	201.332	111.255	128.003	109.125	6.57003	3.80633	26.7127	14.427
FBGN0036369	CG10089	gene	2	13465552	13474787	-0.3	0.86	0.1	0.272827	0.00755907	0.580832	0.552981	0.0358388	0.865446	FALSE	TRUE	FALSE	TRUE	TRUE	TRUE	26.4468	21.811	16.5943	15.714	14.0923	13.8756	61.8449	37.8395	49.0969	60.9806	52.0711	57.0426	21.6174	14.5607	49.5938	56.6981	21.811	14.0923	49.0969	57.0426	4.02461	0.820336	9.80649	3.64546
FBGN0053988	MID1	gene	2	24695378	24736657	-1.48	-5.9	0.12	0.0115526	0.000119064	0.0284693	0.06509	0.0010239	0.158875	FALSE	TRUE	FALSE	TRUE	TRUE	TRUE	4.53375	25.1665	8.29715	0	2.2251	2.44864	0	0	0	3.65884	0.813611	9.09374	12.6658	1.55791	0	4.52206	8.29715	2.2251	0	3.65884	8.97188	1.10539	0	3.43502
FBGN0053329	SP212	gene	2	14222074	14224155	3.36	1.35	0.1	3.1e-11	0.00863233	0.546714	9.63e-10	0.0400434	0.849801	TRUE	TRUE	FALSE	TRUE	TRUE	TRUE	3.0225	5.03331	7.46744	59.7133	54.8858	62.0323	6.87166	49.0512	20.1648	26.8315	46.3758	24.8011	5.17441	58.8771	25.3625	32.6695	5.03331	59.7133	20.1648	26.8315	1.81738	2.97685	17.6076	9.72723
FBGN0019643	AANAT1	gene	2	24139563	24157762	3.26	-0.11	4.81	6.39e-18	0.581035	9.86e-34	3.1e-16	0.770239	1.28e-31	TRUE	FALSE	TRUE	TRUE	TRUE	TRUE	7.55624	15.0999	9.95658	105.284	103.096	102.843	2.945	9.81024	12.2742	219.53	311.613	204.196	10.8709	103.741	8.34315	245.113	9.95658	103.096	9.81024	219.53	3.14683	1.09586	3.94739	47.4374
FBGN0063667	CG32335	gene	2	1201871	1203036	0.18	-0.08	3.36	0.413856	0.622453	1.05e-08	0.687031	0.799565	2.98e-07	FALSE	FALSE	TRUE	TRUE	TRUE	TRUE	9.06749	3.35554	2.48915	4.71421	12.6089	8.16214	2.945	2.80292	5.26038	34.1492	56.1391	44.642	4.97072	8.49508	3.66943	44.9768	3.35554	8.16214	2.945	44.642	2.91836	3.23158	1.12646	8.98049
FBGN0004509	FUR1	gene	2	25347431	25473058	0.52	0.94	-0.13	0.00100644	1.99e-06	0.407831	0.00869117	2.56e-05	0.759406	TRUE	TRUE	FALSE	TRUE	TRUE	TRUE	177.572	177.844	165.943	256.139	237.344	271.799	489.851	332.147	291.074	358.566	300.222	333.162	173.786	255.094	371.024	330.65	177.572	256.139	332.147	333.162	5.54699	14.0857	85.6802	23.8849
FBGN0004390	RASGAP1	gene	2	9839093	9855285	-0.29	1.42	-0.15	0.0419282	1.61e-29	0.0931911	0.170277	1.24e-27	0.351443	FALSE	TRUE	FALSE	TRUE	TRUE	TRUE	472.265	538.564	398.263	353.565	359.725	409.74	1468.57	1322.98	1245.83	1209.86	1152.07	1258.24	469.697	374.343	1345.8	1206.72	472.265	359.725	1322.98	1209.86	57.3063	25.155	92.3525	43.4003
FBGN0035452	CG10359	gene	2	3612192	3615244	0.8	1.88	0.47	0.000133062	5.64e-22	0.000282129	0.00154197	3.03e-20	0.00344577	TRUE	TRUE	FALSE	TRUE	TRUE	TRUE	77.0737	72.1441	67.2069	130.426	133.506	133.859	317.078	304.117	252.498	419.547	409.246	409.218	72.1416	132.597	291.231	412.67	72.1441	133.506	304.117	409.246	4.02808	1.54174	27.8947	4.86235
FBGN0004397	VINC	gene	2	2214347	2222567	0.61	0.64	0.35	6.05e-07	1.35e-09	7.31e-05	1.16e-05	2.85e-08	0.00105654	TRUE	TRUE	FALSE	TRUE	TRUE	TRUE	380.079	380.854	361.756	557.848	556.275	626.853	623.358	618.045	642.643	841.533	791.643	799.422	374.229	580.325	628.015	810.866	380.079	557.848	623.358	799.422	8.82588	32.9061	10.5685	21.916
FBGN0029975	SPIDEY	gene	2	7908931	7911885	-0.45	-0.38	1.09	0.0646772	0.12906	0.000275235	0.229154	0.305963	0.00337546	FALSE	FALSE	TRUE	TRUE	TRUE	TRUE	64.9837	58.7219	70.5258	48.7135	44.502	39.1783	27.4866	42.0439	68.385	101.228	113.906	118.219	64.7438	44.1313	45.9718	111.117	64.9837	44.502	42.0439	113.906	4.82189	3.90154	16.9261	7.21119
FBGN0029970	NEK2	gene	2	7889066	7891646	0.92	-0.31	0.09	3.9e-10	0.0371739	0.488178	1.08e-08	0.124751	0.816898	TRUE	FALSE	FALSE	TRUE	TRUE	TRUE	314.34	243.277	263.849	512.277	582.235	506.053	243.453	224.234	226.196	241.483	266.864	237.264	273.822	533.521	231.294	248.537	263.849	512.277	226.196	241.483	29.8561	34.5389	8.63469	13.0732
FBGN0262975	CNC	gene	2	23185580	23226711	0.51	0.17	0.19	0.000161989	0.160623	0.0659165	0.00181853	0.353313	0.284792	TRUE	FALSE	FALSE	TRUE	TRUE	TRUE	440.529	520.108	420.666	611.275	631.187	748.469	587.036	501.723	564.614	653.713	606.14	648.136	460.434	663.644	551.125	635.996	440.529	631.187	564.614	648.136	42.9681	60.5286	36.1113	21.2338
FBGN0262972	LNCRNA_CHERUB	gene	2	11247631	11256123	-2.58	-0.62	4.43	0.00152245	0.000185738	0.000179657	0.0122409	0.00152846	0.00232674	TRUE	TRUE	TRUE	TRUE	TRUE	TRUE	17.3794	468.098	267.998	20.4282	20.7676	26.1189	1.96333	18.219	5.26038	357.347	13.8314	664.67	251.158	22.4382	8.48091	345.283	267.998	20.7676	5.26038	357.347	184.39	2.60628	7.0162	265.841
FBGN0013272	GP150	gene	2	22317662	22329416	-0.03	1.72	0.28	0.706791	8.81e-210	2.99e-07	0.878004	1.89e-206	6.76e-06	FALSE	TRUE	FALSE	TRUE	TRUE	TRUE	6360.84	6568.47	6110.85	6345.32	6026.31	6292.2	21987.4	21836.2	22805.5	26770.5	28340.5	26053.6	6346.72	6221.28	22209.7	27054.9	6360.84	6292.2	21987.4	26770.5	187.087	139.556	425.81	955.044
FBGN0030868	CG12986	gene	2	17819155	17819685	0.07	0.03	3.74	0.437324	0.817943	0.00128203	NA	NA	0.0131284	FALSE	FALSE	TRUE	FALSE	FALSE	TRUE	0	0	0	1.5714	0.7417	0.816214	0.981666	0	0	8.53729	20.3403	5.78693	0	1.04311	0.327222	11.5548	0	0.816214	0	8.53729	0	0.374799	0.462762	6.3129
FBGN0023534	CG17778	gene	2	494614	496369	-1.68	0.28	-0.02	0.000102748	0.246659	0.921531	0.00123697	0.465521	0.98121	TRUE	FALSE	FALSE	TRUE	TRUE	TRUE	53.6493	31.8776	36.5075	9.42841	9.6421	13.0594	76.5699	61.6643	41.2063	64.6395	62.648	47.9488	40.6781	10.71	59.8135	58.4121	36.5075	9.6421	61.6643	62.648	9.36474	1.6636	14.4963	7.4432
FBGN0023531	CG32809	gene	2	1673110	1692768	-0.18	-1.16	0.38	0.468427	0.00864399	0.0611003	0.729232	0.0400758	0.271501	FALSE	TRUE	FALSE	TRUE	TRUE	TRUE	20.4019	20.1332	29.04	9.42841	8.9004	31.8324	7.85333	2.80292	11.3975	19.5138	9.76333	30.588	23.1917	16.7204	7.35125	19.9551	20.4019	9.42841	7.85333	19.5138	4.13684	10.6879	3.52663	8.50737
FBGN0001250	IF	gene	2	16752189	16783434	-0.13	0.46	0.57	0.391464	0.0137545	0.000825794	0.666329	0.0578671	0.00894159	FALSE	FALSE	TRUE	TRUE	TRUE	TRUE	435.995	337.232	453.024	312.709	391.618	405.659	414.263	711.943	755.742	936.663	1028.4	976.337	408.75	369.995	627.316	980.468	435.995	391.618	711.943	976.337	51.0471	40.9109	151.709	37.5669
FBGN0001253	IMPE1	gene	2	8372405	8391171	-2.35	3.4	-6.92	2.87e-23	3.34e-16	2.27e-17	2.03e-21	1.33e-14	1.41e-15	TRUE	TRUE	TRUE	TRUE	TRUE	TRUE	193.44	221.466	211.577	45.5707	33.3765	41.6269	3983.6	1683.16	1856.04	23.1726	3.25444	27.2812	208.828	40.1914	2507.6	17.9028	211.577	41.6269	1856.04	23.1726	11.6055	5.08069	1046.07	10.4929
FBGN0001254	IMPE2	gene	2	3510974	3512681	-4.66	0	-0.3	2.35e-07	0.969468	1.43e-06	4.92e-06	0.985295	2.91e-05	TRUE	FALSE	FALSE	TRUE	TRUE	TRUE	608.277	385.887	282.103	31.428	2.9668	4.89729	1152.48	50.4526	108.715	8.53729	2.44083	3.30681	425.423	13.0974	437.214	4.76165	385.887	4.89729	108.715	3.30681	136.063	12.9857	506.325	2.69309
FBGN0001255	IMPE3	gene	2	8028453	8029546	-1.63	-0.07	-1.28	1.97e-05	0.753836	0.00238675	0.000284534	0.876392	0.0221367	TRUE	FALSE	TRUE	TRUE	TRUE	TRUE	120.9	68.7885	82.1418	43.9993	22.9927	13.8756	173.755	35.0366	49.9736	30.4903	26.0355	23.1477	90.6101	26.9559	86.255	26.5579	82.1418	22.9927	49.9736	26.0355	22.101	12.6132	62.1715	3.02028
FBGN0001257	IMPL2	gene	2	4224006	4236147	0.72	0.31	0.25	2.55e-06	0.0118647	0.0115656	4.43e-05	0.0516621	0.081639	TRUE	FALSE	FALSE	TRUE	TRUE	TRUE	1048.05	773.452	835.523	1684.54	1196.36	1612.84	1280.09	1189.84	1082.76	1569.64	1345.71	1349.18	885.675	1497.91	1184.23	1421.51	835.523	1612.84	1189.84	1349.18	117.58	215.23	80.6573	104.754
FBGN0004854	B-H2	gene	2	17314581	17324175	-1.27	-0.4	-1.31	1.07e-05	0.0695665	2.54e-05	0.000164104	0.197308	0.000403568	TRUE	FALSE	TRUE	TRUE	TRUE	TRUE	105.032	70.4663	98.7361	32.9994	40.0518	31.8324	74.6066	77.0804	56.1107	21.953	23.5947	28.9346	91.4114	34.9612	69.2659	24.8275	98.7361	32.9994	74.6066	23.5947	15.0318	3.63099	9.35678	2.98054
FBGN0038476	KUK	gene	2	17080244	17084781	-0.24	-0.59	0.03	0.00551593	5.12e-17	0.69159	0.036292	2.1e-15	0.911963	FALSE	TRUE	FALSE	TRUE	TRUE	TRUE	2146.73	2082.11	2153.94	1759.97	1902.46	1716.5	1553	1482.75	1444.85	1394.02	1519.01	1677.38	2127.59	1792.98	1493.53	1530.14	2146.73	1759.97	1482.75	1519.01	32.2951	79.425	44.8032	115.95
FBGN0031389	CG4259	gene	2	2127309	2129237	-0.05	-0.35	2.31	0.83082	0.162922	8.85e-08	0.931535	0.356602	2.21e-06	FALSE	FALSE	TRUE	TRUE	TRUE	TRUE	34.7587	30.1998	8.29715	12.5712	20.0259	32.6486	10.7983	7.00731	21.0415	95.1298	74.0386	56.2159	24.4186	21.7486	12.9491	75.1281	30.1998	20.0259	10.7983	74.0386	11.5505	8.28656	5.92785	15.9052
FBGN0031381	NPC2A	gene	2	1988290	1988940	-0.9	0.93	-0.2	0.00145397	3.58e-06	0.257645	0.0117853	4.38e-05	0.618816	TRUE	TRUE	FALSE	TRUE	TRUE	TRUE	115.611	72.1441	105.374	42.4279	63.0445	36.7296	201.241	213.022	220.936	165.867	121.228	235.611	97.7095	47.4007	211.733	174.235	105.374	42.4279	213.022	165.867	18.5542	11.3038	8.09176	47.0699
FBGN0050418	NORD	gene	2	24243255	24255094	0.68	-1.88	1.8	0.00091041	4.17e-08	3.85e-06	0.00803182	7.18e-07	7.31e-05	TRUE	TRUE	TRUE	TRUE	TRUE	TRUE	91.4305	97.3106	106.204	141.426	155.757	196.708	36.3216	28.0292	14.0277	142.695	66.7161	100.858	98.3149	164.63	26.1262	103.423	97.3106	155.757	28.0292	100.858	6.07272	23.4245	9.20041	31.0711
FBGN0050419	CG30419	gene	2	24212491	24229795	-2.92	-0.36	0.02	0.0010708	0.140515	0.825092	0.00914021	0.324103	0.952347	TRUE	FALSE	FALSE	TRUE	TRUE	TRUE	9.82311	15.0999	13.2754	1.5714	0.7417	0.816214	9.81666	5.60585	2.63019	3.65884	0	18.1875	12.7328	1.04311	6.01757	7.28211	13.2754	0.816214	5.60585	3.65884	2.18815	0.374799	2.94827	7.8546
FBGN0013733	SHOT	gene	2	13864237	13942110	0.51	1.24	0.35	0.0758275	3.32e-28	0.00781379	0.255154	2.38e-26	0.059984	FALSE	TRUE	FALSE	TRUE	TRUE	TRUE	510.802	545.275	513.594	581.419	631.187	1422.66	1250.64	1206.66	1501.84	1400.12	1713.46	2051.05	523.224	878.422	1319.71	1721.54	513.594	631.187	1250.64	1713.46	15.6343	385.371	130.028	265.805
FBGN0027080	TYRRS	gene	2	16417349	16419302	0.42	0.75	0.02	0.00121068	1.02e-14	0.784773	0.0101334	3.57e-13	0.940556	FALSE	TRUE	FALSE	TRUE	TRUE	TRUE	732.2	625.808	691.153	944.413	1045.8	796.625	1188.8	1210.86	1305.45	1284.25	1319.68	1168.13	683.053	928.945	1235.04	1257.35	691.153	944.413	1210.86	1284.25	43.8103	102.31	50.5987	64.7254
FBGN0000581	E(PC)	gene	2	11452043	11465270	0.25	-0.59	0.4	0.27588	0.000750505	0.0123212	0.556282	0.00517879	0.0860884	FALSE	TRUE	FALSE	TRUE	TRUE	TRUE	242.555	338.909	331.056	226.282	292.972	623.588	227.746	175.183	213.922	276.852	245.71	327.375	304.174	380.947	205.617	283.312	331.056	292.972	213.922	276.852	43.6885	173.72	22.2481	33.6508
FBGN0032731	SWIP-1	gene	2	18977519	18987280	0.01	-0.35	0.54	0.971186	0.0256904	0.000284436	0.989692	0.0937977	0.00346532	FALSE	FALSE	TRUE	TRUE	TRUE	TRUE	218.375	199.655	214.896	212.139	216.576	208.951	193.388	159.767	161.318	252.46	256.287	268.679	210.975	212.556	171.491	259.142	214.896	212.139	161.318	256.287	8.13009	3.127	15.4965	6.92214
FBGN0005558	EY	gene	2	697689	721173	-0.73	-1.04	-0.14	2.86e-06	1.71e-11	0.314873	4.91e-05	4.47e-10	0.676494	TRUE	TRUE	FALSE	TRUE	TRUE	TRUE	442.796	597.286	451.365	289.138	265.529	312.61	255.233	231.241	261.266	239.044	237.574	193.449	497.149	289.092	249.247	223.356	451.365	289.138	255.233	237.574	70.8939	19.221	12.9678	21.156
FBGN0028369	KIRRE	gene	2	2740384	3134532	-0.06	0.39	0.92	0.804066	0.133612	0.0008856	0.920382	0.312429	0.0095112	FALSE	FALSE	TRUE	TRUE	TRUE	TRUE	31.7362	28.5221	29.8697	20.4282	14.0923	47.3404	69.6983	35.0366	41.2063	87.8121	104.142	120.699	30.0427	27.287	48.6471	104.218	29.8697	20.4282	41.2063	104.142	1.31785	14.4139	15.0971	13.426
FBGN0035179	CG12038	gene	2	993983	995703	-2.12	-2.29	0.14	0.00945737	0.00843006	0.0661783	0.0556962	0.0392961	0.285292	FALSE	TRUE	FALSE	TRUE	TRUE	TRUE	5.28937	8.38885	11.616	0	0	1.63243	0.981666	0	0.87673	6.09806	0	14.054	8.43141	0.544143	0.619465	6.71734	8.38885	0	0.87673	6.09806	2.58302	0.769534	0.440118	5.75419
FBGN0087021	SPC25	gene	2	12961745	12963249	-0.58	-0.67	-0.25	0.000500186	5.85e-06	0.113486	0.00489343	6.89e-05	0.394881	TRUE	TRUE	FALSE	TRUE	TRUE	TRUE	330.208	278.51	300.357	183.854	230.669	174.67	203.205	183.592	206.908	135.377	185.503	160.381	303.025	196.398	197.902	160.42	300.357	183.854	203.205	160.381	21.1898	24.5217	10.2311	20.464
FBGN0033919	CG8547	gene	2	14261206	14267919	0.42	0.58	-0.02	0.000120643	1.18e-05	0.848227	0.00141448	0.000128911	0.959808	FALSE	TRUE	FALSE	TRUE	TRUE	TRUE	687.618	808.685	689.493	974.269	970.885	986.803	945.344	1286.54	1311.59	1213.51	1202.52	1063.97	728.599	977.319	1181.16	1160	689.493	974.269	1286.54	1202.52	56.6346	6.84691	167.059	68.0532
FBGN0261563	WB	gene	2	14263027	14328262	-1.88	-0.27	-0.23	1.41e-12	0.138855	0.19743	4.76e-11	0.321363	0.536479	TRUE	FALSE	FALSE	TRUE	TRUE	TRUE	219.131	246.632	244.766	70.7131	36.3433	78.3566	268.976	159.767	170.086	146.354	162.722	175.261	236.843	61.8043	199.61	161.446	244.766	70.7131	170.086	162.722	12.5474	18.2721	49.2303	11.836
FBGN0261560	THOR	gene	2	3478434	3479612	1.11	0.36	0.22	0.000272247	0.143913	0.219806	0.00285971	0.329081	0.568386	TRUE	FALSE	FALSE	TRUE	TRUE	TRUE	62.7168	26.8443	67.2069	172.854	107.547	109.373	72.6433	72.876	100.824	115.863	100.888	92.5908	52.256	129.924	82.1144	103.114	62.7168	109.373	72.876	100.888	18.062	30.3651	13.23	9.63045
FBGN0261561	CG42675	gene	2	5813609	5818820	1.53	2.85	0.22	1.86e-06	6.8e-23	0.219947	3.27e-05	3.79e-21	0.568416	TRUE	TRUE	FALSE	TRUE	TRUE	TRUE	21.1575	23.4888	27.3806	91.1413	68.9781	69.3782	148.232	206.015	220.059	250.021	282.323	171.954	24.0089	76.4992	191.435	234.766	23.4888	69.3782	206.015	250.021	2.56707	10.3548	31.083	46.3309
FBGN0025815	MCM6	gene	2	6674387	6677176	-0.07	-0.83	-0.01	0.487192	1.79e-18	0.944682	0.743386	8.16e-17	0.98706	FALSE	TRUE	FALSE	TRUE	TRUE	TRUE	1519.56	1437.85	1562.35	1442.55	1567.21	1283.91	815.764	889.929	979.308	870.804	903.108	898.627	1506.59	1431.22	895	890.846	1519.56	1442.55	889.929	898.627	51.6503	115.937	66.8626	14.2898
FBGN0033814	QSOX1	gene	2	13231758	13235296	0.14	0.71	-0.4	0.360843	1.92e-07	0.000903343	0.639563	2.95e-06	0.00967927	FALSE	TRUE	FALSE	TRUE	TRUE	TRUE	240.288	244.954	265.509	245.139	307.806	275.88	475.126	391.008	466.421	323.197	336.835	327.375	250.251	276.275	444.185	329.136	244.954	275.88	466.421	327.375	10.9561	25.5851	37.7694	5.705
FBGN0036285	TOE	gene	2	12422510	12432668	-0.17	-1.91	0.21	0.458454	8.15e-06	0.248183	0.721164	9.27e-05	0.60791	FALSE	TRUE	FALSE	TRUE	TRUE	TRUE	46.0931	46.9775	48.1235	37.7137	42.2769	38.3621	13.7433	15.4161	6.13711	26.8315	13.0178	18.1875	47.0647	39.4509	11.7655	19.3456	46.9775	38.3621	13.7433	18.1875	0.831196	2.01576	4.03804	5.69857
FBGN0036287	CG10663	gene	2	12474418	12485035	-0.02	0.26	1.79	0.825887	0.0745889	0.00100874	NA	NA	0.0106847	FALSE	FALSE	TRUE	FALSE	FALSE	TRUE	0.755624	0	0.829715	0	0.7417	0	1.96333	5.60585	7.01384	30.4903	18.713	22.321	0.528446	0.247233	4.86101	23.8415	0.755624	0	5.60585	22.321	0.37489	0.349641	2.12807	4.92679
FBGN0033104	CG15237	gene	2	6809044	6809766	-0.58	0.05	-0.07	0.00572265	0.766906	0.665558	0.0374055	0.884512	0.902275	TRUE	FALSE	FALSE	TRUE	TRUE	TRUE	115.611	117.444	115.33	62.8561	75.6534	79.1728	134.488	135.942	116.605	115.863	118.787	128.139	116.128	72.5608	129.012	120.93	115.611	75.6534	134.488	118.787	0.937265	7.01104	8.79284	5.2356
FBGN0033101	CG9436	gene	2	6757601	6758903	0.82	1.1	0.49	4.78e-08	2.26e-18	3.02e-06	1.07e-06	1.03e-16	5.86e-05	TRUE	TRUE	FALSE	TRUE	TRUE	TRUE	265.98	229.854	288.741	446.278	530.316	444.837	592.926	625.052	613.711	806.164	968.197	831.664	261.525	473.81	610.563	868.675	265.98	446.278	613.711	831.664	24.2458	39.9596	13.3029	71.1384
FBGN0039883	RHOGAP100F	gene	2	31812609	31846570	-2.61	-1.9	0.17	1.33e-06	6.93e-06	0.227257	2.42e-05	8.03e-05	0.578272	TRUE	TRUE	FALSE	TRUE	TRUE	TRUE	40.0481	48.6553	49.7829	3.1428	2.9668	12.2432	15.7067	8.40877	9.64403	14.6354	3.25444	52.909	46.1621	6.11761	11.2532	23.5996	48.6553	3.1428	9.64403	14.6354	4.3477	4.33206	3.18922	21.2393
FBGN0037902	CG5281	gene	2	11435850	11437523	2.16	-0.98	3.79	1.49e-11	0.010683	1.7e-27	4.72e-10	0.0475287	1.85e-25	TRUE	TRUE	TRUE	TRUE	TRUE	TRUE	30.9806	18.4555	26.5509	133.569	146.857	92.2322	9.81666	12.6132	8.7673	150.012	149.704	143.02	25.329	124.219	10.399	147.579	26.5509	133.569	9.81666	149.704	5.18585	23.2597	1.62317	3.22622
FBGN0024920	TS	gene	2	2968293	2969638	0.16	-0.7	0.13	0.339527	1.08e-05	0.375892	0.620034	0.00011904	0.733772	FALSE	TRUE	FALSE	TRUE	TRUE	TRUE	352.121	348.976	424.814	394.422	534.766	345.259	203.205	234.044	277.924	252.46	270.932	270.332	375.304	424.815	238.391	264.575	352.121	394.422	234.044	270.332	35.0327	80.2955	30.6582	8.57004
FBGN0040071	TARA	gene	2	16225651	16260329	-0.19	-0.6	0.04	0.15094	4.87e-08	0.719368	0.394412	8.29e-07	0.920795	FALSE	TRUE	FALSE	TRUE	TRUE	TRUE	578.053	551.986	535.166	432.136	452.437	558.291	371.07	384.001	397.159	396.374	362.87	430.713	555.068	480.954	384.076	396.652	551.986	452.437	384.001	396.374	17.6434	55.3094	10.651	27.6972
FBGN0015011	AHCYL2	gene	2	16978439	16982158	2	0.49	0.34	3.89e-09	0.081675	0.11275	9.78e-08	0.22247	0.393583	TRUE	FALSE	FALSE	TRUE	TRUE	TRUE	24.18	11.7444	24.8915	78.5701	103.096	92.2322	32.395	35.0366	48.2202	48.7845	61.8344	57.8693	20.2719	91.2995	38.5506	56.1627	24.18	92.2322	35.0366	57.8693	6.03688	10.0345	6.92197	5.46255
FBGN0011817	NMO	gene	2	7979046	8054147	-1.3	-0.39	-0.81	5.35e-21	0.00411766	1.19e-06	3.22e-19	0.0218904	2.45e-05	TRUE	FALSE	TRUE	TRUE	TRUE	TRUE	770.737	865.729	763.338	309.566	278.879	361.583	768.644	522.745	609.328	353.688	289.645	400.125	799.934	316.676	633.572	347.819	770.737	309.566	609.328	353.688	46.6216	34.1359	101.841	45.2934
FBGN0019952	ORCT	gene	2	24276260	24278792	0.22	0.86	0.14	0.385589	0.0039339	0.458382	0.661504	0.0211216	0.797263	FALSE	TRUE	FALSE	TRUE	TRUE	TRUE	27.2025	23.4888	34.0183	42.4279	31.1514	36.7296	56.9366	82.6863	52.6038	79.2748	64.2752	78.5369	28.2365	36.7696	64.0756	74.029	27.2025	36.7296	56.9366	78.5369	4.36041	4.60368	13.2781	6.90351
FBGN0034140	LST	gene	2	16574579	16576586	0.09	2.64	1.76	0.665075	5.4e-06	2.18e-07	0.856718	6.38e-05	5.11e-06	FALSE	TRUE	TRUE	TRUE	TRUE	TRUE	4.53375	5.03331	4.97829	4.71421	6.6753	7.34593	25.5233	63.0658	29.8088	114.644	182.249	135.579	4.84845	6.24515	39.466	144.157	4.97829	6.6753	29.8088	135.579	0.223659	1.11662	16.7791	28.2583
FBGN0034143	CG8303	gene	2	16595028	16604373	3.17	1.91	1.59	1.94e-36	8.22e-11	1.04e-23	2.53e-34	2.03e-09	8.74e-22	TRUE	TRUE	TRUE	TRUE	TRUE	TRUE	25.6912	53.6886	33.1886	342.566	347.116	293.837	130.562	176.584	153.428	429.304	504.439	469.568	37.5228	327.839	153.525	467.77	33.1886	342.566	153.428	469.568	11.8336	24.1149	18.7888	30.7
FBGN0000667	ACTN	gene	2	2023822	2042311	0.07	0.14	-0.56	0.55157	0.278731	0.000155913	0.787114	0.501882	0.00205667	FALSE	FALSE	TRUE	TRUE	TRUE	TRUE	819.097	798.618	880.328	870.557	789.169	968.846	809.874	1216.47	940.732	573.218	638.684	730.806	832.681	876.191	989.025	647.57	819.097	870.557	940.732	638.684	34.7132	73.4612	169.468	64.6411
FBGN0043884	MASK	gene	2	24230562	24250248	0.22	-0.28	0.56	0.400092	0.0607132	0.00115105	0.674355	0.178551	0.0119191	FALSE	FALSE	TRUE	TRUE	TRUE	TRUE	517.603	716.407	750.892	521.706	614.869	1548.36	637.101	469.49	582.149	664.689	813.611	1127.62	661.634	894.978	562.913	868.641	716.407	614.869	582.149	813.611	102.814	463.573	69.7658	192.957
FBGN0025630	RTCA	gene	2	2072413	2074890	-0.64	-0.91	-0.13	5.24e-05	1.86e-07	0.41004	0.000670276	2.87e-06	0.761304	TRUE	TRUE	FALSE	TRUE	TRUE	TRUE	275.803	238.243	277.125	166.569	165.399	163.243	169.828	124.73	136.77	129.279	122.042	133.099	263.724	165.07	143.776	128.14	275.803	165.399	136.77	129.279	18.0255	1.37752	19.0661	4.58556
FBGN0035699	CG13300	gene	2	6329324	6352390	0.19	-1.03	0.21	0.242561	8.71e-11	0.176409	0.518429	2.13e-09	0.50472	FALSE	TRUE	FALSE	TRUE	TRUE	TRUE	278.07	293.61	293.719	290.709	289.263	421.983	139.397	165.373	136.77	163.428	189.571	169.474	288.466	333.985	147.18	174.158	293.61	290.709	139.397	169.474	7.35154	62.2266	12.9089	11.1749
FBGN0035696	BEST2	gene	2	6245933	6256665	2.18	-0.1	1.74	6.58e-41	0.540271	1.31e-31	9.69e-39	0.738978	1.61e-29	TRUE	FALSE	TRUE	TRUE	TRUE	TRUE	136.768	154.355	183.367	639.561	743.183	796.625	160.993	149.956	152.551	469.551	587.427	518.343	158.163	726.456	154.5	525.107	154.355	743.183	152.551	518.343	19.2137	65.203	4.71182	48.3598
FBGN0035695	CG10226	gene	2	6234323	6240068	-1.43	-1.91	0.07	0.000465989	0.000323926	0.643176	0.0045939	0.00250933	0.894061	TRUE	TRUE	FALSE	TRUE	TRUE	TRUE	42.315	78.8551	38.9966	7.85701	19.2842	19.5891	1.96333	11.2117	21.0415	15.855	16.2722	12.4006	53.3889	15.5768	11.4055	14.8426	42.315	19.2842	11.2117	15.855	18.0582	5.46012	7.78985	1.73515
FBGN0026602	ADY43A	gene	2	7243024	7245776	1.61	0.11	0.64	2.83e-16	0.570207	0.000490596	1.26e-14	0.762701	0.00571355	TRUE	FALSE	TRUE	TRUE	TRUE	TRUE	106.543	105.699	83.8012	287.567	357.499	279.962	121.727	92.4965	128.879	180.503	179.808	207.503	98.6812	308.343	114.367	189.271	105.699	287.567	121.727	180.503	10.5274	34.8976	15.7384	12.8948
FBGN0034636	TWZ	gene	2	21560246	21576035	-1.31	-0.5	-1.75	3.09e-09	0.0443559	1.17e-06	7.83e-08	0.141623	2.44e-05	TRUE	FALSE	TRUE	TRUE	TRUE	TRUE	394.436	243.277	291.23	149.283	106.063	108.557	347.51	144.351	128.879	48.7845	43.935	71.9232	309.647	121.301	206.913	54.8809	291.23	108.557	144.351	48.7845	63.0697	19.8126	99.6172	12.2123
FBGN0038126	CG8483	gene	2	13208754	13214465	1.39	-0.96	0.26	2.11e-22	9.59e-08	0.172518	1.42e-20	1.54e-06	0.498763	TRUE	TRUE	FALSE	TRUE	TRUE	TRUE	210.819	187.91	189.175	564.133	512.515	499.523	101.112	100.905	107.838	147.573	163.536	90.1107	195.968	525.39	103.285	133.74	189.175	512.515	101.112	147.573	10.514	27.9041	3.22051	31.5313
FBGN0036678	CG11905	gene	2	16928381	16935536	-0.83	-0.76	-0.87	0.000873108	0.00831305	0.00682273	0.00775607	0.038856	0.0538768	TRUE	TRUE	FALSE	TRUE	TRUE	TRUE	144.324	114.088	146.86	75.4273	48.9522	88.9674	123.69	47.6497	49.9736	35.3688	32.5444	28.9346	135.091	71.1156	73.7711	32.2826	144.324	75.4273	49.9736	32.5444	14.887	16.6182	35.3107	2.63325
FBGN0036677	CG13023	gene	2	16923914	16927434	-4.95	0.05	-6.04	3.68e-23	0.837164	2.88e-17	2.56e-21	0.918505	1.77e-15	TRUE	FALSE	TRUE	TRUE	TRUE	TRUE	106.543	152.677	117.82	4.71421	3.7085	3.26486	227.746	109.314	81.5359	3.65884	0	2.48011	125.68	3.89585	139.532	2.04632	117.82	3.7085	109.314	2.48011	19.6371	0.606344	63.3994	1.52488
FBGN0024227	AURB	gene	2	10856797	10858094	-0.25	-0.54	-0.08	0.028027	1.34e-06	0.431411	0.126519	1.78e-05	0.778276	FALSE	TRUE	FALSE	TRUE	TRUE	TRUE	744.29	684.53	789.889	648.989	635.637	572.166	492.796	521.344	587.409	511.018	492.235	502.636	739.569	618.931	533.85	501.963	744.29	635.637	521.344	502.636	43.1419	33.5138	39.625	7.68301
FBGN0013342	NSYB	gene	2	1630348	1637752	-2.88	-2	0.51	6.64e-06	0.000253707	0.0182555	0.000106518	0.00202002	0.116099	TRUE	TRUE	FALSE	TRUE	TRUE	TRUE	14.3569	73.8218	44.8046	7.85701	2.9668	4.08107	7.85333	7.00731	11.3975	59.761	2.44083	50.4289	44.3278	4.96829	8.75271	37.5436	44.8046	4.08107	7.85333	50.4289	24.2788	2.09267	1.90177	25.1121
FBGN0038941	CG7080	gene	2	22329300	22330546	-1.68	-4.19	0	0.00648722	0.000399943	0.96376	0.0411163	0.00300342	NA	TRUE	TRUE	FALSE	TRUE	TRUE	FALSE	12.8456	13.4222	10.7863	1.5714	2.9668	1.63243	0	0	0.87673	0	0.813611	0	12.3514	2.05688	0.292243	0.271204	12.8456	1.63243	0	0	1.13142	0.643895	0.413295	0.38354
FBGN0038942	CG13862	gene	2	22331991	22332559	3.36	0.14	2.02	0.00114573	0.250954	0.0013872	0.00967089	NA	0.014019	TRUE	FALSE	TRUE	TRUE	FALSE	TRUE	0.755624	0	0.829715	15.714	13.3506	7.34593	1.96333	2.80292	3.50692	17.0746	21.9675	12.4006	0.528446	12.1369	2.75773	17.1475	0.755624	13.3506	2.80292	17.0746	0.37489	3.52242	0.630978	3.90603
FBGN0038943	CG5391	gene	2	22333088	22334150	3.42	0.83	1.9	6.1e-31	0.0138476	6.09e-11	6.44e-29	0.0581736	2.21e-09	TRUE	FALSE	TRUE	TRUE	TRUE	TRUE	24.18	18.4555	14.9349	248.282	217.318	180.383	27.4866	63.0658	48.2202	213.432	175.74	157.074	19.1901	215.328	46.2575	182.082	18.4555	217.318	48.2202	175.74	3.80988	27.755	14.5913	23.4412
FBGN0052412	QC	gene	2	5900835	5902456	2.28	1.34	1.27	8.92e-22	1.48e-07	1.35e-14	5.72e-20	2.32e-06	6.96e-13	TRUE	TRUE	TRUE	TRUE	TRUE	TRUE	35.5143	41.9442	45.6343	213.711	218.06	184.464	107.002	116.321	128.003	282.95	307.545	281.079	41.031	205.412	117.109	290.525	41.9442	213.711	116.321	282.95	4.18164	14.918	8.59169	12.0592
FBGN0000463	FBGN0000463	gene	2	19302731	19326217	0.35	0.11	-0.84	0.0197472	0.378937	5.61e-09	0.0978208	0.602289	1.64e-07	FALSE	FALSE	TRUE	TRUE	TRUE	TRUE	633.213	558.697	592.417	732.273	632.67	957.419	795.149	655.884	607.574	335.394	357.989	426.579	594.776	774.121	686.203	373.32	592.417	732.273	655.884	357.989	30.4667	135.84	79.5215	38.7728
FBGN0011236	KEN	gene	2	23870273	23877442	-0.03	-0.53	0.2	0.812864	0.000468352	0.160841	0.923976	0.00343019	0.479846	FALSE	TRUE	FALSE	TRUE	TRUE	TRUE	274.292	298.643	296.208	307.995	266.27	275.88	187.498	242.453	194.634	243.923	256.287	231.477	289.714	283.382	208.195	243.896	296.208	275.88	194.634	243.923	10.9507	17.8407	24.3985	10.1288
FBGN0030114	CG17754	gene	2	9250420	9255953	-0.68	1.43	-1.22	0.00126241	5.7e-10	4.1e-09	0.0104591	1.25e-08	1.22e-07	TRUE	TRUE	TRUE	TRUE	TRUE	TRUE	296.205	167.777	214.067	146.14	127.572	132.227	913.931	627.855	503.243	300.025	231.879	310.014	226.016	135.313	681.676	280.639	214.067	132.227	627.855	300.025	53.1069	7.88828	171.928	34.719
FBGN0002609	E(SPL)M3-HLH	gene	2	26021823	26023127	-0.49	0.63	-1.46	0.00216139	2.15e-07	2.49e-20	0.0164504	3.28e-06	1.79e-18	FALSE	TRUE	TRUE	TRUE	TRUE	TRUE	358.166	296.965	325.248	197.997	263.304	213.848	572.311	533.957	540.066	159.769	235.947	187.662	326.793	225.049	548.778	194.459	325.248	213.848	540.066	187.662	25.009	27.813	16.8263	31.4687
FBGN0040551	CG11686	gene	2	13260356	13262227	-1.12	-0.37	-0.3	0.000685802	0.136215	0.158367	0.00631064	0.316705	0.475307	TRUE	FALSE	FALSE	TRUE	TRUE	TRUE	59.6943	46.9775	50.6126	18.8568	20.0259	24.4864	52.0283	33.6351	28.9321	26.8315	22.7811	26.4545	52.4282	21.1231	38.1985	25.3557	50.6126	20.0259	33.6351	26.4545	5.34797	2.42568	9.96584	1.82701
FBGN0040553	CG14374	gene	2	13396694	13397140	-0.18	0.27	-2.17	0.378205	0.201166	0.00317455	0.65522	0.410504	0.0282804	FALSE	FALSE	TRUE	TRUE	TRUE	TRUE	5.28937	10.0666	12.4457	0	2.2251	11.427	1.96333	39.2409	23.6717	1.21961	4.06805	1.65341	9.26724	4.5507	21.6253	2.31369	10.0666	2.2251	23.6717	1.65341	2.97575	4.94641	15.2872	1.2531
FBGN0003174	PWN	gene	2	7282572	7300806	0.48	0.17	0.67	0.0019697	0.151133	6.2e-09	0.0151844	0.338121	1.8e-07	FALSE	FALSE	TRUE	TRUE	TRUE	TRUE	382.346	342.265	389.136	488.706	456.146	643.993	474.145	456.877	419.077	761.038	652.516	770.488	371.249	529.615	450.033	728.014	382.346	488.706	456.877	761.038	20.6815	81.9627	22.9962	53.5245
FBGN0261261	PLX	gene	2	5685855	5712837	-0.06	-0.74	-0.05	0.731202	0.000109166	0.786485	0.886903	0.000950196	0.941491	FALSE	TRUE	FALSE	TRUE	TRUE	TRUE	182.105	164.421	148.519	141.426	145.373	182.832	100.13	109.314	93.8101	107.326	70.7841	110.778	165.015	156.544	101.085	96.2961	164.421	145.373	100.13	107.326	13.718	18.6583	6.36535	18.0947
FBGN0261260	MGL	gene	2	9358496	9500129	0.97	0.19	0.32	4.42e-06	0.170844	0.017279	7.35e-05	0.368866	0.111733	TRUE	FALSE	FALSE	TRUE	TRUE	TRUE	339.275	389.242	441.408	579.847	676.43	1144.33	519.301	419.037	489.216	506.139	626.48	700.218	389.975	800.203	475.851	610.946	389.242	676.43	489.216	626.48	41.6989	246.51	42.0093	79.9901
FBGN0261266	ZUC	gene	2	11988735	11989882	0	0.08	-0.96	0.982635	0.740058	0.0021768	0.993363	0.869226	0.0204979	FALSE	FALSE	TRUE	TRUE	TRUE	TRUE	43.0706	48.6553	24.8915	50.2849	34.8599	31.0161	41.23	44.8468	47.3434	21.953	16.2722	19.8409	38.8724	38.7203	44.4734	19.3554	43.0706	34.8599	44.8468	19.8409	10.1456	8.32658	2.50974	2.34446
FBGN0026196	NOP5	gene	2	6916753	6918743	0.52	-0.02	0	2.08e-07	0.783514	0.962795	4.4e-06	0.893863	0.992527	TRUE	FALSE	FALSE	TRUE	TRUE	TRUE	1450.8	1402.61	1612.97	1984.68	2234.74	2245.41	1548.09	1477.14	1646.5	1425.73	1669.53	1588.92	1488.79	2154.94	1557.24	1561.39	1450.8	2234.74	1548.09	1588.92	89.98	120.472	69.4427	101.418
FBGN0032613	NEPL9	gene	2	16835136	16837258	0.01	-0.11	2	0.966593	0.37449	0.0046609	0.988271	0.598335	0.0386888	FALSE	FALSE	TRUE	TRUE	TRUE	TRUE	8.31187	0	4.14858	3.1428	2.2251	8.16214	0	1.40146	3.50692	8.53729	16.2722	15.7074	4.15348	4.51002	1.63613	13.5056	4.14858	3.1428	1.40146	15.7074	3.39331	2.60948	1.44128	3.5207
FBGN0262740	EVI5	gene	2	11430523	11454386	0.71	0.59	0.75	8.28e-05	0.000417135	4.49e-08	0.00101597	0.00310807	1.18e-06	TRUE	TRUE	TRUE	TRUE	TRUE	TRUE	139.79	145.966	118.649	215.282	210.643	256.291	207.131	224.234	236.717	402.472	351.48	399.298	134.802	227.405	222.694	384.417	139.79	215.282	224.234	399.298	11.6966	20.513	12.1273	23.3259
FBGN0039151	CG13607	gene	2	24114043	24116322	2.56	0.79	-0.4	0.00460944	0.0117289	0.00020294	0.0313227	0.0511229	0.00257174	TRUE	FALSE	FALSE	TRUE	TRUE	TRUE	0.755624	0	2.48915	1.5714	4.4502	44.8918	6.87166	26.6278	3.50692	0	0	0	1.08159	16.9711	12.3355	0	0.755624	4.4502	6.87166	0	1.042	19.7778	10.1991	0
FBGN0039155	KAL1	gene	2	24141395	24147490	-0.96	1.4	-1.99	7.89e-07	1.01e-17	3.02e-39	1.49e-05	4.38e-16	4.89e-37	TRUE	TRUE	TRUE	TRUE	TRUE	TRUE	556.139	340.587	494.51	276.567	215.835	205.686	1533.36	1294.95	1187.09	407.351	288.832	307.534	463.746	232.696	1338.47	334.572	494.51	215.835	1294.95	307.534	90.6478	31.2969	144.674	52.0255
FBGN0039157	MYO95E	gene	2	24154826	24161498	-0.2	-0.76	0.04	0.434779	0.00734511	0.833343	0.703643	0.0350442	0.955203	FALSE	TRUE	FALSE	TRUE	TRUE	TRUE	50.6268	67.1108	49.7829	20.4282	27.4429	78.3566	33.3766	25.2263	31.5623	19.5138	29.29	47.1221	55.8402	42.0759	30.0551	31.9753	50.6268	27.4429	31.5623	29.29	7.97696	25.8136	3.49387	11.4299
FBGN0016930	DYRK2	gene	2	14184478	14234126	-1.29	-0.27	0.22	4.98e-27	0.00973079	0.0184864	4.3e-25	0.0440217	0.117142	TRUE	FALSE	FALSE	TRUE	TRUE	TRUE	952.842	1045.25	875.349	384.994	376.042	394.232	893.316	773.607	841.661	940.322	962.502	1046.61	957.814	385.089	836.195	983.143	952.842	384.994	841.661	962.502	69.4507	7.42618	49.0235	45.7799
FBGN0039480	CPR97EA	gene	2	27083130	27087778	-0.56	0.08	-3.35	0.0766841	0.717174	6.96e-06	0.257265	0.856761	0.000124731	FALSE	FALSE	TRUE	TRUE	TRUE	TRUE	43.0706	8.38885	27.3806	10.9998	5.1919	17.9567	12.7617	29.4307	58.7409	3.65884	2.44083	1.65341	26.28	11.3828	33.6444	2.58436	27.3806	10.9998	29.4307	2.44083	14.1801	5.21825	19.006	0.82498
FBGN0038353	CG5399	gene	2	15695241	15697142	0.1	0.18	2.44	0.488419	0.253219	3.83e-06	0.744356	0.473152	7.29e-05	FALSE	FALSE	TRUE	TRUE	TRUE	TRUE	2.26687	3.35554	0.829715	0	11.8672	0.816214	6.87166	1.40146	8.7673	39.0276	42.3078	36.375	2.15071	4.2278	5.68014	39.2368	2.26687	0.816214	6.87166	39.0276	1.03443	5.41214	3.12289	2.42657
FBGN0037796	CG12814	gene	2	10171156	10189603	-0.12	-0.31	0.61	0.255186	0.01182	1.08e-06	0.533153	0.0514937	2.25e-05	FALSE	FALSE	TRUE	TRUE	TRUE	TRUE	830.431	843.918	779.932	711.845	766.918	769.69	567.403	756.79	756.618	1108.63	1143.12	997.831	818.094	749.484	693.604	1083.19	830.431	766.918	756.618	1108.63	27.5402	26.639	89.2374	61.9817
FBGN0015774	NETB	gene	2	14686038	14749376	2.29	4.07	-0.21	2.73e-42	0	0.0103472	4.23e-40	0	0.0749848	TRUE	TRUE	FALSE	TRUE	TRUE	TRUE	151.88	166.099	144.37	779.415	627.478	883.144	2657.37	2811.33	2700.33	2220.92	2191.87	2591.72	154.117	763.346	2723.01	2334.83	151.88	779.415	2700.33	2220.92	9.01054	104.992	64.8693	182.031
FBGN0015773	NETA	gene	2	14604012	14653928	4.42	0.72	2.78	1.68e-50	0.0310031	3.82e-21	3.43e-48	0.108588	2.88e-19	TRUE	FALSE	TRUE	TRUE	TRUE	TRUE	11.3344	10.0666	15.7646	276.567	284.813	279.962	40.2483	30.8322	19.2881	200.017	186.317	257.932	12.3885	280.447	30.1228	214.755	11.3344	279.962	30.8322	200.017	2.4427	3.38388	8.57167	31.0385
FBGN0039972	MARF1	gene	2	22308755	22368796	0.06	2.24	-2.24	0.779677	2.4e-05	2.06e-05	0.908339	0.000246627	0.000335645	FALSE	TRUE	TRUE	TRUE	TRUE	TRUE	8.31187	10.0666	4.97829	9.42841	7.417	9.79457	75.5883	37.8395	26.3019	12.1961	6.50889	5.78693	7.78559	8.87999	46.5766	8.16398	8.31187	9.42841	37.8395	6.50889	2.11037	1.04524	21.0482	2.86635
FBGN0039977	CG17454	gene	2	23715023	23716689	-0.59	0.04	-0.3	0.000667378	0.796104	0.0475307	0.00617273	0.899201	0.229827	TRUE	FALSE	FALSE	TRUE	TRUE	TRUE	234.244	243.277	217.385	142.998	132.023	169.773	252.288	252.263	251.622	241.483	177.367	175.261	231.635	148.264	252.058	198.037	234.244	142.998	252.263	177.367	10.7297	15.8549	0.30849	30.7331
FBGN0014427	CG11899	gene	2	29200454	29201770	-2.17	0.01	-2.55	1.57e-08	0.983849	1.55e-11	3.69e-07	0.992036	6.02e-10	TRUE	FALSE	TRUE	TRUE	TRUE	TRUE	195.707	110.733	137.733	48.7135	31.8931	12.2432	253.27	123.329	99.9473	26.8315	26.0355	22.321	148.057	30.9499	158.849	25.0627	137.733	31.8931	123.329	26.0355	35.4503	14.9038	67.4448	1.9657
FBGN0285879	DISCO-R	gene	2	16118067	16148977	0.1	-2.65	-1.43	0.604249	4.45e-26	0.00189771	0.824485	2.92e-24	0.0182603	FALSE	TRUE	TRUE	TRUE	TRUE	TRUE	204.019	166.099	209.088	146.14	195.809	289.756	30.4316	30.8322	34.1925	4.87845	4.88166	15.7074	193.069	210.568	31.8188	8.48916	204.019	195.809	30.8322	4.88166	19.1823	59.5525	1.68642	5.10404
FBGN0037913	FABP	gene	2	11559896	11567054	-0.91	-0.31	-0.04	8.8e-05	0.0996431	0.842078	0.00107246	0.255762	0.957825	TRUE	FALSE	FALSE	TRUE	TRUE	TRUE	121.655	125.833	105.374	51.8563	64.5279	57.9512	98.1666	105.11	86.7963	106.106	65.9025	107.471	117.621	58.1118	96.6908	93.1601	121.655	57.9512	98.1666	106.106	8.82614	5.17442	7.54887	19.2821
FBGN0032515	LOQS	gene	2	13382652	13385671	-0.62	-0.37	-0.24	2.89e-05	0.0147478	0.110442	0.00039694	0.0612364	0.388901	TRUE	FALSE	FALSE	TRUE	TRUE	TRUE	315.095	364.076	344.332	235.71	200.259	213.848	314.133	281.694	221.813	214.652	216.42	238.091	341.168	216.606	272.547	223.054	344.332	213.848	281.694	216.42	20.121	14.6037	38.2406	10.6568
FBGN0029766	CG15784	gene	2	5429571	5432526	1.46	1.9	0.78	4.07e-15	3.24e-27	1.07e-05	1.71e-13	2.28e-25	0.000181908	TRUE	TRUE	TRUE	TRUE	TRUE	TRUE	122.411	102.344	106.204	329.994	270.721	343.626	377.941	472.293	500.613	658.591	1050.37	706.005	110.32	314.78	450.282	804.989	106.204	329.994	472.293	706.005	8.69403	31.6482	52.4432	174.588
FBGN0035246	CG13928	gene	2	1625791	1628377	-5	-1.59	0.1	4.54e-50	2.55e-12	0.432282	8.86e-48	7.24e-11	0.778389	TRUE	TRUE	FALSE	TRUE	TRUE	TRUE	272.025	303.676	306.165	15.714	8.1587	5.7135	93.2583	67.2702	134.14	164.648	21.9675	309.187	293.955	9.86207	98.2227	165.267	303.676	8.1587	93.2583	164.648	15.5405	4.25666	27.5242	117.258
FBGN0001089	GAL	gene	2	6003574	6006827	0.36	1.88	0.43	0.171219	0.000772791	0.0657371	0.425165	0.00530699	0.284541	FALSE	TRUE	FALSE	TRUE	TRUE	TRUE	9.06749	1.67777	4.14858	15.714	11.8672	8.16214	25.5233	39.2409	21.0415	51.2237	50.4439	38.8551	4.96461	11.9145	28.6019	46.8409	4.14858	11.8672	25.5233	50.4439	3.07153	3.08322	7.74223	5.6558
FBGN0014141	CHER	gene	2	17091533	17125389	0.96	-0.04	0.11	2.13e-14	0.745922	0.412119	8.39e-13	0.871943	0.762986	TRUE	FALSE	FALSE	TRUE	TRUE	TRUE	1403.95	1647.57	1559.86	2735.81	2779.15	3599.51	1253.59	1865.35	1636.86	1492.81	1933.14	1740.21	1537.13	3038.16	1585.26	1722.05	1559.86	2779.15	1636.86	1740.21	100.748	397.328	252.4	180.223
FBGN0260477	CG30283	gene	2	21539584	21540573	-0.33	-2.4	0.1	0.190077	0.00382598	0.189918	0.449862	0.0206334	0.525013	FALSE	TRUE	FALSE	TRUE	TRUE	TRUE	18.8906	15.0999	6.63772	6.28561	2.2251	10.6108	0	4.20439	0	3.65884	8.94972	3.30681	13.5427	6.37383	1.40146	5.30512	15.0999	6.28561	0	3.65884	5.12197	3.42401	1.98197	2.58112
FBGN0259481	MOB2	gene	2	11522757	11562233	-0.81	-0.29	0.08	0.00011257	0.101087	0.607963	0.00133729	0.258024	0.880462	TRUE	FALSE	FALSE	TRUE	TRUE	TRUE	149.614	130.866	139.392	69.1417	73.4283	84.0701	131.543	110.716	112.221	145.134	122.855	116.565	139.957	75.5467	118.16	128.185	139.392	73.4283	112.221	122.855	7.6641	6.27587	9.48326	12.2569
FBGN0030362	REGUCALCIN	gene	2	12012377	12017375	0.11	-0.26	1.64	0.654814	0.277531	2.78e-48	0.851192	0.500476	6.43e-46	FALSE	FALSE	TRUE	TRUE	TRUE	TRUE	1394.88	672.785	599.054	578.276	655.663	2074	704.836	742.775	664.562	2474.59	1909.54	2272.61	888.907	1102.65	704.058	2218.92	672.785	655.663	704.836	2272.61	359.042	687.577	31.9352	233.784
FBGN0036202	CG6024	gene	2	11733589	11766182	-5.81	-1.89	0.07	7.6e-22	4.79e-12	0.662537	4.95e-20	1.33e-10	0.901888	TRUE	TRUE	FALSE	TRUE	TRUE	TRUE	121.655	142.61	131.925	0	1.4834	4.08107	36.3216	25.2263	43.8365	47.5649	5.69528	77.7101	132.064	1.85482	35.1282	43.6568	131.925	1.4834	36.3216	47.5649	8.55536	1.68666	7.64431	29.5295
FBGN0002930	NEC	gene	2	7156477	7158241	2.19	0.21	2.91	9.36e-07	0.353512	3.25e-16	1.74e-05	0.57858	1.89e-14	TRUE	FALSE	TRUE	TRUE	TRUE	TRUE	9.82311	6.71108	19.0834	40.8565	71.9449	77.5404	8.83499	28.0292	23.6717	131.718	185.503	157.074	11.8725	63.4472	20.1787	158.098	9.82311	71.9449	23.6717	157.074	5.25478	16.1366	8.21608	21.9696
FBGN0002931	NET	gene	2	82421	87387	-1.79	-3.52	-0.44	3.64e-18	5.74e-39	0.0636254	1.88e-16	6.85e-37	0.27844	TRUE	TRUE	FALSE	TRUE	TRUE	TRUE	216.864	270.121	233.98	65.9989	71.2032	63.6647	26.505	19.6205	18.4113	7.31768	8.94972	14.054	240.322	66.9556	21.5123	10.1071	233.98	65.9989	19.6205	8.94972	22.1996	3.15105	3.56473	2.86927
FBGN0002932	NEUR	gene	2	9020348	9039471	-1.39	-0.14	-0.32	7.82e-14	0.374753	0.0334837	2.9e-12	0.598421	0.179624	TRUE	FALSE	FALSE	TRUE	TRUE	TRUE	429.195	429.509	306.995	150.855	149.082	132.227	389.721	403.621	319.13	345.15	250.592	267.025	388.566	144.054	370.824	287.589	429.195	149.082	389.721	267.025	57.6798	8.39466	36.9912	41.2511
FBGN0002939	NINAD	gene	2	18081628	18083608	0.26	NA	6.77	0.0226942	NA	3.97e-06	0.108755	NA	7.51e-05	FALSE	FALSE	TRUE	TRUE	FALSE	TRUE	0	0	0	1.5714	5.1919	5.7135	0	0	0	10.9765	29.29	15.7074	0	4.15893	0	18.658	0	5.1919	0	15.7074	0	1.84201	0	7.7621
FBGN0262160	CG9932	gene	2	13021868	13060140	1.95	0.22	2.2	2.2e-13	0.216013	4.15e-39	7.83e-12	0.429477	6.51e-37	TRUE	FALSE	TRUE	TRUE	TRUE	TRUE	123.167	139.255	122.798	348.851	407.935	798.258	139.397	158.365	187.62	634.199	767.235	863.079	128.406	518.348	161.794	754.837	123.167	407.935	158.365	767.235	7.67243	199.39	19.836	93.8502
FBGN0030981	CG14191	gene	2	19081665	19082566	6.18	0	0.09	2.12e-15	0.984019	0.312456	8.99e-14	NA	0.673963	TRUE	FALSE	FALSE	TRUE	FALSE	TRUE	2.26687	0	1.65943	51.8563	208.418	124.065	0	0	4.38365	4.87845	3.25444	5.78693	1.30877	128.113	1.46122	4.63994	1.65943	124.065	0	4.87845	0.958089	63.98	2.06647	1.04755
FBGN0260997	CG42598	gene	2	26354140	26371356	1.17	2.54	-0.08	0.00606268	2.72e-09	0.650939	0.0390875	5.48e-08	0.897104	TRUE	TRUE	FALSE	TRUE	TRUE	TRUE	12.09	3.35554	12.4457	31.428	33.3765	23.6702	72.6433	60.2629	73.6453	64.6395	61.8344	64.4829	9.29708	29.4916	68.8505	63.6523	12.09	31.428	72.6433	64.4829	4.20382	4.19249	6.08613	1.287
FBGN0053087	LRP1	gene	2	8174165	8226438	-0.16	-0.03	-0.82	0.371659	0.861291	0.000203306	0.64947	0.930268	0.00257178	FALSE	FALSE	TRUE	TRUE	TRUE	TRUE	390.658	426.153	320.27	289.138	270.721	435.042	513.411	322.336	338.418	209.773	146.45	261.238	379.027	331.634	391.388	205.821	390.658	289.138	338.418	209.773	44.0021	73.5065	86.5325	46.9455
FBGN0029681	CG15239	gene	2	3884168	3890486	4.78	2.36	3.75	5.61e-10	0.00204157	1.74e-35	1.53e-08	0.0121294	2.41e-33	TRUE	TRUE	TRUE	TRUE	TRUE	TRUE	1.51125	0	2.48915	47.1421	70.4615	35.0972	14.725	14.0146	13.151	186.601	200.962	195.102	1.33346	50.9003	13.9635	194.222	1.51125	47.1421	14.0146	195.102	1.02394	14.6799	0.643611	5.89585
FBGN0052027	LNCRNA_CR32027	gene	2	18841579	18842786	0.66	1.17	-0.2	0.0288567	0.000393522	0.301229	0.129258	0.00296557	0.663042	FALSE	TRUE	FALSE	TRUE	TRUE	TRUE	30.225	23.4888	16.5943	43.9993	45.9854	41.6269	71.6616	68.6716	53.4805	54.8826	39.8669	59.5227	23.436	43.8705	64.6046	51.4241	23.4888	43.9993	68.6716	54.8826	5.56482	1.78167	7.96004	8.3888
FBGN0052029	CPR66D	gene	2	8640439	8643584	-0.49	0.13	-2.01	0.0872932	0.546723	0.00270626	0.281678	0.743857	0.0246065	FALSE	FALSE	TRUE	TRUE	TRUE	TRUE	17.3794	6.71108	9.95658	6.28561	3.7085	3.26486	26.505	16.8175	7.01384	1.21961	4.06805	1.65341	11.349	4.41966	16.7788	2.31369	9.95658	3.7085	16.8175	1.65341	4.46521	1.3318	7.95727	1.2531
FBGN0039723	CG15522	gene	2	29927255	29928766	-4.79	2.98	-4.66	0.00122497	2.12e-07	5.81e-10	0.0102081	3.24e-06	1.89e-08	TRUE	TRUE	TRUE	TRUE	TRUE	TRUE	12.09	3.35554	7.46744	0	0	0	149.213	49.0512	41.2063	6.09806	2.44083	0	7.63765	0	79.8236	2.8463	7.46744	0	49.0512	2.44083	3.56785	0	49.1703	2.50598
FBGN0039728	CG7896	gene	2	29983426	29990785	-0.32	-0.74	-0.61	0.0349257	3.35e-05	0.00104938	0.149295	0.000330752	0.0110269	FALSE	TRUE	TRUE	TRUE	TRUE	TRUE	464.709	348.976	400.752	355.137	324.123	285.675	313.151	225.635	206.908	170.746	152.145	139.713	404.812	321.645	248.565	154.201	400.752	324.123	225.635	152.145	47.3349	28.4118	46.3049	12.7523
FBGN0015288	RPL22	gene	2	762560	765130	0.59	-0.07	0.25	0.000483378	0.645513	0.123008	0.0047445	0.813377	0.413471	TRUE	FALSE	FALSE	TRUE	TRUE	TRUE	916.572	837.207	924.303	1203.69	1871.31	1088.83	1150.51	891.33	654.918	1374.5	952.738	1011.89	892.694	1387.94	898.92	1113.04	916.572	1203.69	891.33	1011.89	39.362	344.992	202.397	186.451
FBGN0038110	CG8031	gene	2	13008384	13011310	-0.45	0.53	-0.55	0.00524936	8.91e-05	7.6e-06	0.0347417	0.000794167	0.000133363	FALSE	TRUE	TRUE	TRUE	TRUE	TRUE	212.33	255.021	226.512	153.997	167.624	166.508	362.235	355.971	358.583	242.703	230.252	244.704	231.288	162.71	358.93	239.22	226.512	166.508	358.583	242.703	17.7525	6.17741	2.56871	6.39365
FBGN0016754	SBA	gene	2	23894174	23922973	-0.06	-1.28	1.03	0.803354	1.82e-05	0.00066705	0.920036	0.000191589	0.00749479	FALSE	TRUE	TRUE	TRUE	TRUE	TRUE	105.787	102.344	106.204	59.7133	77.8785	155.897	60.8633	36.438	28.0554	80.4945	91.1244	122.352	104.778	97.8296	41.7856	97.9903	105.787	77.8785	36.438	91.1244	1.72972	41.7242	13.9173	17.7646
FBGN0284244	L(2)K05911	gene	2	13251509	13257426	-0.25	1.86	-1.93	0.285027	8.21e-15	4.03e-14	0.566207	2.93e-13	2e-12	FALSE	TRUE	TRUE	TRUE	TRUE	TRUE	74.0512	92.2773	65.5475	65.9989	40.0518	75.0917	222.838	315.329	381.378	73.1768	96.8197	59.5227	77.292	60.3808	306.515	76.5064	74.0512	65.9989	315.329	73.1768	11.1504	14.8463	65.0229	15.4074
FBGN0284249	ADF1	gene	2	6662265	6668085	-0.25	-0.51	-0.32	0.0290017	2.39e-07	0.00178553	0.129713	3.58e-06	0.0173433	FALSE	TRUE	FALSE	TRUE	TRUE	TRUE	730.689	718.085	686.174	653.703	587.426	545.231	545.806	510.132	519.024	421.986	417.382	407.565	711.649	595.454	524.988	415.644	718.085	587.426	519.024	417.382	18.734	44.6459	15.162	6.01429
FBGN0051365	CG31365	gene	2	23123962	23126422	-0.24	-0.55	-0.04	0.144224	0.000898396	0.804716	0.384684	0.00605343	0.948017	FALSE	TRUE	FALSE	TRUE	TRUE	TRUE	232.732	201.332	258.041	166.569	198.034	208.951	179.645	154.161	154.305	145.134	164.349	162.861	230.702	191.184	162.703	157.448	232.732	198.034	154.305	162.861	23.1959	17.9676	11.9795	8.72853
FBGN0043806	CG32032	gene	2	9093053	9094856	-2.71	0.22	-1.99	2.03e-15	0.251688	4.39e-09	8.65e-14	0.471901	1.3e-07	TRUE	FALSE	TRUE	TRUE	TRUE	TRUE	190.417	110.733	125.287	26.7138	14.834	22.0378	165.902	182.19	206.908	40.2472	21.1539	66.963	142.146	21.1952	185	42.788	125.287	22.0378	182.19	40.2472	34.6465	4.88638	16.8585	18.7876
FBGN0051363	JUPITER	gene	2	11590386	11619906	-0.8	0.4	0.43	1.42e-13	6.02e-05	1.14e-05	5.18e-12	0.000558647	0.000191681	TRUE	FALSE	FALSE	TRUE	TRUE	TRUE	1852.03	1536.84	1647.81	972.698	992.395	890.49	2662.28	2221.32	2268.1	3602.74	3161.69	2993.49	1678.9	951.861	2383.9	3252.64	1647.81	972.698	2268.1	3161.69	130.543	44.1346	197.768	256.902
FBGN0032078	C1GALTA	gene	2	8943455	8951216	-0.1	0.77	-0.43	0.560768	7.03e-06	0.00578225	0.794514	8.13e-05	0.0466566	FALSE	TRUE	FALSE	TRUE	TRUE	TRUE	128.456	154.355	129.436	124.141	118.672	133.043	287.628	234.044	243.731	203.675	161.095	185.182	137.415	125.285	255.134	183.317	129.436	124.141	243.731	185.182	11.9846	5.92246	23.3143	17.4333
FBGN0032075	TSP29FB	gene	2	8937390	8939743	0.02	0.78	1.43	0.878432	0.0198982	0.000987329	0.952221	0.077211	0.01047	FALSE	FALSE	TRUE	TRUE	TRUE	TRUE	2.26687	0	1.65943	3.1428	2.2251	0	4.90833	11.2117	14.0277	36.5884	28.4764	39.6818	1.30877	1.7893	10.0492	34.9155	1.65943	2.2251	11.2117	36.5884	0.958089	1.31953	3.81262	4.72505
FBGN0029114	DlO	gene	2	15235619	15242832	-0.14	0.49	-1.18	0.178146	2.69e-05	1.34e-22	0.433948	0.000270925	1.08e-20	FALSE	FALSE	TRUE	TRUE	TRUE	TRUE	776.782	830.496	722.682	691.417	692.006	710.923	1366.48	1079.13	1077.5	512.237	493.048	527.437	776.653	698.115	1174.37	510.908	776.782	692.006	1079.13	512.237	44.0149	9.0594	135.844	14.0706
FBGN0003660	SYB	gene	2	10249435	10252417	0.23	0.5	0.91	0.0186964	4.18e-09	6.62e-31	0.0942032	8.21e-08	7.85e-29	FALSE	FALSE	TRUE	TRUE	TRUE	TRUE	830.431	781.84	805.653	920.842	973.852	955.787	1161.31	1250.1	1262.49	2320.92	2420.49	2190.76	805.975	950.16	1224.64	2310.73	805.653	955.787	1250.1	2320.92	19.8383	22.0041	45.0621	94.0625
FBGN0003089	PIP	gene	2	19298623	19337609	-2.36	-1.62	-0.47	7.25e-07	0.000372673	0.0178973	1.38e-05	0.0028333	0.114422	TRUE	TRUE	FALSE	TRUE	TRUE	TRUE	40.8037	45.2998	49.7829	4.71421	5.9336	11.427	22.5783	9.81024	5.26038	3.65884	1.62722	2.48011	45.2955	7.35827	12.5496	2.58872	45.2998	5.9336	9.81024	2.48011	3.66574	2.91978	7.33057	0.832952
FBGN0003082	PHR	gene	2	7825289	7827319	0.6	-0.14	0.59	0.000139696	0.367666	5.78e-05	0.00160818	0.592115	0.000849869	TRUE	FALSE	TRUE	TRUE	TRUE	TRUE	231.221	216.432	198.302	317.423	380.492	306.08	209.095	227.037	183.237	309.782	351.48	299.267	215.318	334.665	206.456	320.176	216.432	317.423	209.095	309.782	13.4622	32.7337	17.9785	22.5475
FBGN0003087	PIM	gene	2	10362989	10364092	-0.58	-0.51	-0.12	0.00101738	0.00179338	0.402277	0.00875338	0.01085	0.754099	TRUE	TRUE	FALSE	TRUE	TRUE	TRUE	222.154	244.954	190.834	149.283	146.115	127.329	152.158	165.373	154.305	140.255	138.314	145.5	219.314	140.909	157.278	141.356	222.154	146.115	154.305	140.255	22.1854	9.68906	5.79009	3.03521
FBGN0023181	ORC4	gene	2	24795740	24797414	-0.23	-0.54	0.12	0.130506	0.000404546	0.392336	0.360307	0.00303342	0.747301	FALSE	TRUE	FALSE	TRUE	TRUE	TRUE	234.999	229.854	266.339	204.282	219.543	189.362	168.847	182.19	171.839	208.554	170.858	200.889	243.731	204.396	174.292	193.434	234.999	204.282	171.839	200.889	16.1236	12.3218	5.71692	16.267
FBGN0014127	BARR	gene	2	20058163	20061370	-0.26	-0.6	-0.04	0.0120504	3.78e-10	0.662977	0.0673036	8.6e-09	0.901888	FALSE	TRUE	FALSE	TRUE	TRUE	TRUE	828.164	919.417	843.82	718.131	696.456	731.328	614.523	595.621	580.395	581.755	562.205	593.573	863.801	715.305	596.847	579.178	843.82	718.131	595.621	581.755	39.8431	14.3759	13.9593	12.9351
FBGN0029804	CG3097	gene	2	5765855	5770780	-0.57	0.82	0.57	0.00673363	2.61e-05	5.93e-05	0.0422605	0.00026478	0.000869367	TRUE	TRUE	TRUE	TRUE	TRUE	TRUE	434.484	255.021	306.995	278.138	191.359	173.854	820.673	542.366	604.944	1068.38	963.315	977.99	332.166	214.45	655.994	1003.23	306.995	191.359	604.944	977.99	75.3966	45.5977	119.215	46.4574
FBGN0263934	ESN	gene	2	7086316	7127868	0.24	-0.96	-0.68	0.137218	9.87e-06	0.00622047	0.372088	0.000109979	0.0495441	FALSE	TRUE	TRUE	TRUE	TRUE	TRUE	170.771	191.266	155.986	208.996	198.776	211.4	111.91	79.8833	73.6453	50.0041	38.2397	57.8693	172.674	206.391	88.4795	48.7044	170.771	208.996	79.8833	50.0041	14.4654	5.47321	16.7624	8.06626
FBGN0263930	DALLY	gene	2	8827505	8891192	0.56	1.07	0.2	3.86e-07	7.24e-39	0.00273025	7.68e-06	8.52e-37	0.0247031	TRUE	TRUE	FALSE	TRUE	TRUE	TRUE	814.563	845.596	776.613	1183.27	1110.32	1335.33	1865.17	1841.52	1744.69	2084.32	2055.18	2144.47	812.257	1209.64	1817.13	2094.66	814.563	1183.27	1841.52	2084.32	28.209	93.7305	52.1196	37.1776
FBGN0024841	PCD	gene	2	29723163	29724226	0.63	0.04	0.2	0.00129591	0.82151	0.161072	0.0106776	0.911376	0.479998	TRUE	FALSE	FALSE	TRUE	TRUE	TRUE	171.527	109.055	148.519	227.853	262.562	209.767	157.067	154.161	166.579	201.236	190.385	175.261	143.034	233.394	159.269	188.961	148.519	227.853	157.067	190.385	25.7972	21.9066	5.30336	10.6519
FBGN0017577	MCM5	gene	2	10788524	10791150	-0.29	-1.05	0.03	0.00491863	5.86e-29	0.768252	0.0331425	4.38e-27	0.93511	FALSE	TRUE	FALSE	TRUE	TRUE	TRUE	1081.3	1122.43	1066.18	872.128	956.793	818.663	517.338	563.388	579.519	550.045	565.459	579.519	1089.97	882.528	553.415	565.008	1081.3	872.128	563.388	565.459	23.766	56.8688	26.3465	12.0369
FBGN0052499	CDA4	gene	2	22583634	22632710	0.84	-1.22	-1.25	1.33e-07	6.09e-08	3.97e-06	2.85e-06	1.02e-06	7.51e-05	TRUE	TRUE	TRUE	TRUE	TRUE	TRUE	892.392	624.13	808.143	1684.54	1442.61	1161.47	355.363	456.877	205.155	117.083	170.045	103.338	774.888	1429.54	339.132	130.155	808.143	1442.61	355.363	117.083	112.013	213.742	103.404	28.7589
FBGN0036846	MESR6	gene	2	19092670	19094760	-0.27	0.41	-0.55	0.0740086	0.0127514	0.000911307	0.251139	0.0545826	0.0097533	FALSE	FALSE	TRUE	TRUE	TRUE	TRUE	239.533	246.632	244.766	186.997	218.06	186.097	446.658	311.125	305.102	230.507	230.252	235.611	243.644	197.051	354.295	232.123	244.766	186.997	311.125	230.507	3.00492	14.8599	65.3568	2.46821
FBGN0036844	MKP3	gene	2	19066155	19086426	-0.03	1.49	0.35	0.880683	3.23e-22	5.16e-05	0.952942	1.77e-20	0.000771408	FALSE	TRUE	FALSE	TRUE	TRUE	TRUE	203.263	268.443	178.389	197.997	196.551	234.254	634.156	679.709	640.89	837.874	840.46	837.451	216.698	209.6	651.585	838.595	203.263	197.997	640.89	837.874	37.9721	17.4425	20.0759	1.33
FBGN0010105	COMM	gene	2	15721511	15728430	-2.53	-0.67	-0.47	4.63e-22	0.00228744	0.0220742	3.06e-20	0.0133956	0.132288	TRUE	TRUE	FALSE	TRUE	TRUE	TRUE	374.034	243.277	258.041	62.8561	51.1773	35.9134	247.38	137.343	161.318	113.424	138.314	109.952	291.784	49.9823	182.014	120.563	258.041	51.1773	161.318	113.424	58.4711	11.0317	47.2457	12.6314
FBGN0265512	MLT	gene	2	10155916	10158931	0.08	0.86	-0.39	0.739831	0.000652605	0.0591892	0.889729	0.0045693	0.265528	FALSE	TRUE	FALSE	TRUE	TRUE	TRUE	49.1156	48.6553	40.656	42.4279	48.9522	56.3188	104.057	77.0804	107.838	50.0041	67.5297	80.1903	46.1423	49.2329	96.3249	65.908	48.6553	48.9522	104.057	67.5297	3.88392	5.67442	13.6952	12.3767
FBGN0004858	ELB	gene	2	14390628	14409549	0.04	-1.3	0.2	0.793389	6.86e-10	0.294996	0.915336	1.49e-08	0.657625	FALSE	TRUE	FALSE	TRUE	TRUE	TRUE	163.97	167.777	173.41	175.997	167.624	178.751	79.5149	58.8614	69.2617	101.228	68.3433	87.6306	168.386	174.124	69.2127	85.7339	167.777	175.997	69.2617	87.6306	3.87785	4.7316	8.43183	13.4919
FBGN0037007	CG5059	gene	2	20514598	20519393	-0.53	0.07	-0.5	6.93e-05	0.556156	0.00023899	0.000861358	0.751629	0.00298237	TRUE	FALSE	FALSE	TRUE	TRUE	TRUE	608.277	661.041	555.079	454.135	422.027	365.664	806.929	608.235	629.492	501.261	411.687	491.889	608.133	413.942	681.552	468.279	608.277	422.027	629.492	491.889	43.2588	36.5679	89.0788	40.199
FBGN0243514	EATER	gene	2	27095867	27099679	-0.01	-0.14	1.97	0.962978	0.559562	7.46e-15	0.987273	0.753899	3.92e-13	FALSE	FALSE	TRUE	TRUE	TRUE	TRUE	81.6074	35.2332	18.2537	47.1421	26.7012	60.3999	42.2116	39.2409	35.9459	187.82	138.314	155.42	45.0314	44.7477	39.1328	160.518	35.2332	47.1421	39.2409	155.42	26.7759	13.8612	2.5591	20.5299
FBGN0243512	PUC	gene	2	8105332	8122294	0.29	1.08	-0.12	0.0807089	5.17e-12	0.270399	0.266979	1.42e-10	0.632286	FALSE	TRUE	FALSE	TRUE	TRUE	TRUE	164.726	219.788	168.432	235.71	215.093	235.07	450.585	400.818	404.173	361.005	382.397	398.471	184.315	228.624	418.525	380.625	168.432	235.07	404.173	382.397	25.1284	9.57168	22.7108	15.3466
FBGN0011770	GIP	gene	2	10328877	10329872	0.13	0.36	0.86	0.417314	0.0293012	3.83e-06	0.68983	0.104235	7.29e-05	FALSE	FALSE	TRUE	TRUE	TRUE	TRUE	187.395	145.966	178.389	204.282	186.167	185.281	204.186	260.672	265.649	393.935	596.377	400.951	170.583	191.91	243.503	463.754	178.389	186.167	260.672	400.951	17.7911	8.75609	27.8748	93.8219
FBGN0033268	OBP44A	gene	2	8134170	8135315	-2.54	-0.47	0.17	0.00108113	0.00907933	0.0228161	0.00921177	0.0418009	0.135592	TRUE	FALSE	FALSE	TRUE	TRUE	TRUE	134.501	1612.34	1722.49	180.711	110.513	57.135	24.5416	142.949	255.129	1623.3	38.2397	2466.88	1156.44	116.12	140.873	1376.14	1612.34	110.513	142.949	1623.3	724.019	50.6053	94.1481	1006.78
FBGN0261963	MID	gene	2	5461639	5467610	-0.19	-0.47	-2.35	0.31746	0.0547818	4.03e-08	0.599715	0.165086	1.07e-06	FALSE	FALSE	TRUE	TRUE	TRUE	TRUE	114.855	105.699	119.479	105.284	87.5206	100.394	119.763	60.2629	52.6038	14.6354	13.0178	13.2273	113.344	97.733	77.5433	13.6268	114.855	100.394	60.2629	13.2273	5.72596	7.49206	30.0173	0.718269
FBGN0001122	GALPHAO	gene	2	10437985	10465701	-0.42	-0.27	0.56	0.042586	0.134013	0.00256782	0.172049	0.313024	0.0235328	FALSE	FALSE	TRUE	TRUE	TRUE	TRUE	176.816	305.354	213.237	144.569	149.082	195.891	193.388	193.402	196.388	325.637	217.234	372.843	231.802	163.181	194.393	305.238	213.237	149.082	193.402	325.637	54.0926	23.2032	1.41075	65.1442
FBGN0001128	GPDH1	gene	2	5943643	5948968	0.84	0.24	0.01	6.81e-06	0.190508	0.949039	0.000109037	0.396699	0.987942	TRUE	FALSE	FALSE	TRUE	TRUE	TRUE	123.922	134.222	150.178	213.711	248.47	295.47	136.452	206.015	189.374	178.063	183.876	172.781	136.107	252.55	177.28	178.24	134.222	248.47	189.374	178.063	10.8016	33.5024	29.6587	4.53122
FBGN0032601	YELLOW-B	gene	2	16754336	16758283	2.5	0.77	2.23	5.94e-30	0.00430026	3.29e-20	6.06e-28	0.0225954	2.34e-18	TRUE	TRUE	TRUE	TRUE	TRUE	TRUE	61.9612	102.344	92.9281	509.134	562.209	393.415	98.1666	203.212	218.306	750.062	990.978	780.408	85.7444	488.253	173.228	840.483	92.9281	509.134	203.212	780.408	17.251	70.4738	53.433	107.135
FBGN0032603	CG17928	gene	2	16791568	16793444	-0.02	-0.19	1.52	0.914751	0.339344	0.00173346	0.968736	0.564653	0.0169403	FALSE	FALSE	TRUE	TRUE	TRUE	TRUE	15.1125	10.0666	3.31886	7.85701	7.417	11.427	6.87166	5.60585	4.38365	23.1726	23.5947	19.8409	9.49932	8.90034	5.62039	22.2027	10.0666	7.85701	5.60585	23.1726	4.83141	1.79563	1.01578	1.67895
FBGN0035954	DOC3	gene	2	9005196	9007249	0.27	-1.93	-0.02	0.242022	1.8e-05	0.917094	0.517711	0.000189565	0.979257	FALSE	TRUE	FALSE	TRUE	TRUE	TRUE	85.3855	46.9775	68.8664	84.8557	81.587	93.8646	27.4866	5.60585	14.0277	17.0746	14.645	14.054	67.0765	86.7691	15.7067	15.2578	68.8664	84.8557	14.0277	14.645	15.731	5.19172	9.01135	1.30709
FBGN0035956	DOC2	gene	2	9012686	9019246	-0.14	-3.33	-0.01	0.571786	7.6e-07	0.914833	0.802407	1.06e-05	0.978765	FALSE	TRUE	FALSE	TRUE	TRUE	TRUE	46.0931	21.811	30.6995	23.571	26.7012	33.4648	2.945	4.20439	1.75346	1.21961	4.88166	1.65341	32.8678	27.9123	2.96761	2.58489	30.6995	26.7012	2.945	1.65341	10.031	4.1289	1.00071	1.63369
FBGN0002789	MP20	gene	2	13246670	13248880	-0.09	0.51	-2.22	0.610669	0.0776469	8.27e-07	0.827587	0.21449	1.75e-05	FALSE	FALSE	TRUE	TRUE	TRUE	TRUE	315.095	429.509	320.27	345.708	250.695	390.967	324.931	1091.74	675.082	118.302	135.873	134.753	354.958	329.123	697.251	129.643	320.27	345.708	675.082	134.753	52.7577	58.4543	313.44	8.03181
FBGN0003435	SM	gene	2	19517864	19631508	-3.66	-0.28	0.03	4.59e-09	0.252213	0.853391	1.14e-07	0.472194	0.961716	TRUE	FALSE	FALSE	TRUE	TRUE	TRUE	39.2925	38.5887	43.9749	1.5714	2.9668	3.26486	42.2116	28.0292	24.5484	35.3688	8.13611	59.5227	40.6187	2.60102	31.5964	34.3425	39.2925	2.9668	28.0292	35.3688	2.39053	0.738148	7.6394	20.991
FBGN0003430	SLP1	gene	2	3825675	3827099	0.44	-1.28	0	0.0753608	0.000219236	0.986669	0.254179	0.00177183	0.997104	FALSE	TRUE	FALSE	TRUE	TRUE	TRUE	61.9612	41.9442	59.7395	59.7133	86.0372	96.3133	16.6883	19.6205	26.3019	30.4903	15.4586	18.1875	54.5483	80.6879	20.8702	21.3788	59.7395	86.0372	19.6205	18.1875	8.95846	15.4132	4.02299	6.53843
FBGN0035379	SPZ5	gene	2	2883641	2892166	2.29	-0.02	2.92	1.64e-25	0.930401	1.62e-22	1.33e-23	0.967625	1.29e-20	TRUE	FALSE	TRUE	TRUE	TRUE	TRUE	46.8487	63.7552	64.7178	331.566	257.37	288.124	28.4683	82.6863	71.0152	389.057	575.223	460.474	58.4406	292.353	60.7232	474.918	63.7552	288.124	71.0152	460.474	8.2061	30.4377	23.3001	76.6852
FBGN0038608	WRNEXO	gene	2	18364244	18366162	-0.19	-1.04	-0.26	0.196506	1.42e-11	0.0868462	0.458157	3.75e-10	0.336919	FALSE	TRUE	FALSE	TRUE	TRUE	TRUE	318.873	395.954	344.332	322.137	322.64	270.983	174.737	190.599	169.209	146.354	152.145	132.273	353.053	305.253	178.181	143.59	344.332	322.137	174.737	146.354	32.0664	24.2336	9.06578	8.34491
FBGN0030477	DMRT11E	gene	2	13368191	13370472	8.26	NA	5.89	3.68e-09	NA	5.39e-05	9.29e-08	NA	0.000799995	TRUE	FALSE	TRUE	TRUE	FALSE	TRUE	0	0	0	28.2852	35.6016	45.708	0	0	0	9.7569	12.2042	14.8807	0	36.5316	0	12.2806	0	35.6016	0	12.2042	0	7.14315	0	2.09247
FBGN0033926	ARC1	gene	2	14357927	14360297	-0.03	3.63	-0.96	0.838599	2.83e-181	2.35e-13	0.933994	4.05e-178	1.09e-11	FALSE	TRUE	TRUE	TRUE	TRUE	TRUE	365.722	365.754	348.48	381.851	355.274	324.853	4028.76	4574.37	5703.13	2336.78	2748.38	2131.24	359.985	353.993	4768.75	2405.47	365.722	355.274	4574.37	2336.78	8.13529	23.2867	697.242	256.583
FBGN0033924	CG8613	gene	2	14352231	14355674	0.51	0	0.1	0.000435126	0.987153	0.477956	0.00432765	0.993216	0.809285	TRUE	FALSE	FALSE	TRUE	TRUE	TRUE	207.797	209.721	231.491	304.852	325.606	313.426	227.746	249.46	214.799	214.652	266.051	264.545	216.336	314.628	230.669	248.416	209.721	313.426	227.746	264.545	10.7446	8.51541	14.3005	23.8827
FBGN0039290	CG13654	gene	2	25199818	25214255	1.91	-0.03	0.37	0.000733736	0.879755	0.0563865	0.00669684	0.94028	0.258378	TRUE	FALSE	FALSE	TRUE	TRUE	TRUE	3.77812	5.03331	4.14858	15.714	22.9927	25.3026	3.92666	2.80292	5.26038	14.6354	8.94972	12.4006	4.32	21.3365	3.99666	11.9952	4.14858	22.9927	3.92666	12.4006	0.52657	4.08597	1.00447	2.33878
FBGN0052512	CG32512	gene	2	21062277	21067540	0.08	0.66	-0.84	0.724177	0.0142535	0.00132163	0.883073	0.0595583	0.0134594	FALSE	FALSE	TRUE	TRUE	TRUE	TRUE	84.6299	38.5887	65.5475	84.8557	66.0113	60.3999	82.4599	149.956	134.14	74.3964	46.3758	61.1761	62.922	70.4223	122.185	60.6494	65.5475	66.0113	134.14	61.1761	18.8877	10.4599	28.8227	11.4454
FBGN0000256	CAPU	gene	2	3872646	3902860	0	-0.51	0.05	0.976886	0.00500507	0.738471	0.991602	0.0256708	0.925303	FALSE	TRUE	FALSE	TRUE	TRUE	TRUE	309.806	255.021	277.955	285.995	280.363	279.145	258.178	182.19	162.195	234.166	188.758	212.463	280.927	281.834	200.854	211.795	277.955	280.363	182.19	212.463	22.4644	2.98383	41.3477	18.5437
FBGN0000250	CACT	gene	2	16313036	16326207	1.82	-0.21	2.36	4.34e-70	0.0424845	7.86e-167	1.62e-67	0.137315	1.82e-163	TRUE	FALSE	TRUE	TRUE	TRUE	TRUE	543.294	531.853	515.253	1810.26	1820.13	2019.31	477.09	482.103	494.476	2645.34	2367.61	2490.86	530.133	1883.23	484.556	2501.27	531.853	1820.13	482.103	2490.86	11.512	96.3078	7.30683	113.623
FBGN0015872	DRIP	gene	2	11411203	11429645	-0.45	0.4	-1.24	0.120233	0.140604	0.00448279	0.343137	0.324119	0.0375814	FALSE	FALSE	TRUE	TRUE	TRUE	TRUE	27.9581	13.4222	10.7863	12.5712	5.9336	7.34593	19.6333	42.0439	38.5761	14.6354	11.3906	3.30681	17.3888	8.61692	33.4178	9.77757	13.4222	7.34593	38.5761	11.3906	7.55066	2.85494	9.84936	4.76342
FBGN0037128	CG14572	gene	2	21741534	21742441	-0.11	1.53	-0.08	0.578341	0.001874	0.673531	0.806296	0.0112584	0.904803	FALSE	TRUE	FALSE	TRUE	TRUE	TRUE	3.77812	6.71108	7.46744	3.1428	2.2251	6.52971	25.5233	28.0292	20.1648	29.2707	18.713	16.5341	5.98554	3.96587	24.5725	21.5059	6.71108	3.1428	25.5233	18.713	1.59113	1.85122	3.28029	5.56211
FBGN0051151	WGE	gene	2	22710883	22721150	0.57	-0.09	0.47	0.00153007	0.487212	0.00126886	0.0122802	0.700995	0.0130191	TRUE	FALSE	FALSE	TRUE	TRUE	TRUE	260.69	298.643	270.487	355.137	362.691	550.128	291.555	269.081	256.882	332.954	379.143	457.994	276.607	422.652	272.506	390.03	270.487	362.691	269.081	379.143	16.087	90.192	14.3608	51.6244
FBGN0050203	CG30203	gene	2	12310689	12313834	-0.56	-1.09	-0.17	0.0458774	0.00237516	0.290502	0.181347	0.0138245	0.653752	FALSE	TRUE	FALSE	TRUE	TRUE	TRUE	41.5593	41.9442	55.5909	31.428	25.2178	26.9351	13.7433	15.4161	28.0554	17.0746	4.06805	14.054	46.3648	27.8603	19.0716	11.7322	41.9442	26.9351	15.4161	14.054	6.52572	2.61837	6.38909	5.5579
FBGN0083949	SIDE-III	gene	2	5862865	5959555	-3.98	-3.79	0.12	0.000850283	0.00086013	0.0641601	0.00756827	0.00582758	0.280515	TRUE	TRUE	FALSE	TRUE	TRUE	TRUE	11.3344	6.71108	14.9349	0	0	0.816214	0	1.40146	0	4.87845	0.813611	7.44033	10.9934	0.272071	0.467154	4.37747	11.3344	0	0	4.87845	3.36599	0.384767	0.660656	2.72844
FBGN0032252	LOH	gene	2	10442534	10450080	1.56	-0.01	0	0.00149101	0.93712	0.976079	0.012042	0.970561	0.995156	TRUE	FALSE	FALSE	TRUE	TRUE	TRUE	9.06749	5.03331	4.97829	26.7138	28.1846	21.2216	4.90833	2.80292	11.3975	2.43923	13.0178	3.30681	6.3597	25.3733	6.36958	6.2546	5.03331	26.7138	4.90833	3.30681	1.91483	2.99651	3.6577	4.79538
FBGN0003231	REF(2)P	gene	2	19542468	19545548	0.08	0.55	-0.22	0.521179	6.5e-08	0.0319916	0.767089	1.08e-06	0.173913	FALSE	TRUE	FALSE	TRUE	TRUE	TRUE	426.172	407.698	423.155	472.992	422.027	441.572	669.496	641.87	673.329	584.195	596.377	509.249	419.008	445.53	661.565	563.274	423.155	441.572	669.496	584.195	8.09191	20.9937	14.0142	38.5232
FBGN0039283	DANR	gene	2	25138072	25139903	-3.43	-5.16	-0.09	7.27e-64	8.87e-76	0.563108	2.18e-61	2.93e-73	0.857412	TRUE	TRUE	FALSE	TRUE	TRUE	TRUE	547.072	421.12	488.702	43.9993	47.4688	41.6269	18.6517	12.6132	11.3975	10.9765	4.88166	16.5341	485.631	44.365	14.2208	10.7974	488.702	43.9993	12.6132	10.9765	51.4655	2.39891	3.17217	4.75876
FBGN0261341	VERM	gene	2	19690033	19695260	1.42	-0.64	1.9	4.1e-56	3.22e-07	1.77e-48	1.02e-53	4.72e-06	4.3e-46	TRUE	TRUE	TRUE	TRUE	TRUE	TRUE	3717.67	3620.63	3467.38	10316.3	9929.88	8828.99	2069.35	3035.57	2147.11	9326.38	9468.8	8613.43	3601.89	9691.71	2417.34	9136.2	3620.63	9929.88	2147.11	9326.38	103.036	630.097	438.301	374.204
FBGN0047095	CG33939	gene	2	19171077	19174900	2.94	0.37	1.19	4.88e-20	0.1673	5.39e-05	2.83e-18	0.363591	0.000799995	TRUE	FALSE	TRUE	TRUE	TRUE	TRUE	33.2475	13.4222	26.5509	268.71	192.842	158.346	52.0283	50.4526	25.4252	119.522	92.7516	109.125	24.4068	206.632	42.6354	107.133	26.5509	192.842	50.4526	109.125	8.23442	46.0991	12.1864	11.0194
FBGN0004107	CDK2	gene	2	20735623	20738414	-0.25	-0.84	-0.17	0.107093	4.48e-08	0.244779	0.320279	7.67e-07	0.603593	FALSE	TRUE	FALSE	TRUE	TRUE	TRUE	269.758	323.809	283.763	282.852	227.702	213.848	163.938	162.57	175.346	147.573	140.755	147.98	292.443	241.467	167.285	145.436	283.763	227.702	163.938	147.573	22.9043	29.8051	5.72762	3.31432
FBGN0004102	OC	gene	2	8630159	8650681	0.42	2.41	-1.25	0.0749002	4.5e-45	1.42e-17	0.253204	6.14e-43	8.9e-16	FALSE	TRUE	TRUE	TRUE	TRUE	TRUE	84.6299	80.5329	85.4607	100.57	90.4874	167.324	537.953	427.446	472.558	185.381	193.639	214.116	83.5412	119.46	479.319	197.712	84.6299	100.57	472.558	193.639	2.15402	34.094	45.3669	12.0794
FBGN0046875	OBP83G	gene	2	6111671	6112302	0.53	-1.84	0.96	0.00454452	2.37e-07	0.00408099	0.0309904	3.57e-06	0.034974	TRUE	TRUE	TRUE	TRUE	TRUE	TRUE	121.655	124.155	140.222	208.996	211.385	161.61	13.7433	50.4526	41.2063	98.7886	90.3108	64.4829	128.677	193.997	35.1341	84.5274	124.155	208.996	41.2063	90.3108	8.22667	22.9216	15.5895	14.5901
FBGN0263256	CG43394	gene	2	8145758	8158786	-0.49	0.06	2.54	0.00692634	0.795299	9.27e-09	0.0431982	0.898834	2.65e-07	FALSE	FALSE	TRUE	TRUE	TRUE	TRUE	182.861	177.844	169.262	127.284	107.547	131.411	117.8	144.351	334.034	1189.12	1223.67	1488.89	176.655	122.08	198.728	1300.56	177.844	127.284	144.351	1223.67	5.61504	10.4141	96.2878	133.915
FBGN0028550	ATF3	gene	2	1242740	1275284	0.33	-0.13	0.88	0.128389	0.510798	1.12e-05	0.356658	0.719152	0.000188656	FALSE	FALSE	TRUE	TRUE	TRUE	TRUE	102.765	135.899	92.9281	122.569	121.639	186.913	78.5333	116.321	114.852	204.895	183.062	213.29	110.531	143.707	103.235	200.416	102.765	122.569	114.852	204.895	18.3823	30.5536	17.4774	12.7402
FBGN0002629	E(SPL)M4-BFM	gene	2	26023821	26024579	-2.87	-4.05	-0.55	1.43e-66	5.56e-114	0.0282771	4.95e-64	3.19e-111	0.158088	TRUE	TRUE	FALSE	TRUE	TRUE	TRUE	936.974	778.485	767.486	108.427	129.798	97.1295	59.8816	51.8541	46.4667	37.808	21.1539	31.4147	827.648	111.785	52.7341	30.1255	778.485	108.427	51.8541	31.4147	77.4351	13.5464	5.51185	6.85986
FBGN0025525	BAB2	gene	2	1140429	1177276	-1.43	1.36	-2.93	4.85e-06	4.51e-08	2.23e-17	7.98e-05	7.7e-07	1.39e-15	TRUE	TRUE	TRUE	TRUE	TRUE	TRUE	126.945	78.8551	93.7578	36.1423	24.4761	42.4431	395.611	228.438	252.498	37.808	17.8994	52.909	99.8526	34.3538	292.183	36.2055	93.7578	36.1423	252.498	37.808	20.1	7.44323	73.7918	14.3375
FBGN0032414	CG17211	gene	2	12114360	12129896	-1.66	-0.42	0.35	1.54e-13	0.0199923	0.0480488	5.56e-12	0.0775063	0.231169	TRUE	FALSE	FALSE	TRUE	TRUE	TRUE	411.06	662.719	526.039	221.568	136.473	133.859	513.411	355.971	348.062	670.787	386.465	599.36	533.273	163.967	405.815	552.204	526.039	136.473	355.971	599.36	102.867	40.7441	76.1506	120.768
FBGN0039054	COW	gene	2	23070516	23112730	-2.06	-1.14	0.41	7.26e-05	0.00275044	0.0580404	0.000899469	0.0155967	0.263039	TRUE	TRUE	FALSE	TRUE	TRUE	TRUE	26.4468	35.2332	39.8263	9.42841	2.9668	8.16214	12.7617	11.2117	14.9044	40.2472	7.3225	50.4289	33.8354	6.85245	12.9593	32.6662	35.2332	8.16214	12.7617	40.2472	5.55084	2.79578	1.51401	18.3965
FBGN0039051	CG17109	gene	2	23095690	23097240	0.65	-0.19	3.84	0.0399927	0.44222	1.35e-33	0.165214	0.661866	1.73e-31	FALSE	FALSE	TRUE	TRUE	TRUE	TRUE	74.8068	21.811	43.9749	48.7135	90.4874	133.043	22.5783	33.6351	58.7409	474.429	798.152	449.727	46.8642	90.7479	38.3181	574.103	43.9749	90.4874	33.6351	474.429	21.7317	34.4279	15.1301	158.747
FBGN0039052	CG6733	gene	2	23097728	23099191	0.13	-0.06	4.05	0.508771	0.65455	2.67e-07	0.75753	0.818645	6.16e-06	FALSE	FALSE	TRUE	TRUE	TRUE	TRUE	2.26687	3.35554	4.14858	1.5714	7.417	6.52971	1.96333	0	4.38365	21.953	86.2427	36.375	3.257	5.17271	2.11566	48.1902	3.35554	6.52971	1.96333	36.375	0.771356	2.57214	1.79286	27.5438
FBGN0031261	NACHRBETA3	gene	2	545129	547096	0.21	0.46	2.71	0.423361	0.0779762	5.31e-59	0.694438	0.215054	2.03e-56	FALSE	FALSE	TRUE	TRUE	TRUE	TRUE	61.2056	50.3331	24.8915	36.1423	68.9781	64.4809	63.8083	79.8833	85.9196	503.7	493.048	530.744	45.4767	56.5338	76.5371	509.164	50.3331	64.4809	79.8833	503.7	15.2177	14.5354	9.33186	15.8668
FBGN0031264	CG11835	gene	2	560568	563819	-0.03	1.66	-1.36	0.88053	0.00420827	0.0045468	0.952942	0.0222345	0.0380147	FALSE	TRUE	TRUE	TRUE	TRUE	TRUE	1.51125	3.35554	9.95658	1.5714	1.4834	9.79457	18.6517	51.8541	14.0277	4.87845	6.50889	9.09374	4.94112	4.28312	28.1778	6.82703	3.35554	1.5714	18.6517	6.50889	3.62551	3.89735	16.8478	1.73553
FBGN0031195	CG17600	gene	2	22515197	22542024	-0.73	-0.51	-0.27	0.00119429	0.0134603	0.164761	0.0100242	0.0568973	0.487068	TRUE	FALSE	FALSE	TRUE	TRUE	TRUE	108.054	122.477	126.946	78.5701	68.9781	57.135	96.2032	85.4892	70.1384	53.663	69.1569	68.6164	119.159	68.2277	83.9436	63.8121	122.477	68.9781	85.4892	68.6164	8.06162	8.76692	10.6969	7.17991
FBGN0027930	MP1	gene	2	4307908	4309835	1.74	-1.33	1.42	3.37e-25	6.84e-08	4.26e-11	2.7e-23	1.13e-06	1.59e-09	TRUE	TRUE	TRUE	TRUE	TRUE	TRUE	327.941	203.01	267.998	960.127	972.369	822.744	145.287	89.6936	85.0428	309.782	292.9	297.613	266.316	918.413	106.674	300.098	267.998	960.127	89.6936	297.613	51.0167	67.8327	27.3689	7.11244
FBGN0034920	CG5597	gene	2	23886973	23888777	0.17	1.19	-1.76	0.516783	0.0038194	0.000184385	0.763736	0.0206108	0.0023813	FALSE	TRUE	TRUE	TRUE	TRUE	TRUE	15.1125	16.7777	9.12687	17.2854	12.6089	22.854	22.5783	64.4673	41.2063	12.1961	10.5769	7.44033	13.6723	17.5828	42.7506	10.0711	15.1125	17.2854	41.2063	10.5769	3.28525	4.18783	17.1359	1.97421
FBGN0038017	CG4115	gene	2	12360008	12363255	1	0.84	1.76	0.00163588	0.00568522	9.39e-14	0.0129902	0.0285624	4.5e-12	TRUE	TRUE	TRUE	TRUE	TRUE	TRUE	27.2025	23.4888	26.5509	64.4275	70.4615	43.2594	74.6066	50.4526	46.4667	186.601	218.048	203.369	25.7474	59.3828	57.1753	202.673	26.5509	64.4275	50.4526	203.369	1.61908	11.6641	12.4327	12.8476
FBGN0037697	GSTZ2	gene	2	9456815	9460652	-5.32	-1.84	0.14	2.93e-43	1.7e-13	0.299053	4.69e-41	5.37e-12	0.661683	TRUE	TRUE	FALSE	TRUE	TRUE	TRUE	219.131	322.132	307.824	4.71421	5.1919	9.79457	94.2399	50.4526	92.0567	175.624	21.9675	261.238	283.029	6.56689	78.9164	152.943	307.824	5.1919	92.0567	175.624	45.5587	2.29063	20.1467	98.9897
FBGN0037696	GSTZ1	gene	2	9455517	9456546	0.47	0.65	0.2	0.04495	0.00432844	0.222879	0.178924	0.0227079	0.572171	FALSE	TRUE	FALSE	TRUE	TRUE	TRUE	68.0062	50.3331	63.8881	103.713	103.096	71.0106	99.1482	103.708	127.126	131.718	132.619	131.446	60.7424	92.6065	109.994	131.928	63.8881	103.096	103.708	131.718	7.55009	15.2726	12.2562	0.501103
FBGN0000591	E(SPL)M8-HLH	gene	2	26040240	26041008	-3.48	-1.47	-3	1.26e-38	2.05e-13	3.3e-17	1.71e-36	6.42e-12	2.01e-15	TRUE	TRUE	TRUE	TRUE	TRUE	TRUE	336.253	276.832	292.06	40.8565	18.5425	24.4864	137.433	113.518	87.673	14.6354	13.0178	12.4006	301.715	27.9618	112.875	13.3512	292.06	24.4864	113.518	13.0178	25.2009	9.43528	20.3196	0.942329
FBGN0000046	ACT87E	gene	2	13425983	13428375	-0.39	0	-1.06	0.0884516	0.988951	0.000572509	0.284114	0.994392	0.00656009	FALSE	FALSE	TRUE	TRUE	TRUE	TRUE	202.507	442.931	212.407	213.711	155.757	233.437	134.488	497.519	274.417	121.961	130.178	123.179	285.948	200.968	302.141	125.106	212.407	213.711	274.417	123.179	111.077	32.968	149.498	3.62056
FBGN0000044	ACT57B	gene	2	20944021	20946431	-0.12	0.5	-2.35	0.493381	0.0716713	0.00027376	0.747101	0.201548	0.00336584	FALSE	FALSE	TRUE	TRUE	TRUE	TRUE	1719.05	2696.17	1958.96	2160.68	1356.57	2278.87	1534.34	11825.5	4418.72	776.893	1076.41	594.4	2124.73	1932.04	5926.2	815.9	1958.96	2160.68	4418.72	776.893	415.776	409.77	4334.48	198.702
FBGN0000042	ACT5C	gene	2	5900861	5905399	-0.07	0.74	0.03	0.527246	5.47e-43	0.660467	0.770953	7.02e-41	0.901392	FALSE	TRUE	FALSE	TRUE	TRUE	TRUE	45111.5	46521.2	44449.5	47355.8	45072.4	37918.1	83601.6	81115.2	77538.9	86825.5	80619.1	79285.8	45360.7	43448.7	80751.9	82243.5	45111.5	45072.4	81115.2	80619.1	863.925	4020.35	2488.38	3285.37
FBGN0283427	FASN1	gene	2	3056598	3068177	0.62	0.48	1.17	0.00107167	7.43e-07	7.18e-21	0.00914021	1.03e-05	5.31e-19	TRUE	FALSE	TRUE	TRUE	TRUE	TRUE	649.081	763.385	699.45	824.986	957.535	1595.7	999.336	1098.75	1057.34	2406.3	1981.96	2820.71	703.972	1126.07	1051.81	2402.99	699.45	957.535	1057.34	2406.3	46.7737	336.456	40.7722	342.429
FBGN0050015	CG30015	gene	2	10839102	10874771	0.14	0.51	0.19	0.391341	4.72e-06	0.0770278	0.666329	5.65e-05	0.313286	FALSE	TRUE	FALSE	TRUE	TRUE	TRUE	355.143	372.465	336.035	329.994	354.533	490.545	555.623	543.767	529.545	597.61	580.918	696.911	354.548	391.691	542.978	625.147	355.143	354.533	543.767	597.61	14.8785	70.6146	10.6608	51.2008
FBGN0035521	VHAM9.7-A	gene	2	4262705	4263464	-5.18	-0.27	0.02	0.000525629	0.178813	0.85236	0.00508145	0.380433	0.961598	TRUE	FALSE	FALSE	TRUE	TRUE	TRUE	4.53375	11.7444	9.95658	0	0	0	5.88999	1.40146	3.50692	4.87845	0	8.26704	8.7449	0	3.59946	4.38183	9.95658	0	3.50692	4.87845	3.06588	0	1.8336	3.39322
FBGN0035522	CG1273	gene	2	4263719	4277778	-1.49	-0.05	-3.92	0.00259054	0.815704	2.62e-05	0.0191186	0.908676	0.000415823	TRUE	FALSE	TRUE	TRUE	TRUE	TRUE	18.135	40.2665	32.3589	14.1426	2.9668	7.34593	59.8816	11.2117	14.0277	2.43923	0.813611	0.826704	30.2534	8.15178	28.3737	1.35985	32.3589	7.34593	14.0277	0.826704	9.15697	4.59796	22.3091	0.763255
FBGN0003002	OPA	gene	2	4852813	4869979	1.53	-1.89	-0.08	8.12e-18	4.69e-10	0.662269	3.92e-16	1.04e-08	0.901888	TRUE	TRUE	FALSE	TRUE	TRUE	TRUE	88.408	104.022	101.225	292.281	281.846	290.572	19.6333	28.0292	30.6856	29.2707	17.8994	21.4943	97.885	288.233	26.116	22.8881	101.225	290.572	28.0292	21.4943	6.79777	4.56986	4.71051	4.74578
FBGN0029881	PIGS	gene	2	6600062	6653015	1.21	0.03	1.43	1.01e-09	0.846673	1.56e-21	2.71e-08	0.922767	1.19e-19	TRUE	FALSE	TRUE	TRUE	TRUE	TRUE	129.967	159.388	147.689	298.566	303.355	437.491	140.378	162.57	170.962	397.594	458.876	447.247	145.682	346.471	157.97	434.572	147.689	303.355	162.57	447.247	12.0946	64.3905	12.9026	26.5753
FBGN0030008	CG2129	gene	2	8145839	8147855	-0.22	-0.55	-0.11	0.28732	0.00935359	0.516187	0.569001	0.0427885	0.830697	FALSE	TRUE	FALSE	TRUE	TRUE	TRUE	129.967	145.966	97.9064	122.569	97.9044	90.5998	82.4599	77.0804	91.18	69.5179	78.1066	76.8834	124.613	103.691	83.5734	74.836	129.967	97.9044	82.4599	76.8834	19.9822	13.6779	5.80971	3.79345
FBGN0039807	CG15546	gene	2	30874365	30876186	0	5.57	0.13	0.97004	2.71e-12	0.48942	NA	7.63e-11	0.817691	FALSE	TRUE	FALSE	FALSE	TRUE	TRUE	0.755624	0	2.48915	0	2.2251	0.816214	57.9183	71.4746	94.6869	101.228	81.3611	76.8834	1.08159	1.01377	74.6932	86.4908	0.755624	0.816214	71.4746	81.3611	1.042	0.919072	15.1823	10.5798
FBGN0032330	SAMUEL	gene	2	11013206	11066998	0.03	-0.57	-0.1	0.892105	0.0041936	0.571438	0.958258	0.0221842	0.861608	FALSE	TRUE	FALSE	TRUE	TRUE	TRUE	120.9	149.321	119.479	114.712	110.513	168.956	83.4416	95.2994	84.1661	69.5179	80.5475	86.8039	129.9	131.394	87.6357	78.9564	120.9	114.712	84.1661	80.5475	13.7452	26.6159	5.42713	7.14607
FBGN0001090	BNB	gene	2	18794246	18797687	0.11	-1.73	-0.14	0.293896	2.13e-62	0.254747	0.576306	4.68e-60	0.616015	FALSE	TRUE	FALSE	TRUE	TRUE	TRUE	3623.97	2976.36	3722.1	3598.51	3791.57	3765.2	1012.1	1087.53	1182.71	1020.82	799.779	1128.45	3440.81	3718.43	1094.11	983.015	3623.97	3765.2	1087.53	1020.82	330.85	85.4736	69.8072	136.816
FBGN0001098	GDH	gene	2	23935958	23943101	0.55	0.29	0.23	2.1e-10	0.00396962	0.0192042	6.01e-09	0.0212745	0.120298	TRUE	FALSE	FALSE	TRUE	TRUE	TRUE	3327.77	3722.97	3614.24	4956.2	5473	5228.67	3918.81	5151.78	4867.61	5351.66	5958.07	5253.7	3554.99	5219.29	4646.06	5521.15	3614.24	5228.67	4867.61	5351.66	166.69	211.088	527.17	311.531
FBGN0263355	CG31688	gene	2	20426199	20447905	0.92	0.72	-0.14	3e-06	0.000388	0.390122	5.12e-05	0.00293656	0.746732	TRUE	TRUE	FALSE	TRUE	TRUE	TRUE	95.9643	85.5662	84.6309	174.426	163.916	190.178	190.443	140.146	158.688	159.769	130.991	145.5	88.7205	176.173	163.093	145.42	85.5662	174.426	158.688	145.5	5.13635	10.7925	20.7685	11.7487
FBGN0041723	RHO-5	gene	2	10368025	10373900	-2.79	-1.47	0.09	7.92e-07	0.00118195	0.526635	1.49e-05	0.0076175	0.834542	TRUE	TRUE	FALSE	TRUE	TRUE	TRUE	40.8037	26.8443	37.3372	3.1428	4.4502	4.89729	7.85333	5.60585	17.5346	14.6354	3.25444	28.1079	34.9951	4.16343	10.3313	15.3326	37.3372	4.4502	7.85333	14.6354	5.93466	0.744414	5.17552	10.1584
FBGN0266801	CG45263	gene	2	8364328	8477617	0.23	1.71	-1.14	0.388425	1.54e-06	0.000203025	0.663834	2.02e-05	0.00257174	FALSE	TRUE	TRUE	TRUE	TRUE	TRUE	15.8681	23.4888	19.0834	14.1426	28.9263	33.4648	88.3499	53.2556	78.029	36.5884	24.4083	28.1079	19.4801	25.5112	73.2115	29.7015	19.0834	28.9263	78.029	28.1079	3.12374	8.24959	14.7266	5.09858
FBGN0261854	APKC	gene	2	14944458	14962969	0.59	-0.07	0.69	2.86e-07	0.55523	1.21e-10	5.85e-06	0.75106	4.21e-09	TRUE	FALSE	TRUE	TRUE	TRUE	TRUE	632.457	711.374	583.29	982.126	924.9	1025.17	686.184	679.709	576.012	1142.78	1008.88	1025.11	642.374	977.397	647.302	1058.92	632.457	982.126	679.709	1025.11	52.7583	41.0695	50.4789	59.6637
FBGN0261859	CG42788	gene	2	15095957	15131926	-1.22	0.8	0.2	7.54e-07	1.08e-05	0.147795	1.43e-05	0.000118685	0.457384	TRUE	TRUE	FALSE	TRUE	TRUE	TRUE	130.723	105.699	117.82	53.4277	46.7271	45.708	209.095	215.825	259.512	254.899	275	273.639	118.081	48.6209	228.144	267.846	117.82	46.7271	215.825	273.639	10.2175	3.42425	22.3501	9.1718
FBGN0035644	DNAPOL-EPSILON58	gene	2	5895691	5897435	-0.05	-0.61	-0.04	0.817227	0.0031832	0.838203	0.925639	0.0176777	0.956258	FALSE	TRUE	FALSE	TRUE	TRUE	TRUE	101.254	129.188	125.287	100.57	140.181	97.1295	80.4966	74.2775	76.2755	64.6395	80.5475	76.8834	118.576	112.627	77.0165	74.0235	125.287	100.57	76.2755	76.8834	12.3521	19.5345	2.59244	6.80199
FBGN0267861	1	gene	2	1512810	1527095	-0.51	-0.07	-0.14	2.66e-05	0.466532	0.153473	0.0003681	0.684549	0.467065	TRUE	FALSE	FALSE	TRUE	TRUE	TRUE	641.525	701.307	616.478	493.42	439.828	421.167	673.423	661.49	634.753	646.395	555.696	572.906	653.104	451.472	656.555	591.666	641.525	439.828	661.49	572.906	35.586	30.6249	16.168	39.332
FBGN0265598	BX	gene	2	18515428	18572809	1.14	-0.22	0.13	9.71e-06	0.333471	0.483859	0.000149857	0.558957	0.813056	TRUE	FALSE	FALSE	TRUE	TRUE	TRUE	64.9837	58.7219	50.6126	155.569	101.613	155.081	64.7899	47.6497	34.1925	54.8826	49.6303	69.4431	58.1061	137.421	48.8774	57.9853	58.7219	155.081	47.6497	54.8826	5.8831	25.3208	12.5215	8.38083
FBGN0030763	CG9782	gene	2	16615028	16621589	0.82	1.52	0.12	2.31e-12	1.67e-35	0.342131	7.63e-11	1.75e-33	0.702885	TRUE	TRUE	FALSE	TRUE	TRUE	TRUE	677.039	739.896	713.555	1450.4	1175.59	1203.1	1915.23	2627.74	2047.17	2828.28	2172.34	2221.35	710.163	1276.37	2196.71	2407.33	713.555	1203.1	2047.17	2221.35	25.773	123.575	309.507	298.333
FBGN0015571	ALPHA-EST3	gene	2	7538972	7541631	0.48	1.13	0.01	0.0661896	4.53e-05	0.951745	0.232517	0.000429265	0.989419	FALSE	TRUE	FALSE	TRUE	TRUE	TRUE	42.315	31.8776	31.5292	58.1419	52.6607	54.6864	103.075	82.6863	85.0428	101.228	81.3611	92.5908	35.2406	55.163	90.268	91.7266	31.8776	54.6864	85.0428	92.5908	5.00436	2.26292	9.10681	8.13358
FBGN0040348	CG3703	gene	2	942474	945773	-4.62	-1.36	0.06	0.000153321	0.00949187	0.554841	0.00173861	0.0432598	0.852407	TRUE	TRUE	FALSE	TRUE	TRUE	TRUE	12.8456	11.7444	19.0834	0	0.7417	0	5.88999	1.40146	2.63019	8.53729	0.813611	7.44033	14.5578	0.247233	3.30722	5.59708	12.8456	0	2.63019	7.44033	3.23153	0.349641	1.89394	3.41194
FBGN0010424	TPNC73F	gene	2	17046063	17048390	-0.12	0.75	-2.2	0.614281	0.00414405	8.61e-13	0.829902	0.0219898	3.77e-11	FALSE	TRUE	TRUE	TRUE	TRUE	TRUE	68.0062	104.022	49.7829	73.8559	62.3028	58.7674	130.562	186.394	116.605	37.808	29.29	22.321	73.9369	64.9754	144.52	29.8063	68.0062	62.3028	130.562	29.29	22.5365	6.44321	30.1527	6.33308
FBGN0264975	NRG	gene	2	8517373	8555170	0.32	0.02	0.59	0.00170439	0.869051	2.28e-08	0.0134273	0.934872	6.15e-07	FALSE	FALSE	TRUE	TRUE	TRUE	TRUE	2985.47	3177.69	3083.22	3485.37	3741.88	4363.48	2763.39	3600.36	3584.95	4696.73	5251.86	5205.75	3082.13	3863.58	3316.23	5051.45	3083.22	3741.88	3584.95	5205.75	78.4787	368.672	390.969	251.528
FBGN0032136	APOLTP	gene	2	9634179	9656026	0.12	2.02	-0.48	NA	0.00100242	0.0544593	NA	0.00664877	0.252045	FALSE	TRUE	FALSE	FALSE	TRUE	TRUE	0.755624	3.35554	11.616	0	2.2251	122.432	43.1933	22.4234	34.1925	20.7334	15.4586	18.1875	5.24239	41.5524	33.2697	18.1265	3.35554	2.2251	34.1925	18.1875	4.63013	57.1978	8.50434	2.15387
FBGN0032132	CG4382	gene	2	9598880	9600872	5.71	0.22	3.9	0.000113662	0.0211997	1.44e-11	0.00134848	NA	5.63e-10	TRUE	FALSE	TRUE	TRUE	FALSE	TRUE	0	0	0	10.9998	11.1255	9.79457	1.96333	8.40877	3.50692	43.9061	90.3108	83.4971	0	10.64	4.62634	72.5713	0	10.9998	3.50692	83.4971	0	0.59998	2.74782	20.4594
FBGN0032130	BRWL	gene	2	9568890	9573572	0.24	-0.74	0.39	0.27664	0.0051082	0.0760535	0.557066	0.0261062	0.311732	FALSE	TRUE	FALSE	TRUE	TRUE	TRUE	58.9387	67.1108	62.2286	89.5699	75.6534	67.7458	39.2666	30.8322	35.9459	57.3218	61.8344	43.8153	62.7594	77.6564	35.3482	54.3238	62.2286	75.6534	35.9459	57.3218	3.35728	9.02154	3.4692	7.65563
FBGN0032681	CG10283	gene	2	18472964	18484513	-1.92	-0.96	-0.45	1.09e-14	8.87e-05	0.0535921	4.47e-13	0.000791004	0.249608	TRUE	TRUE	FALSE	TRUE	TRUE	TRUE	200.24	154.355	163.454	40.8565	50.4356	39.9945	103.075	54.657	104.331	39.0276	59.3936	65.3096	172.683	43.7622	87.3543	54.5769	163.454	40.8565	103.075	59.3936	19.8369	4.73192	23.1261	11.2572
FBGN0032683	KON	gene	2	18487747	18503978	0.74	-0.2	-1.22	0.00938184	0.398606	0.00079591	0.0554331	0.620867	0.00870979	FALSE	FALSE	TRUE	TRUE	TRUE	TRUE	61.2056	30.1998	52.2721	78.5701	73.4283	124.065	40.2483	43.4453	42.0831	15.855	9.76333	19.0142	47.8925	92.021	41.9256	14.8775	52.2721	78.5701	42.0831	15.855	13.0313	22.7553	1.30992	3.83937
FBGN0032684	UGT301D1	gene	2	18509560	18513512	-0.12	1.76	-2.45	0.530836	0.000515269	1.65e-05	0.773809	0.00372302	0.000271343	FALSE	TRUE	TRUE	TRUE	TRUE	TRUE	3.77812	6.71108	7.46744	1.5714	0.7417	8.16214	22.5783	32.2336	28.0554	4.87845	4.06805	3.30681	5.98554	3.49175	27.6224	4.08444	6.71108	1.5714	28.0554	4.06805	1.59113	3.31979	3.95364	0.641723
FBGN0035480	CG14984	gene	2	3951193	3952550	0.37	-0.75	0.99	0.0322637	0.00186881	4.11e-05	0.140592	0.0112351	0.000627323	FALSE	TRUE	TRUE	TRUE	TRUE	TRUE	348.343	567.086	501.148	537.42	724.641	603.182	150.195	332.147	344.555	542.728	721.673	515.863	472.192	621.748	275.632	593.421	501.148	603.182	332.147	542.728	91.6187	77.552	88.8421	91.3483
FBGN0261458	CAPT	gene	2	1151678	1158262	-0.24	0.55	0.1	0.0223765	3.95e-10	0.150026	0.10764	8.91e-09	0.461201	FALSE	TRUE	FALSE	TRUE	TRUE	TRUE	1713	1461.34	1526.68	1376.55	1379.56	1198.2	2611.23	2455.36	2321.58	2740.47	2564.5	2648.76	1567	1318.1	2462.72	2651.24	1526.68	1376.55	2455.36	2648.76	106.625	84.7922	118.363	71.8606
FBGN0037248	SRL	gene	2	4422483	4429335	0.59	-0.1	0.22	0.000126794	0.42195	0.0396409	0.00147696	0.642156	0.201961	TRUE	FALSE	FALSE	TRUE	TRUE	TRUE	512.313	649.297	498.659	776.273	746.15	1032.51	500.65	597.023	528.668	602.489	656.584	644.002	553.423	851.645	542.114	634.358	512.313	776.273	528.668	644.002	68.0218	128.482	40.4766	23.1131
FBGN0029924	CG4586	gene	2	6969918	6972265	-1.12	0.25	-2.38	0.000775843	0.317557	6.54e-07	0.00698881	0.541618	1.41e-05	TRUE	FALSE	TRUE	TRUE	TRUE	TRUE	77.8293	45.2998	98.7361	25.1424	25.9595	38.3621	189.461	51.8541	82.4127	18.2942	10.5769	24.8011	73.9551	29.8213	107.909	17.8907	77.8293	25.9595	82.4127	18.2942	21.9866	6.04842	59.0001	5.814
FBGN0266101	CG44838	gene	2	9461050	9475475	-0.3	-0.6	-0.05	0.115697	0.00025693	0.756504	0.33443	0.00204378	0.93061	FALSE	TRUE	FALSE	TRUE	TRUE	TRUE	233.488	224.821	204.11	135.141	155.757	225.275	147.25	138.745	163.072	139.036	129.364	162.861	220.806	172.058	149.689	143.754	224.821	155.757	147.25	139.036	12.3249	38.5603	10.0801	14.0759
FBGN0032620	CG12288	gene	2	16900535	16902218	0.82	0.26	0.06	5.77e-05	0.203717	0.73265	0.000731383	0.414036	0.923802	TRUE	FALSE	FALSE	TRUE	TRUE	TRUE	76.318	102.344	94.5875	157.14	163.174	178.751	115.837	96.7009	146.414	113.424	153.772	114.912	91.0832	166.355	119.65	127.369	94.5875	163.174	115.837	114.912	10.9101	9.10476	20.4737	18.6796
FBGN0052843	DH31-R	gene	2	13267798	13295927	-0.01	1.68	-0.21	0.950758	0.00212801	0.280781	0.983388	0.012582	0.643327	FALSE	TRUE	FALSE	TRUE	TRUE	TRUE	6.80062	1.67777	4.14858	0	4.4502	7.34593	19.6333	19.6205	26.3019	10.9765	13.0178	19.8409	4.20899	3.93204	21.8519	14.6117	4.14858	4.4502	19.6333	13.0178	2.09183	3.02126	3.14664	3.79032
FBGN0039350	JIGR1	gene	2	25637843	25651874	-0.31	-0.53	-0.15	0.00675158	6.36e-07	0.132899	0.0423436	8.95e-06	0.431957	FALSE	TRUE	FALSE	TRUE	TRUE	TRUE	785.849	659.363	740.936	589.276	597.069	568.085	522.246	518.541	550.587	486.626	480.844	459.647	728.716	584.81	530.458	475.706	740.936	589.276	522.246	480.844	52.3556	12.2466	14.3133	11.5977
FBGN0053465	CG33465	gene	2	15819114	15821114	-0.38	-1.38	2.59	0.171016	0.00576055	1.26e-09	0.424984	0.0288816	3.93e-08	FALSE	TRUE	TRUE	TRUE	TRUE	TRUE	61.2056	62.0775	6.63772	25.1424	12.6089	30.1999	14.725	11.2117	7.89057	102.447	61.0208	62.8295	43.3069	22.6504	11.2758	75.4326	61.2056	25.1424	11.2117	62.8295	25.9315	7.39453	2.79051	19.1167
FBGN0053460	CG33460	gene	2	15694092	15695232	-0.89	-1.81	0.34	0.0233362	0.00235471	0.0900366	0.111107	0.0137148	0.344996	FALSE	TRUE	FALSE	TRUE	TRUE	TRUE	86.1412	53.6886	4.97829	3.1428	3.7085	27.7513	6.87166	7.00731	14.0277	36.5884	13.8314	14.054	48.2694	11.5342	9.30222	21.4912	53.6886	3.7085	7.00731	14.054	33.3554	11.4695	3.34187	10.6757
FBGN0052594	BE	gene	2	15024436	15042060	-0.21	0.65	0.19	0.372234	0.00182576	0.229982	0.649764	0.0110225	0.581907	FALSE	TRUE	FALSE	TRUE	TRUE	TRUE	95.2086	67.1108	93.7578	64.4275	47.4688	97.9457	171.792	149.956	136.77	153.671	189.571	194.275	85.3591	69.9473	152.839	179.173	93.7578	64.4275	149.956	189.571	12.9171	20.9735	14.4421	18.1342
FBGN0052590	CG32590	gene	2	14838352	14839106	-0.72	-0.39	-0.06	0.007001	0.0838316	0.747807	0.0436033	0.226577	0.927936	TRUE	FALSE	FALSE	TRUE	TRUE	TRUE	68.7618	77.1774	59.7395	32.9994	40.7935	37.5459	53.9916	50.4526	48.2202	53.663	42.3078	47.1221	68.5596	37.1129	50.8881	47.6976	68.7618	37.5459	50.4526	47.1221	7.12043	3.1966	2.37622	4.65357
FBGN0038405	CG8927	gene	2	16181020	16186235	-0.6	1.03	-3.46	0.0673073	0.00392528	2.68e-10	0.235118	0.0210895	8.98e-09	FALSE	TRUE	TRUE	TRUE	TRUE	TRUE	27.2025	26.8443	34.848	6.28561	9.6421	25.3026	44.175	135.942	58.7409	8.53729	4.88166	5.78693	29.6316	13.7435	79.6192	6.40196	27.2025	9.6421	58.7409	5.78693	3.69147	8.28765	40.2676	1.55448
FBGN0010222	NMDMC	gene	2	9042508	9050555	0.56	0.5	-0.05	0.000194416	0.000314303	0.632309	0.00212933	0.00244272	0.890305	TRUE	FALSE	FALSE	TRUE	TRUE	TRUE	272.78	214.754	230.661	361.423	391.618	341.994	369.106	374.19	369.98	330.515	381.583	353.002	239.399	365.011	371.092	355.034	230.661	361.423	369.98	353.002	24.4814	20.4172	2.21954	20.898
FBGN0039431	PLUM	gene	2	26470078	26535217	0.3	-0.14	0.69	0.132966	0.320386	3.61e-07	0.364409	0.544605	8.09e-06	FALSE	FALSE	TRUE	TRUE	TRUE	TRUE	352.121	486.553	398.263	419.564	397.551	757.447	393.648	434.453	344.555	602.489	595.563	741.553	412.312	524.854	390.885	646.535	398.263	419.564	393.648	602.489	55.7736	164.713	36.7528	67.2475
FBGN0001229	HSP67BC	gene	2	9371511	9372497	-3.56	-2.18	-0.44	3.5e-26	2.12e-10	0.0642355	2.88e-24	5.01e-09	0.280712	TRUE	TRUE	FALSE	TRUE	TRUE	TRUE	231.221	149.321	190.834	25.1424	13.3506	11.427	67.7349	33.6351	22.795	30.4903	18.713	12.4006	190.459	16.64	41.3883	20.5346	190.834	13.3506	33.6351	18.713	33.4364	6.06319	19.1483	7.4966
FBGN0053179	BEAT-IIIB	gene	2	16973091	16993984	-4.62	-2.48	0.01	0.0013825	0.00685005	0.757744	0.0113286	0.0332291	NA	TRUE	TRUE	FALSE	TRUE	TRUE	FALSE	6.80062	10.0666	4.97829	0	0	0	0.981666	0	0	0	0	2.48011	7.28184	0	0.327222	0.826704	6.80062	0	0	0	2.10498	0	0.462762	1.16914
FBGN0033958	JEF	gene	2	14739359	14745335	-1.92	-1.77	0.26	0.00492429	0.0063443	0.0302764	0.0331522	0.0311985	0.167244	TRUE	TRUE	FALSE	TRUE	TRUE	TRUE	3.77812	30.1998	12.4457	3.1428	1.4834	1.63243	2.945	2.80292	0.87673	21.953	0.813611	17.3608	15.4746	2.08621	2.20822	13.3758	12.4457	1.63243	2.80292	17.3608	10.9972	0.749597	0.943288	9.0785
FBGN0053170	CG33170	gene	2	22864600	22867535	0.32	0.55	0.21	0.086103	0.00422401	0.201428	0.278992	0.022277	0.542039	FALSE	TRUE	FALSE	TRUE	TRUE	TRUE	116.366	110.733	100.396	153.997	147.598	124.065	142.342	197.606	198.141	226.848	240.829	179.395	109.165	141.887	179.363	215.69	110.733	147.598	197.606	226.848	6.61356	12.8701	26.179	26.292
FBGN0033458	LIME	gene	2	9871470	9873646	0.63	-0.13	3.66	0.0382728	0.20336	0.000594582	0.159577	NA	0.00679617	FALSE	FALSE	TRUE	TRUE	FALSE	TRUE	0.755624	8.38885	1.65943	7.85701	13.3506	16.3243	0	0	1.75346	17.0746	17.0858	10.7471	3.6013	12.5106	0.584487	14.9692	1.65943	13.3506	0	17.0746	3.40535	3.50741	0.826589	2.98543
FBGN0005586	RAB3	gene	2	10721335	10729203	-1.8	-1.77	0.53	0.000734618	0.000268445	0.0204229	0.00669808	0.00212554	0.125232	TRUE	TRUE	FALSE	TRUE	TRUE	TRUE	23.4244	60.3997	43.1452	20.4282	5.1919	3.26486	8.83499	5.60585	15.7811	47.5649	4.06805	67.7897	42.3231	9.62833	10.074	39.8076	43.1452	5.1919	8.83499	47.5649	15.1063	7.6771	4.24543	26.5863
FBGN0264834	LNCRNA_CR44042	gene	2	1348167	1349167	0.9	3.04	-1.32	0.00802606	1.31e-22	1.34e-08	0.048737	7.28e-21	3.74e-07	TRUE	TRUE	TRUE	TRUE	TRUE	TRUE	17.3794	15.0999	24.0617	54.9991	36.3433	38.3621	213.021	170.978	144.661	76.8356	58.58	66.1363	18.847	43.2348	176.22	67.184	17.3794	38.3621	170.978	66.1363	3.80298	8.35932	28.1533	7.48956
FBGN0259923	SEP.04	gene	2	16684216	16695173	-4.88	-1.98	0.06	1.57e-09	3.41e-06	0.657638	4.14e-08	4.18e-05	0.900179	TRUE	TRUE	FALSE	TRUE	TRUE	TRUE	58.9387	48.6553	37.3372	4.71421	0	0.816214	9.81666	9.81024	14.0277	17.0746	1.62722	25.6278	48.3104	1.84347	11.2182	14.7765	48.6553	0.816214	9.81666	17.0746	8.82215	2.05708	1.98661	9.93203
FBGN0261553	CG42671	gene	2	11214505	11230745	0.82	0.18	1.29	0.000522274	0.271556	8.44e-19	0.00505992	0.494058	5.7e-17	TRUE	FALSE	TRUE	TRUE	TRUE	TRUE	130.723	132.544	139.392	197.997	192.842	366.48	157.067	163.971	171.839	370.762	423.078	438.153	134.22	252.44	164.292	410.664	132.544	197.997	163.971	423.078	3.73229	80.6663	6.03517	28.8784
FBGN0261552	PS	gene	2	9417940	9455500	1.17	0.17	0.99	7.87e-11	0.302998	4.87e-11	2.36e-09	0.526583	1.79e-09	TRUE	FALSE	TRUE	TRUE	TRUE	TRUE	301.494	392.598	280.444	719.702	606.711	917.425	306.28	462.483	413.817	739.085	811.17	850.678	324.845	747.946	394.193	800.311	301.494	719.702	413.817	811.17	48.6731	128.411	65.2618	46.2
FBGN0035147	GALE	gene	2	648555	651311	-0.04	0.04	0.51	0.825334	0.824491	0.00211936	0.929229	0.912772	0.0200797	FALSE	FALSE	TRUE	TRUE	TRUE	TRUE	166.993	109.055	125.287	100.57	138.698	146.919	154.122	123.329	167.455	200.017	233.506	234.784	133.778	128.729	148.302	222.769	125.287	138.698	154.122	233.506	24.4033	20.1923	18.4787	16.0968
FBGN0034438	CG9416	gene	2	19367248	19373702	-2.88	0.75	-3.84	5e-28	0.0215092	1.03e-14	4.53e-26	0.0819084	5.4e-13	TRUE	FALSE	TRUE	TRUE	TRUE	TRUE	313.584	218.11	257.212	21.9996	39.3101	39.1783	991.482	407.826	388.392	47.5649	38.2397	28.1079	262.969	33.496	595.9	37.9708	257.212	39.1783	407.826	38.2397	39.1891	8.12934	279.832	7.94555
FBGN0034430	MIP40	gene	2	19291105	19292196	-0.54	-0.51	-0.15	1.8e-05	6.15e-06	0.220501	0.000262386	7.22e-05	0.569243	TRUE	TRUE	FALSE	TRUE	TRUE	TRUE	455.641	479.842	480.405	318.995	332.282	307.713	345.546	357.373	337.541	348.809	292.9	284.386	471.963	319.663	346.82	308.698	479.842	318.995	345.546	292.9	11.5433	10.0413	8.1462	28.5749
FBGN0038727	CG7432	gene	2	19665007	19670827	4.02	2.71	2.41	2.72e-77	1.19e-27	5.67e-88	1.16e-74	8.44e-26	4.77e-85	TRUE	TRUE	TRUE	TRUE	TRUE	TRUE	25.6912	35.2332	27.3806	474.563	465.788	464.426	206.15	194.803	215.676	1054.97	1043.05	1211.95	29.435	468.259	205.543	1103.32	27.3806	465.788	206.15	1054.97	4.15752	4.49246	8.53193	76.9648
FBGN0264006	DYSC	gene	2	13867414	13903236	-4.84	-0.4	-0.01	0.000973098	0.0688873	0.866135	0.0084711	0.196176	0.966471	TRUE	FALSE	FALSE	TRUE	TRUE	TRUE	6.80062	11.7444	4.97829	0	0	0	1.96333	2.80292	1.75346	1.21961	0.813611	3.30681	7.8411	0	2.17324	1.78001	6.80062	0	1.96333	1.21961	2.85855	0	0.453424	1.09226
FBGN0264005	HMX	gene	2	17558930	17569097	-6.19	-2.49	0.03	3.48e-05	0.0021914	0.622279	0.000467691	0.0128947	0.885672	TRUE	TRUE	FALSE	TRUE	TRUE	TRUE	16.6237	10.0666	10.7863	0	0	0	1.96333	0	1.75346	2.43923	0	4.96022	12.4922	0	1.23893	2.46648	10.7863	0	1.75346	2.43923	2.93616	0	0.880236	2.02509
FBGN0030398	CPR11B	gene	2	12553124	12554235	3.32	0.17	-0.17	9.14e-09	0.0474333	0.00593012	2.21e-07	0.149049	0.0476833	TRUE	FALSE	FALSE	TRUE	TRUE	TRUE	4.53375	0	7.46744	34.5708	59.336	62.0323	0.981666	140.146	24.5484	1.21961	2.44083	4.13352	4.00039	51.9797	55.2254	2.59799	4.53375	59.336	24.5484	2.44083	3.07181	12.359	60.8139	1.19478
FBGN0037164	CG11438	gene	2	22465619	22468076	-0.58	0.52	-1.97	0.0642722	0.0579709	4.28e-07	0.228244	0.172035	9.47e-06	FALSE	FALSE	TRUE	TRUE	TRUE	TRUE	59.6943	25.1665	35.6778	32.9994	13.3506	19.5891	97.1849	71.4746	53.4805	19.5138	20.3403	10.7471	40.1795	21.9797	74.0467	16.8671	35.6778	19.5891	71.4746	19.5138	14.4509	8.19778	17.9347	4.34057
FBGN0030394	CPR11A	gene	2	12486970	12489448	1.93	0.16	-0.1	1.83e-06	0.192814	0.228183	3.23e-05	0.399533	0.57958	TRUE	FALSE	FALSE	TRUE	TRUE	TRUE	12.8456	43.622	14.1052	76.9987	100.13	106.108	4.90833	264.876	16.6579	30.4903	39.0533	16.5341	23.5243	94.412	95.4809	28.6926	14.1052	100.13	16.6579	30.4903	14.2205	12.5526	119.877	9.28091
FBGN0030396	CG2556	gene	2	12497188	12516565	-3.94	-3.29	-0.03	4.94e-39	2.7e-36	0.861275	6.94e-37	2.86e-34	0.965608	TRUE	TRUE	FALSE	TRUE	TRUE	TRUE	280.337	216.432	225.683	21.9996	13.3506	13.0594	28.4683	21.0219	26.3019	18.2942	25.2219	28.1079	240.817	16.1366	25.2641	23.8747	225.683	13.3506	26.3019	25.2219	28.1985	4.14753	3.1273	4.11814
FBGN0033845	MARS	gene	2	13500621	13506011	-0.04	-0.97	0.14	0.7822	3.64e-10	0.377224	0.909378	8.36e-09	0.734047	FALSE	TRUE	FALSE	TRUE	TRUE	TRUE	399.725	385.887	381.669	322.137	389.393	417.086	188.48	180.789	244.608	203.675	213.98	278.599	389.094	376.205	204.625	232.085	385.887	389.393	188.48	213.98	7.71231	39.8682	28.4456	33.1586
FBGN0032820	FBP	gene	2	19761587	19764136	-0.11	-1.06	-0.05	0.450611	1.81e-09	0.770996	0.715996	3.75e-08	0.936231	FALSE	TRUE	FALSE	TRUE	TRUE	TRUE	277.314	221.466	253.063	232.568	227.702	234.254	125.653	135.942	112.221	117.083	134.246	104.991	250.614	231.508	124.606	118.773	253.063	232.568	125.653	117.083	22.8657	2.7777	9.71209	12.0027
FBGN0039250	MINK	gene	2	24922473	24925160	-0.13	-0.59	-0.07	0.216657	9.88e-09	0.491513	0.485841	1.87e-07	0.818039	FALSE	TRUE	FALSE	TRUE	TRUE	TRUE	862.923	875.795	801.505	730.702	788.427	790.912	537.953	627.855	606.697	557.363	545.933	576.212	846.741	770.014	590.835	559.836	862.923	788.427	606.697	557.363	32.4157	27.816	38.378	12.4847
FBGN0039257	TNC	gene	2	24984384	25022867	2.03	2.24	0.48	3.74e-19	4.96e-25	0.00144163	2.04e-17	3e-23	0.0145374	TRUE	TRUE	FALSE	TRUE	TRUE	TRUE	114.855	233.21	178.389	788.844	574.818	829.274	1043.51	730.162	903.032	1530.61	1015.39	1348.35	175.485	730.978	892.235	1298.12	178.389	788.844	903.032	1348.35	48.3619	111.649	128.152	213.319
FBGN0037950	HISCL1	gene	2	11787176	11789393	-5.62	-1.79	-0.02	0.000185817	0.00982378	0.528233	0.00204512	0.0443723	NA	TRUE	TRUE	FALSE	TRUE	TRUE	FALSE	12.8456	11.7444	5.80801	0	0	0	2.945	0	0	0	0	0	10.1327	0	0.981666	0	11.7444	0	0	0	3.09087	0	1.38829	0
FBGN0037956	CG6959	gene	2	11822702	11869460	-0.02	-0.58	0.09	0.875676	2.95e-08	0.394998	0.951808	5.19e-07	0.749283	FALSE	TRUE	FALSE	TRUE	TRUE	TRUE	830.431	785.196	813.951	843.843	777.302	789.279	622.376	567.592	524.285	604.928	610.208	612.587	809.859	803.475	571.418	609.241	813.951	789.279	567.592	610.208	18.6924	28.9606	40.1369	3.20081
FBGN0022768	PP2C1	gene	2	4679988	4686903	-0.11	-0.85	0.15	0.543361	9.99e-07	0.361314	0.781462	1.36e-05	0.71982	FALSE	TRUE	FALSE	TRUE	TRUE	TRUE	221.398	253.343	212.407	166.569	183.2	270.983	137.433	114.92	135.893	124.401	142.382	179.395	229.049	206.917	129.415	148.726	221.398	183.2	135.893	142.382	17.5661	45.8074	10.2692	22.895
FBGN0085256	CG34227	gene	2	11248126	11248610	2.4	1.67	2.69	0.000118552	0.0041654	4.98e-12	0.00139543	0.0220759	2e-10	TRUE	TRUE	TRUE	TRUE	TRUE	TRUE	6.80062	1.67777	2.48915	39.2851	25.2178	18.7729	24.5416	9.81024	28.0554	140.255	205.844	100.858	3.65584	27.7586	20.8024	148.986	2.48915	25.2178	24.5416	140.255	2.24823	8.5646	7.90391	43.3025
FBGN0040718	CG15353	gene	2	2006763	2007193	0.07	2.14	-2.79	0.735426	8.48e-07	3.75e-08	0.888825	1.17e-05	9.95e-07	FALSE	TRUE	TRUE	TRUE	TRUE	TRUE	192.684	102.344	202.45	146.14	201.742	185.281	478.071	1104.35	1095.91	63.4199	175.74	94.2442	165.826	177.721	892.779	111.135	192.684	185.281	1095.91	94.2442	45.0655	23.3203	293.263	47.3843
FBGN0015040	CYP9C1	gene	2	24631063	24632923	1.01	-0.56	1.03	5.79e-09	0.0153648	1.54e-05	1.43e-07	0.0633087	0.000254472	TRUE	FALSE	TRUE	TRUE	TRUE	TRUE	145.08	134.222	175.07	281.281	333.765	331.383	62.8266	117.723	122.742	234.166	229.438	200.062	151.457	315.476	101.097	221.222	145.08	331.383	117.723	229.438	17.2752	24.1993	27.1389	15.0862
FBGN0040717	NPLP4	gene	2	2008414	2009072	0.59	4.81	-0.47	0.06487	1.68e-12	0.00408932	0.22955	4.82e-11	0.0350129	FALSE	TRUE	FALSE	TRUE	TRUE	TRUE	3.77812	5.03331	4.14858	9.42841	11.1255	14.6919	32.395	290.103	114.852	18.2942	31.7308	4.96022	4.32	11.7486	145.783	18.3284	4.14858	11.1255	114.852	18.2942	0.52657	2.1935	107.458	10.9291
FBGN0000659	FKH	gene	2	28580976	28585264	-0.17	-0.08	4.05	0.298454	0.586143	8.45e-10	0.580303	0.774156	2.71e-08	FALSE	FALSE	TRUE	TRUE	TRUE	TRUE	3.77812	8.38885	1.65943	3.1428	1.4834	0.816214	1.96333	0	6.13711	64.6395	38.2397	71.0965	4.6088	1.81414	2.70015	57.9919	3.77812	1.4834	1.96333	64.6395	2.80936	0.978195	2.55906	14.2135
FBGN0000658	FJ	gene	2	18232761	18236311	0.63	-0.49	0.51	2.76e-07	3.79e-05	1.74e-05	5.67e-06	0.000367543	0.00028656	TRUE	FALSE	TRUE	TRUE	TRUE	TRUE	727.666	763.385	885.306	1197.41	1147.41	1381.03	523.228	618.045	632.123	753.721	919.38	897.8	792.119	1241.95	591.132	856.967	763.385	1197.41	618.045	897.8	67.4874	100.443	48.358	73.5358
FBGN0033395	CYP4P2	gene	2	9237512	9239831	11.15	0.03	8.12	8.12e-17	0.817943	2.81e-12	3.78e-15	NA	1.16e-10	TRUE	FALSE	TRUE	TRUE	FALSE	TRUE	0	0	0	168.14	185.425	234.254	0	0	0.87673	141.475	122.855	133.926	0	195.94	0.292243	132.752	0	185.425	0	133.926	0	27.996	0.413295	7.64672
FBGN0041630	HEXO1	gene	2	4288641	4291211	-0.5	-0.26	-1.11	0.00156193	0.0802869	9.8e-18	0.0125024	0.220014	6.29e-16	FALSE	FALSE	TRUE	TRUE	TRUE	TRUE	856.122	545.275	792.378	537.42	500.648	487.28	701.891	623.651	600.56	284.17	323.817	267.852	731.258	508.449	642.034	291.946	792.378	500.648	623.651	284.17	134.06	21.1997	43.3624	23.5
FBGN0025641	DAAM	gene	2	1289713	1322362	-0.57	-0.44	1.08	0.0296643	0.0431353	1.21e-07	0.132019	0.138788	2.96e-06	FALSE	FALSE	TRUE	TRUE	TRUE	TRUE	174.549	112.411	107.033	48.7135	74.17	113.454	111.91	84.0877	91.18	218.311	179.808	243.878	131.331	78.7791	95.7259	213.999	112.411	74.17	91.18	218.311	30.6386	26.6303	11.8044	26.3334
FBGN0025643	CG3588	gene	2	2919770	2924426	2.65	0.15	-0.02	5.06e-64	0.454581	0.86461	1.57e-61	0.674143	0.965975	TRUE	FALSE	FALSE	TRUE	TRUE	TRUE	106.543	147.644	115.33	787.273	800.294	717.452	33.3766	369.986	212.169	151.232	250.592	152.113	123.172	768.34	205.177	184.646	115.33	787.273	212.169	152.113	17.6718	36.3734	137.509	46.6324
FBGN0262509	NRM	gene	2	22998372	23040300	-1.92	-1.14	-2.18	2.19e-05	0.00151468	0.000316097	0.000310432	0.00942259	0.00381089	TRUE	TRUE	TRUE	TRUE	TRUE	TRUE	79.3405	77.1774	74.6744	10.9998	6.6753	33.4648	13.7433	54.657	27.1786	2.43923	4.88166	7.44033	77.0641	17.0466	31.8597	4.92041	77.1774	10.9998	27.1786	4.88166	1.90664	11.7429	17.0278	2.04188
FBGN0262508	CG43078	gene	2	8576808	8599617	0.22	1.35	-1.89	0.372099	0.00195009	6.99e-05	0.649764	0.0116423	0.0010133	FALSE	TRUE	TRUE	TRUE	TRUE	TRUE	17.3794	6.71108	13.2754	10.9998	8.1587	40.8107	22.5783	63.0658	50.8504	10.9765	11.3906	7.44033	12.4553	19.9897	45.4982	9.9358	13.2754	10.9998	50.8504	10.9765	4.39375	14.7683	16.9567	1.77264
FBGN0086265	PSD	gene	2	5963087	5964951	NA	6.47	-0.22	NA	9.97e-06	0.229142	NA	0.000110903	0.58115	FALSE	TRUE	FALSE	FALSE	TRUE	TRUE	0	0	0	0	0	0	16.6883	18.219	12.2742	10.9765	7.3225	9.92044	0	0	15.7272	9.40649	0	0	16.6883	9.92044	0	0	2.52031	1.53538
FBGN0265045	STRN-MLCK	gene	2	15946933	15989498	0.1	0.83	-0.44	0.67915	0.00159216	0.0337646	0.862708	0.00984045	0.180584	FALSE	TRUE	FALSE	TRUE	TRUE	TRUE	40.0481	31.8776	44.8046	50.2849	37.085	44.8918	92.2766	79.8833	73.6453	50.0041	59.3936	54.5624	38.9101	44.0872	81.9351	54.6534	40.0481	44.8918	79.8833	54.5624	5.33842	5.41877	7.7433	3.83377
FBGN0265046	CG44163	gene	2	22090795	22091395	0.24	0.1	2.02	0.242882	0.494896	0.000711343	0.518869	0.706036	0.00794418	FALSE	FALSE	TRUE	TRUE	TRUE	TRUE	2.26687	1.67777	3.31886	4.71421	3.7085	9.79457	4.90833	0	9.64403	20.7334	34.9853	33.0681	2.42117	6.07243	4.85079	29.5956	2.26687	4.71421	4.90833	33.0681	0.678798	2.66379	3.93737	6.3152
FBGN0265048	CV-D	gene	2	15844466	15853581	-0.44	-1	1.27	0.0226287	7.06e-05	7.46e-07	0.108562	0.000643638	1.6e-05	FALSE	TRUE	TRUE	TRUE	TRUE	TRUE	161.704	161.066	155.986	114.712	90.4874	132.227	47.12	92.4965	96.4403	195.138	189.571	224.863	159.585	112.475	78.6856	203.191	161.066	114.712	92.4965	195.138	2.55805	17.1133	22.3783	15.4924
FBGN0003326	SCA	gene	2	12780541	12802010	-1.41	-0.2	-1.25	3.44e-21	0.216916	2.52e-09	2.12e-19	0.430652	7.56e-08	TRUE	FALSE	TRUE	TRUE	TRUE	TRUE	427.683	426.153	411.539	158.712	163.174	145.286	501.631	330.745	313.869	128.059	169.231	160.381	421.792	155.724	382.082	152.557	426.153	158.712	330.745	160.381	7.27688	7.60213	84.8144	17.6952
FBGN0039640	CG14516	gene	2	29138662	29145787	-5.18	-2.65	-1.84	2.1e-72	6.38e-30	1.1e-07	8.58e-70	5.03e-28	2.71e-06	TRUE	TRUE	TRUE	TRUE	TRUE	TRUE	896.926	479.842	771.635	25.1424	17.8008	17.1405	150.195	103.708	99.9473	32.9295	40.6805	16.5341	716.134	20.0279	117.95	30.0481	771.635	17.8008	103.708	32.9295	174.738	3.62655	22.8521	10.0661
FBGN0031097	OBST-A	gene	2	20239855	20243209	0.73	-1.42	-1.91	0.0112429	2.85e-17	1.14e-16	0.0638256	1.2e-15	6.85e-15	FALSE	TRUE	TRUE	TRUE	TRUE	TRUE	1320.83	1248.26	1250.38	3639.37	1876.5	1661.81	480.035	646.074	358.583	154.891	106.583	120.699	1273.16	2392.56	494.897	127.391	1250.38	1876.5	480.035	120.699	33.7215	885.972	117.837	20.2814
FBGN0038115	CG7966	gene	2	13049398	13051453	0.78	0.09	-0.37	0.0026736	0.709418	0.0976517	0.0196179	0.852101	0.361197	TRUE	FALSE	FALSE	TRUE	TRUE	TRUE	45.3375	48.6553	48.9532	78.5701	75.6534	112.638	41.23	85.4892	42.9598	30.4903	48.003	19.0142	47.6486	88.9537	56.5596	32.5025	48.6553	78.5701	42.9598	30.4903	1.63878	16.7893	20.4685	11.9199
FBGN0038114	CG11670	gene	2	13042050	13044086	1.75	-0.08	-0.15	3.77e-07	0.736853	0.388038	7.52e-06	0.867611	0.745363	TRUE	FALSE	FALSE	TRUE	TRUE	TRUE	17.3794	15.0999	24.8915	70.7131	79.3619	66.1134	11.78	23.8249	19.2881	9.7569	17.8994	9.92044	19.1236	72.0628	18.2976	12.5256	17.3794	70.7131	19.2881	9.92044	4.18332	5.49225	4.96692	3.80047
FBGN0038118	TIMEOUT	gene	2	13088651	13163876	0.22	-0.67	0.08	0.205495	0.000670284	0.617526	0.471044	0.00468163	0.883632	FALSE	TRUE	FALSE	TRUE	TRUE	TRUE	176.816	201.332	144.37	186.997	202.484	224.459	96.2032	112.117	120.989	107.326	126.11	120.699	174.173	204.647	109.77	118.045	176.816	202.484	112.117	120.699	23.3296	15.3701	10.2539	7.89471
FBGN0036605	CG13041	gene	2	16318954	16319526	-1.4	2.6	1.41	5.5e-06	6.23e-66	3.87e-37	8.91e-05	1.53e-63	5.69e-35	TRUE	TRUE	TRUE	TRUE	TRUE	TRUE	110.321	105.699	92.0984	43.9993	43.0186	21.2216	666.551	721.753	616.341	1953.82	1576.78	1860.08	102.706	36.0798	668.215	1796.89	105.699	43.0186	666.551	1860.08	7.73461	10.514	43.0502	160.281
FBGN0036606	CG13060	gene	2	16319856	16320454	-1.66	3.26	1.36	0.00111113	4.07e-38	2.56e-22	0.00941424	4.72e-36	2.02e-20	TRUE	TRUE	TRUE	TRUE	TRUE	TRUE	23.4244	18.4555	29.04	6.28561	4.4502	6.52971	257.196	270.482	235.84	737.866	573.596	676.244	23.6399	5.75517	254.506	662.568	23.4244	6.28561	257.196	676.244	4.32382	0.928122	14.2698	67.7566
FBGN0036601	CG13063	gene	2	16306600	16307205	-0.19	3.04	-0.24	0.461844	3e-12	0.232032	0.724257	8.4e-11	0.584632	FALSE	TRUE	FALSE	TRUE	TRUE	TRUE	18.8906	20.1332	16.5943	10.9998	8.1587	21.2216	67.7349	210.219	249.868	86.5925	161.095	125.659	18.5394	13.46	175.941	124.449	18.8906	10.9998	210.219	125.659	1.46595	5.60946	78.2065	30.4275
FBGN0036600	CG13043	gene	2	16305225	16305870	-0.39	1.86	-0.48	0.0809935	4.13e-05	0.0521913	0.267328	0.000397725	0.245621	FALSE	TRUE	FALSE	TRUE	TRUE	TRUE	161.704	176.166	146.86	81.7129	95.6793	164.875	301.371	913.753	1010.87	292.707	433.655	365.403	161.576	114.089	741.998	363.922	161.704	95.6793	913.753	365.403	11.9645	36.361	314.083	57.5511
FBGN0036602	CG13042	gene	2	16307846	16308480	0.14	2.91	-0.22	0.370514	0.00109585	0.155901	0.648391	0.00716475	0.471116	FALSE	TRUE	FALSE	TRUE	TRUE	TRUE	3.0225	1.67777	0	4.71421	3.7085	3.26486	2.945	37.8395	28.0554	12.1961	12.2042	5.78693	1.56676	3.89585	22.9466	10.0624	1.67777	3.7085	28.0554	12.1961	1.23642	0.606344	14.6965	3.02322
FBGN0023179	AMON	gene	2	26697697	26714159	-1.5	-1.69	0.87	0.00050227	0.00037054	0.0147821	0.00490847	0.00282009	0.0995731	TRUE	TRUE	FALSE	TRUE	TRUE	TRUE	28.7137	35.2332	47.2938	15.714	8.9004	8.97836	3.92666	11.2117	14.0277	34.1492	14.645	40.5085	37.0802	11.1976	9.72202	29.7675	35.2332	8.97836	11.2117	34.1492	7.69689	3.19376	4.25613	11.0039
FBGN0024250	BRK	gene	2	7307939	7311132	0.29	1.18	-0.72	0.02576	3.35e-27	6.77e-11	0.118885	2.33e-25	2.43e-09	FALSE	TRUE	TRUE	TRUE	TRUE	TRUE	365.722	364.076	321.1	443.135	402.001	458.712	832.453	877.315	839.031	509.798	453.181	562.159	350.299	434.616	849.6	508.379	364.076	443.135	839.031	509.798	20.6581	23.923	19.7811	44.5011
FBGN0052428	CG32428	gene	2	20469674	20473723	0.2	-0.57	0.41	0.14187	0.000121142	0.00171118	0.380466	0.00103866	0.0168154	FALSE	TRUE	FALSE	TRUE	TRUE	TRUE	302.25	387.565	325.248	400.708	384.942	386.886	217.93	253.665	233.21	336.613	309.172	314.147	338.354	390.845	234.935	319.978	325.248	386.886	233.21	314.147	36.0415	7.01876	14.6396	11.9372
FBGN0052423	SHEP	gene	2	5155821	5277944	0.18	0.84	0.35	0.451759	3.42e-05	0.0206161	0.7167	0.000336128	0.126166	FALSE	TRUE	FALSE	TRUE	TRUE	TRUE	114.855	181.199	114.501	114.712	109.03	261.189	289.591	231.241	284.937	342.711	305.918	419.965	136.852	161.644	268.59	356.198	114.855	114.712	284.937	342.711	31.3588	70.4271	26.4778	47.5265
FBGN0052425	CG32425	gene	2	20497323	20514107	0.99	-0.31	0.47	5.5e-13	0.0163305	8.58e-05	1.92e-11	0.0663067	0.00121179	TRUE	FALSE	FALSE	TRUE	TRUE	TRUE	371.011	323.809	398.263	658.418	742.442	817.031	291.555	311.125	322.637	428.084	414.128	469.568	364.361	739.297	308.439	437.26	371.011	742.442	311.125	428.084	30.7572	64.7917	12.8305	23.5448
FBGN0000490	DPP	gene	2	2428372	2459823	0.35	-0.45	0.54	0.0472411	0.00960534	0.00160443	0.185272	0.0436149	0.0159541	FALSE	FALSE	TRUE	TRUE	TRUE	TRUE	274.292	243.277	201.621	290.709	268.495	385.253	186.517	201.811	150.798	291.487	226.184	304.227	239.73	314.819	179.708	273.966	243.277	290.709	186.517	291.487	29.7736	50.6232	21.3751	34.1851
FBGN0000492	DR	gene	2	29556386	29565244	-0.53	-2.76	0.07	0.0847703	0.00108194	0.363092	0.276744	0.00708996	0.721424	FALSE	TRUE	FALSE	TRUE	TRUE	TRUE	9.06749	18.4555	16.5943	4.71421	7.417	5.7135	2.945	0	0.87673	7.31768	0	4.96022	14.7058	5.94824	1.27391	4.09263	16.5943	5.7135	0.87673	4.96022	4.05861	1.11583	1.23466	3.04977
FBGN0010258	RBP4	gene	2	13654556	13656394	0.36	2.76	0.02	0.0899265	0.000340222	0.930721	0.287208	0.00262139	0.983435	FALSE	TRUE	FALSE	TRUE	TRUE	TRUE	0	6.71108	1.65943	7.85701	13.3506	6.52971	38.285	14.0146	23.6717	30.4903	32.5444	16.5341	2.79017	9.24578	25.3238	26.5229	1.65943	7.85701	23.6717	30.4903	2.85407	2.9527	9.97695	7.1128
FBGN0034225	VEIL	gene	2	17478158	17482118	-3.17	0.15	-4.63	6.14e-05	0.520858	5.37e-07	0.000774218	0.725919	1.17e-05	TRUE	FALSE	TRUE	TRUE	TRUE	TRUE	30.225	11.7444	23.232	0	2.2251	2.44864	24.5416	35.0366	29.8088	0	1.62722	0.826704	21.7338	1.55791	29.7957	0.817975	23.232	2.2251	29.8088	0.826704	7.61868	1.10539	4.28454	0.664339
FBGN0004554	EDG91	gene	2	17610856	17611511	6.27	0.21	0.12	1.2e-28	0.11783	0.0684236	1.1e-26	0.287825	0.291573	TRUE	FALSE	FALSE	TRUE	TRUE	TRUE	3.77812	1.67777	1.65943	174.426	256.628	195.891	0	36.438	1.75346	92.6906	104.142	112.432	2.37177	208.982	12.7305	103.088	1.67777	195.891	1.75346	104.142	0.994466	34.8122	16.779	8.09367
FBGN0004556	DBP73D	gene	2	16728496	16730818	0.69	0.04	0.46	7.69e-05	0.808027	0.00338718	0.00095008	0.905638	0.0298013	TRUE	FALSE	FALSE	TRUE	TRUE	TRUE	122.411	132.544	127.776	193.282	221.027	217.929	152.158	127.533	138.523	197.577	215.607	190.142	127.577	210.746	139.405	201.109	127.776	217.929	138.523	197.577	4.13903	12.4132	10.0725	10.6917
FBGN0086711	MOL	gene	2	14975747	14997559	0.47	1.6	1.34	0.0623296	7e-09	1.39e-09	0.223644	1.34e-07	4.3e-08	FALSE	TRUE	TRUE	TRUE	TRUE	TRUE	44.5818	48.6553	44.8046	50.2849	74.9117	79.989	109.947	201.811	163.072	491.504	340.903	419.965	46.0139	68.3952	158.276	417.457	44.8046	74.9117	163.072	419.965	1.86996	12.9726	37.6563	61.5082
FBGN0046692	STLK	gene	2	4546691	4565281	-0.75	-0.1	-0.21	1.44e-05	0.495257	0.143114	0.000213215	0.706184	0.452127	TRUE	FALSE	FALSE	TRUE	TRUE	TRUE	294.693	308.71	244.766	182.283	145.373	162.427	272.903	297.11	265.649	280.511	217.234	207.503	282.723	163.361	278.554	235.083	294.693	162.427	272.903	217.234	27.4428	15.0827	13.451	32.3675
FBGN0031872	IHOG	gene	2	6945464	6948808	-0.02	0.06	-0.68	0.832839	0.482891	1.94e-15	0.932053	0.698286	1.06e-13	FALSE	FALSE	TRUE	TRUE	TRUE	TRUE	1407.73	1184.51	1336.67	1338.83	1387.72	1145.15	1554.96	1451.91	1382.6	891.537	879.513	944.096	1309.63	1290.57	1463.16	905.049	1336.67	1338.83	1451.91	891.537	93.114	104.746	70.8114	28.0433
FBGN0031875	CG3430	gene	2	6957008	6959104	-0.03	-0.6	0.27	0.831901	0.000362549	0.0832707	0.9317	0.00276368	0.328161	FALSE	TRUE	FALSE	TRUE	TRUE	TRUE	238.777	204.688	240.617	213.711	239.569	216.297	134.488	170.978	163.072	180.503	196.894	203.369	228.027	223.192	156.179	193.589	238.777	216.297	163.072	196.894	16.5207	11.6282	15.674	9.62329
FBGN0031879	UIF	gene	2	6972828	7010359	0.73	0.23	0.51	6.24e-09	0.0120906	1.98e-07	1.53e-07	0.0524333	4.71e-06	TRUE	FALSE	TRUE	TRUE	TRUE	TRUE	1885.28	1738.17	1848.61	2650.96	2871.12	3680.31	2546.44	2239.54	2072.59	3174.65	3085.21	3648.24	1824.02	3067.46	2286.19	3302.7	1848.61	2871.12	2239.54	3174.65	62.5245	442.572	196.241	247.048
FBGN0001197	HIS2AV	gene	2	26866929	26869220	-0.02	-0.61	-0.02	0.848026	2.49e-19	0.767098	0.936908	1.19e-17	0.934504	FALSE	TRUE	FALSE	TRUE	TRUE	TRUE	2979.43	3278.36	3122.22	3221.37	3184.86	2858.38	2097.82	2207.3	2166.4	2146.52	2138.17	2100.65	3126.67	3088.21	2157.17	2128.45	3122.22	3184.86	2166.4	2138.17	122.08	163.192	45.1699	19.9462
FBGN0001225	HSP26	gene	2	9376418	9377427	-1	0.64	-0.75	2.94e-06	0.0338184	0.0127482	5.03e-05	0.115751	0.0885052	TRUE	FALSE	FALSE	TRUE	TRUE	TRUE	486.622	293.61	362.586	234.139	155.015	164.059	1231.99	522.745	589.163	464.673	275	342.255	380.939	184.404	781.3	360.643	362.586	164.059	589.163	342.255	79.8586	35.3609	319.838	78.5173
FBGN0001224	HSP23	gene	2	9381882	9382765	-0.9	0.24	-0.84	0.0076283	0.319201	0.0127489	0.0467643	0.543235	0.0885052	TRUE	FALSE	FALSE	TRUE	TRUE	TRUE	5139.76	2300.22	3104.79	2130.82	1369.92	1154.94	9132.44	3879.25	3699.8	2856.33	1359.54	2308.98	3514.92	1551.89	5570.5	2174.95	3104.79	1369.92	3879.25	2308.98	1194.96	418.665	2519.74	618.368
FBGN0001227	HSP67BA	gene	2	9377802	9379534	-1	0.6	-0.59	4.43e-05	0.0502362	0.03188	0.000576708	0.155244	0.173715	TRUE	FALSE	FALSE	TRUE	TRUE	TRUE	589.387	296.965	386.647	271.853	152.79	178.751	1448.94	623.651	612.834	514.677	306.731	501.809	424.333	201.131	895.141	441.072	386.647	178.751	623.651	501.809	122.319	51.1183	391.619	95.1386
FBGN0001226	HSP27	gene	2	9384063	9385694	-0.77	0.28	-1.32	5.1e-06	0.25611	0.000220334	8.3e-05	0.476602	0.00276825	TRUE	FALSE	TRUE	TRUE	TRUE	TRUE	2812.43	1687.84	2279.23	1546.26	1165.95	1169.64	5119.39	2413.32	2574.08	1369.63	856.732	1216.08	2259.83	1293.95	3368.93	1147.48	2279.23	1169.64	2574.08	1216.08	459.32	178.417	1239.5	214.933
FBGN0030485	CG1998	gene	2	13409369	13413074	-0.74	-0.14	-0.42	3.49e-05	0.323886	0.00365555	0.000468099	0.549468	0.0319498	TRUE	FALSE	FALSE	TRUE	TRUE	TRUE	254.645	213.077	239.788	160.283	126.831	128.146	235.6	215.825	227.073	167.087	168.417	156.247	235.837	138.42	226.166	163.917	239.788	128.146	227.073	167.087	17.1988	15.469	8.09839	5.45073
FBGN0030481	CG1662	gene	2	13387563	13389332	0.52	0.72	0.01	0.0181914	0.000512674	0.935382	0.0925124	0.00371052	0.984606	FALSE	TRUE	FALSE	TRUE	TRUE	TRUE	79.3405	62.0775	82.1418	141.426	103.096	105.292	128.598	145.752	145.537	139.036	140.755	143.846	74.5199	116.605	139.963	141.212	79.3405	105.292	145.537	140.755	8.87217	17.5743	8.03624	1.99039
FBGN0031681	PGANT5	gene	2	5072170	5093592	0.2	0.56	-0.48	0.11119	7.09e-06	3.5e-05	0.326784	8.18e-05	0.000541247	FALSE	TRUE	FALSE	TRUE	TRUE	TRUE	439.773	436.22	389.136	513.849	447.245	507.685	764.718	644.673	610.204	463.453	484.098	471.221	421.71	489.593	673.198	472.924	436.22	507.685	644.673	471.221	23.0786	30.05	66.2263	8.51407
FBGN0031682	CG5828	gene	2	5093976	5095910	0.01	0.17	0.82	0.947731	0.379205	3.14e-05	0.982293	0.602507	0.000491435	FALSE	FALSE	TRUE	TRUE	TRUE	TRUE	103.521	82.2107	104.544	89.5699	120.155	84.8863	121.727	138.745	101.701	192.699	266.864	209.156	96.7584	98.2039	120.724	222.906	103.521	89.5699	121.727	209.156	10.2953	15.6394	15.1398	31.8008
FBGN0030159	CG9689	gene	2	9881953	9883670	0.48	1.11	1.02	0.00629251	8.28e-09	1.45e-09	0.0402701	1.59e-07	4.47e-08	FALSE	TRUE	TRUE	TRUE	TRUE	TRUE	296.96	224.821	233.15	416.422	392.359	288.94	792.204	498.921	516.394	1434.26	1250.52	1122.66	251.644	365.907	602.506	1269.15	233.15	392.359	516.394	1250.52	32.2235	55.3034	134.326	127.891
FBGN0030158	CG9686	gene	2	9879870	9880535	-2.77	-0.01	0.03	0.00101209	0.95204	0.706462	0.00873154	0.977644	0.917181	TRUE	FALSE	FALSE	TRUE	TRUE	TRUE	1.51125	46.9775	38.1669	6.28561	0.7417	0.816214	39.2666	21.0219	27.1786	31.7099	0	104.165	28.8852	2.61451	29.1557	45.2915	38.1669	0.816214	27.1786	31.7099	19.6877	2.59604	7.57843	43.596
FBGN0266705	ASRNA_CR45195	gene	2	10876834	10877783	0.03	6.27	0.66	0.822871	1.91e-05	0.0241883	NA	0.000200223	0.141742	FALSE	TRUE	FALSE	FALSE	TRUE	TRUE	0	0	0	1.5714	0	0	14.725	14.0146	14.0277	26.8315	39.8669	24.8011	0	0.523801	14.2558	30.4998	0	0	14.0277	26.8315	0	0.740766	0.331833	6.67519
FBGN0050460	CG30460	gene	2	17065971	17087633	0.37	1.16	0.54	0.130639	1.23e-06	0.00175341	0.36034	1.64e-05	0.0170851	FALSE	TRUE	TRUE	TRUE	TRUE	TRUE	48.3599	43.622	60.5692	72.2845	57.1109	85.7025	118.782	135.942	134.14	210.993	167.604	216.596	50.8504	71.6993	129.621	198.398	48.3599	72.2845	134.14	210.993	7.13926	11.6798	7.6999	21.8944
FBGN0050463	PGANT9	gene	2	16673235	16732916	-0.69	-1.49	0.39	0.00118563	1.68e-08	0.0697253	0.00996083	3.06e-07	0.29535	TRUE	TRUE	FALSE	TRUE	TRUE	TRUE	179.839	142.61	144.37	102.141	74.9117	100.394	73.6249	53.2556	40.3296	95.1298	82.9883	71.9232	155.606	92.4824	55.7367	83.3471	144.37	100.394	53.2556	82.9883	17.1497	12.4448	13.7055	9.47745
FBGN0034816	CG3085	gene	2	23074823	23076857	0.49	-0.68	-0.21	0.0419265	0.0107863	0.276054	0.170277	0.0478396	0.639607	FALSE	TRUE	FALSE	TRUE	TRUE	TRUE	56.6718	52.0108	68.0366	108.427	98.6461	66.9296	37.3033	36.438	31.5623	24.3923	13.8314	35.5483	58.9064	91.3341	35.1012	24.5906	56.6718	98.6461	36.438	24.3923	6.73061	17.7126	2.5272	8.86699
FBGN0034819	CG9877	gene	2	23085881	23086268	4.5	2.64	0.2	5.66e-18	0.000985438	0.0971348	2.78e-16	0.00656271	0.360866	TRUE	TRUE	FALSE	TRUE	TRUE	TRUE	6.80062	0	3.31886	98.9983	113.48	83.2539	3.92666	91.095	26.3019	169.526	109.024	127.312	3.37316	98.5774	40.4412	135.287	3.31886	98.9983	26.3019	127.312	2.77661	12.3434	36.9641	25.3356
FBGN0038302	CG4210	gene	2	15213974	15214845	0.51	0.84	0.02	0.0168453	0.000313205	0.906384	0.0870969	0.00243727	0.97639	FALSE	TRUE	FALSE	TRUE	TRUE	TRUE	79.3405	60.3997	72.1852	108.427	112.738	102.843	165.902	107.913	161.318	154.891	152.145	139.713	70.6418	108.003	145.044	148.916	72.1852	108.427	161.318	152.145	7.80921	4.05089	26.3226	6.60361
FBGN0010433	ATO	gene	2	8278052	8279274	-3.29	-4.33	-1.02	2.57e-53	1.13e-61	0.0100578	5.93e-51	2.43e-59	0.0734053	TRUE	TRUE	FALSE	TRUE	TRUE	TRUE	534.982	387.565	427.303	50.2849	42.2769	44.8918	28.4683	28.0292	14.9044	6.09806	4.06805	11.5739	449.95	45.8179	23.8007	7.24666	427.303	44.8918	28.0292	6.09806	62.2769	3.33418	6.29315	3.17004
FBGN0002733	E(SPL)MBETA-HLH	gene	2	26005046	26006023	-0.22	-0.09	-0.81	0.137441	0.489808	2.5e-09	0.37258	0.702964	7.55e-08	FALSE	FALSE	TRUE	TRUE	TRUE	TRUE	405.015	308.71	350.14	276.567	315.964	311.794	369.106	357.373	335.788	184.162	204.216	200.889	354.621	301.442	354.089	196.422	350.14	311.794	357.373	200.889	39.4439	17.6714	13.799	8.77541
FBGN0284084	WG	gene	2	7307159	7316265	0.68	-0.39	1.7	4.71e-07	0.00655091	1.24e-47	9.18e-06	0.0320678	2.68e-45	TRUE	FALSE	TRUE	TRUE	TRUE	TRUE	299.983	357.365	283.763	499.706	513.256	512.583	263.086	248.059	227.95	818.36	768.049	844.891	313.703	508.515	246.365	810.433	299.983	512.583	248.059	818.36	31.5755	6.23502	14.3943	31.8677
FBGN0261803	CG42749	gene	2	5296066	5306288	-1.07	-0.18	-1.79	0.00778115	0.441914	0.00131814	0.0475715	0.661754	0.0134535	TRUE	FALSE	TRUE	TRUE	TRUE	TRUE	56.6718	31.8776	23.232	17.2854	8.1587	16.3243	30.4316	21.0219	40.3296	13.4157	4.06805	1.65341	37.2605	13.9228	30.5944	6.37907	31.8776	16.3243	30.4316	4.06805	14.1724	4.09468	7.88316	5.07239
FBGN0000283	CP190	gene	2	15270432	15275241	0.08	-0.52	0.12	0.573464	9.3e-06	0.30016	0.803041	0.000104337	0.661965	FALSE	TRUE	FALSE	TRUE	TRUE	TRUE	881.813	1083.84	1042.12	938.127	950.118	1292.88	735.268	646.074	804.838	750.062	730.622	930.042	1002.59	1060.38	728.727	803.575	1042.12	950.118	735.268	750.062	87.0845	164.48	64.9801	89.7766
FBGN0000287	SALR	gene	2	11358873	11373636	-1.74	-2.21	-0.06	1.62e-06	5.12e-08	0.691588	2.88e-05	8.66e-07	0.911963	TRUE	TRUE	FALSE	TRUE	TRUE	TRUE	80.8518	52.0108	72.1852	14.1426	17.0591	23.6702	18.6517	7.00731	15.7811	10.9765	7.3225	16.5341	68.3493	18.2906	13.8134	11.611	72.1852	17.0591	15.7811	10.9765	12.0827	3.98592	4.95323	3.78728
FBGN0051472	SGLL	gene	2	7810532	7811912	-0.02	-0.36	-0.75	0.893936	0.00567871	5.86e-06	0.959014	0.0285464	0.000107359	FALSE	FALSE	TRUE	TRUE	TRUE	TRUE	315.851	328.843	360.096	353.565	375.3	262.005	284.683	259.271	272.663	135.377	183.876	144.673	334.93	330.29	272.206	154.642	328.843	353.565	272.663	144.673	18.5689	49.0936	10.3797	21.017
FBGN0051475	CG31475	gene	2	19180659	19201096	2.1	-0.03	-0.41	1.44e-21	0.878707	0.0793463	9.1e-20	0.939992	0.31873	TRUE	FALSE	FALSE	TRUE	TRUE	TRUE	68.7618	43.622	59.7395	284.424	237.344	261.189	79.5149	40.6424	56.9875	50.0041	34.9853	23.9744	57.3744	260.985	59.0483	36.3213	59.7395	261.189	56.9875	34.9853	10.3986	19.2208	15.9364	10.6685
FBGN0000137	ASE	gene	2	460747	463176	-3.82	0.32	-0.13	9.24e-06	0.211801	0.425485	0.000143826	0.424343	0.77313	TRUE	FALSE	FALSE	TRUE	TRUE	TRUE	15.1125	21.811	35.6778	1.5714	1.4834	0.816214	54.9733	29.4307	33.3158	35.3688	6.50889	42.1619	24.2004	1.29034	39.2399	28.0132	21.811	1.4834	33.3158	35.3688	8.56405	0.337176	11.2377	15.4567
FBGN0263029	CG43324	gene	2	17563606	17564351	-1.8	-1.56	0.56	0.00629542	0.00846713	0.0156105	0.0402701	0.0393914	0.103403	TRUE	TRUE	FALSE	TRUE	TRUE	TRUE	9.06749	11.7444	13.2754	3.1428	1.4834	0.816214	2.945	1.40146	1.75346	12.1961	5.69528	15.7074	11.3624	1.81414	2.03331	11.1996	11.7444	1.4834	1.75346	12.1961	1.73899	0.978195	0.660485	4.14772
FBGN0264089	SLI	gene	2	15869495	15922118	0.57	1.69	-0.26	0.00199085	1.44e-23	0.0779335	0.015295	8.2e-22	0.315197	TRUE	TRUE	FALSE	TRUE	TRUE	TRUE	548.583	506.686	554.25	644.275	685.331	1147.6	2447.29	1394.45	1791.16	1364.75	1439.28	1732.77	536.506	825.734	1877.64	1512.27	548.583	685.331	1791.16	1439.28	21.2125	228.208	434.147	158.862
FBGN0030310	PGRP-SA	gene	2	11561643	11562779	5.3	2.18	3.27	1.62e-107	8.83e-09	5.22e-61	1.46e-104	1.68e-07	2.41e-58	TRUE	TRUE	TRUE	TRUE	TRUE	TRUE	17.3794	11.7444	30.6995	947.556	790.652	800.706	81.4783	100.905	143.784	975.69	1263.54	971.377	19.9411	846.305	108.722	1070.2	17.3794	800.706	100.905	975.69	7.94756	71.7127	26.0298	136.72
FBGN0030318	RHO-4	gene	2	11599838	11606288	-0.06	0.51	-0.03	0.625207	1.24e-07	0.718442	0.836488	1.97e-06	0.920795	FALSE	TRUE	FALSE	TRUE	TRUE	TRUE	607.522	639.23	586.609	645.846	556.275	560.739	990.501	922.162	886.374	950.078	855.919	930.042	611.12	587.62	933.012	912.013	607.522	560.739	922.162	930.042	21.6328	41.2124	43.1963	40.4994
FBGN0033158	CG12164	gene	2	7311395	7313495	-0.09	-0.02	-3.14	0.691258	0.926325	0.00213131	0.869982	0.965549	0.0201516	FALSE	FALSE	TRUE	TRUE	TRUE	TRUE	7.55624	11.7444	12.4457	12.5712	6.6753	7.34593	6.87166	14.0146	11.3975	0	0.813611	0.826704	10.5821	8.86415	10.7613	0.546771	11.7444	7.34593	11.3975	0.813611	2.15869	2.63555	2.9506	0.386663
FBGN0033159	DSCAM1	gene	2	7317924	7381899	-0.16	0.99	0.01	0.343786	9.76e-17	0.900466	0.624503	3.95e-15	0.974515	FALSE	TRUE	FALSE	TRUE	TRUE	TRUE	261.446	285.221	267.998	218.425	199.517	297.102	556.605	606.833	570.751	620.783	492.235	641.522	271.555	238.348	578.063	584.847	267.998	218.425	570.751	620.783	10.0266	42.2563	21.1475	66.0316
FBGN0033154	CG1850	gene	2	7258867	7261269	-1.58	-5.16	0.18	1.63e-05	5.93e-11	0.0954306	0.000239262	1.48e-09	0.356977	TRUE	TRUE	FALSE	TRUE	TRUE	TRUE	54.4049	55.3664	55.5909	12.5712	20.7676	14.6919	1.96333	0	1.75346	7.31768	3.25444	7.44033	55.1207	16.0102	1.23893	6.00415	55.3664	14.6919	1.75346	7.31768	0.514383	3.47359	0.880236	1.94498
FBGN0033155	BR140	gene	2	7272275	7278101	0.21	-0.55	0.27	0.237067	0.00229164	0.119458	0.5119	0.0134111	0.405815	FALSE	TRUE	FALSE	TRUE	TRUE	TRUE	177.572	181.199	162.624	166.569	198.034	244.864	139.397	113.518	108.715	148.793	130.178	182.702	173.798	203.156	120.543	153.891	177.572	198.034	113.518	148.793	8.03889	32.1686	13.4748	21.7436
FBGN0033153	GADD45	gene	2	7249161	7250655	0.87	0.64	0.38	0.00289036	0.0149986	0.052432	0.020951	0.0620281	0.246204	TRUE	FALSE	FALSE	TRUE	TRUE	TRUE	49.1156	35.2332	34.0183	67.5703	67.4947	107.74	91.2949	68.6716	63.1246	104.887	107.397	101.685	39.4557	80.9351	74.3637	104.656	35.2332	67.5703	68.6716	104.887	6.84856	18.9542	12.1845	2.33764
FBGN0265356	TN	gene	2	18987344	19008944	0.14	1.11	-2.27	0.581547	0.00245286	1.04e-06	0.808745	0.0141998	2.19e-05	FALSE	TRUE	TRUE	TRUE	TRUE	TRUE	17.3794	25.1665	13.2754	36.1423	11.1255	22.854	40.2483	74.2775	39.4529	12.1961	8.13611	7.44033	18.6071	23.3739	51.3262	9.25752	17.3794	22.854	40.2483	8.13611	4.93154	10.2197	16.2323	2.09723
FBGN0040794	CG13056	gene	2	16333313	16333782	-6.37	-4.96	0.18	3.59e-07	3.97e-07	0.0830924	7.23e-06	5.77e-06	0.32777	TRUE	TRUE	FALSE	TRUE	TRUE	TRUE	15.1125	70.4663	37.3372	0	0.7417	0	1.96333	0	0.87673	8.53729	4.88166	3.30681	40.972	0.247233	0.946687	5.57526	37.3372	0	0.87673	4.88166	22.7438	0.349641	0.803052	2.19093
FBGN0051676	CG31676	gene	2	20840750	20849182	-6.29	0.98	-1.47	1.45e-34	2.44e-09	1.12e-09	1.76e-32	4.99e-08	3.58e-08	TRUE	TRUE	TRUE	TRUE	TRUE	TRUE	323.407	213.077	237.299	3.1428	1.4834	4.89729	556.605	608.235	518.148	241.483	107.397	227.344	257.927	3.1745	560.996	192.074	237.299	3.1428	556.605	227.344	47.3453	1.39389	36.9087	60.1539
FBGN0051673	CG31673	gene	2	20829609	20831161	0.17	-0.37	0.78	0.325163	0.0490447	2.27e-05	0.60587	0.152401	0.000366662	FALSE	FALSE	TRUE	TRUE	TRUE	TRUE	123.167	122.477	116.16	142.998	129.056	144.47	89.3316	109.314	86.7963	171.965	167.604	172.781	120.601	138.841	95.1473	170.783	122.477	142.998	89.3316	171.965	3.15301	6.94532	10.0707	2.27286
FBGN0004921	GGAMMA1	gene	2	8901404	8904791	-0.53	-0.29	0.02	6.42e-05	0.0214453	0.826012	0.000802963	0.0817175	0.952347	TRUE	FALSE	FALSE	TRUE	TRUE	TRUE	1800.65	2305.25	1605.5	1398.55	1266.08	1190.04	1517.66	1828.91	1550.06	1878.2	1470.19	1635.22	1903.8	1284.89	1632.21	1661.21	1800.65	1266.08	1550.06	1635.22	294.838	86.1555	139.716	167.58
FBGN0032040	CG13386	gene	2	8399021	8400078	4.51	0.18	4.8	0.000237302	0.0871245	1.11e-17	0.00251916	NA	7.08e-16	TRUE	FALSE	TRUE	TRUE	FALSE	TRUE	0.755624	0	0	7.85701	20.0259	14.6919	1.96333	9.81024	0.87673	98.7886	133.432	101.685	0.251875	14.1916	4.21677	111.302	0	14.6919	1.96333	101.685	0.356205	4.98051	3.97998	15.6931
FBGN0002543	ROBO2	gene	2	1380086	1420453	0.44	1.41	0.1	0.00629049	1.04e-24	0.438882	0.0402701	6.19e-23	0.782377	FALSE	TRUE	FALSE	TRUE	TRUE	TRUE	368.745	379.176	373.372	414.85	489.522	648.89	1282.06	1009.05	924.074	1006.18	1194.38	1265.68	373.764	517.754	1071.73	1155.41	373.372	489.522	1009.05	1194.38	4.26755	97.6097	152.717	109.466
FBGN0003638	SU(W[A])	gene	2	1012779	1046040	0.23	-0.53	0.05	0.243503	0.00200297	0.759815	0.519343	0.0119166	0.931584	FALSE	TRUE	FALSE	TRUE	TRUE	TRUE	261.446	228.177	231.491	221.568	241.794	404.842	198.296	137.343	174.469	176.844	171.672	186.008	240.371	289.401	170.036	178.175	231.491	241.794	174.469	176.844	14.9635	82.0456	25.0807	5.928
FBGN0022338	DNK	gene	2	18980995	18982749	-0.17	-0.78	0.09	0.19992	7.09e-08	0.531003	0.462277	1.17e-06	0.838509	FALSE	TRUE	FALSE	TRUE	TRUE	TRUE	361.944	340.587	402.412	320.566	333.023	323.221	197.315	238.249	234.087	258.558	218.048	243.051	368.314	325.603	223.217	239.886	361.944	323.221	234.087	243.051	25.6386	5.35743	18.3941	16.689
FBGN0031760	TSP26A	gene	2	6000228	6003738	0.2	0.55	-0.11	0.2809	0.00307528	0.477885	0.561362	0.0172018	0.809285	FALSE	TRUE	FALSE	TRUE	TRUE	TRUE	96.7199	115.766	112.841	111.57	128.314	140.389	201.241	158.365	166.579	180.503	152.145	148.807	108.442	126.758	175.395	160.485	112.841	128.314	166.579	152.145	8.37463	11.8168	18.5812	14.2202
FBGN0264326	DNAPOL-EPSILON255	gene	2	23348128	23355163	0.27	-0.65	0.25	0.0603917	4.43e-06	0.0625804	0.219128	5.33e-05	0.27622	FALSE	TRUE	FALSE	TRUE	TRUE	TRUE	305.272	281.865	284.592	317.423	346.374	398.313	187.498	189.197	199.018	232.946	235.947	232.304	290.577	354.037	191.904	233.732	284.592	346.374	189.197	232.946	10.4508	33.4645	5.0775	1.58791
FBGN0264324	SPG	gene	2	28845270	28870439	-0.07	2.23	0.09	0.741315	2.36e-28	0.500621	0.890085	1.71e-26	0.824002	FALSE	TRUE	FALSE	TRUE	TRUE	TRUE	57.4274	57.0442	58.0801	50.2849	43.7603	66.1134	332.785	274.687	271.786	311.001	281.509	356.309	57.5172	53.3862	293.086	316.273	57.4274	50.2849	274.687	311.001	0.427646	9.38539	28.0963	30.7637
FBGN0267665	LNCRNA_CR46003	gene	2	10286945	10307968	0.74	-0.96	3.72	0.0290903	0.0172538	1.28e-19	0.12998	0.0690394	8.99e-18	FALSE	FALSE	TRUE	TRUE	TRUE	TRUE	10.5787	43.622	20.7429	39.2851	45.2437	70.1944	6.87166	7.00731	10.5208	98.7886	105.769	143.02	24.9812	51.5744	8.13325	115.859	20.7429	45.2437	7.00731	105.769	13.8188	13.3892	1.68914	19.4157
FBGN0026361	SEP.05	gene	2	7960133	7961921	0.12	-0.58	0.09	0.424726	0.00037918	0.533371	0.694868	0.00287768	0.840075	FALSE	TRUE	FALSE	TRUE	TRUE	TRUE	247.089	253.343	297.038	274.995	313.739	282.41	196.333	154.161	196.388	200.017	209.912	184.355	265.823	290.382	182.294	198.094	253.343	282.41	196.333	200.017	22.2192	16.7914	19.8931	10.5216
FBGN0259113	DNAPOL-ALPHA180	gene	2	21666562	21671750	0.26	-0.52	0.16	0.100993	0.00132742	0.264335	0.30967	0.00840993	0.625943	FALSE	TRUE	FALSE	TRUE	TRUE	TRUE	248.6	301.998	266.339	306.423	289.263	399.129	180.627	175.183	226.196	230.507	213.98	224.863	272.312	331.605	194.002	223.117	266.339	306.423	180.627	224.863	22.2052	48.2577	22.8732	6.85933
FBGN0265745	LNCRNA_CR44552	gene	2	12661826	12662247	-0.14	2.19	-2.29	0.288341	0.00118143	0.000166882	0.57052	0.0076175	0.00218269	FALSE	TRUE	TRUE	TRUE	TRUE	TRUE	3.77812	6.71108	0	0	0.7417	1.63243	23.56	14.0146	34.1925	3.65884	4.06805	3.30681	3.4964	0.791376	23.9224	3.6779	3.77812	0.7417	23.56	3.65884	2.74702	0.667361	8.24156	0.311067
FBGN0035237	CG13917	gene	2	1576699	1600845	-0.11	-0.62	0.14	0.646542	0.00136064	0.424342	0.846905	0.00860139	0.772115	FALSE	TRUE	FALSE	TRUE	TRUE	TRUE	152.636	169.455	181.708	78.5701	129.798	240.783	126.635	86.8907	113.975	115.863	112.278	147.98	167.933	149.717	109.167	125.374	169.455	129.798	113.975	115.863	11.9171	67.7046	16.5779	16.0518
FBGN0266211	CR44906	gene	2	19740839	19742506	-2.98	-0.31	-1.9	1.17e-08	0.185492	2.69e-05	2.8e-07	0.39023	0.000424819	TRUE	FALSE	TRUE	TRUE	TRUE	TRUE	49.8712	45.2998	45.6343	3.1428	3.7085	8.16214	38.285	32.2336	38.5761	10.9765	5.69528	8.26704	46.9351	5.00448	36.3649	8.31294	45.6343	3.7085	38.285	8.26704	2.08062	2.24471	2.92367	2.1563
FBGN0032906	RPA2	gene	2	20924975	20926147	-0.12	-0.61	0.25	0.334659	7.14e-08	0.0212343	0.615637	1.17e-06	0.12842	FALSE	TRUE	FALSE	TRUE	TRUE	TRUE	679.306	642.586	756.7	628.561	711.29	561.555	441.75	501.723	492.722	540.289	629.735	562.985	692.864	633.802	478.732	577.669	679.306	628.561	492.722	562.985	47.5633	61.2413	26.4073	37.9638
FBGN0032900	CG14401	gene	2	20869854	20871565	-0.53	0.25	-1.26	0.0787884	0.302765	0.0054837	0.262171	0.526414	0.0446764	FALSE	FALSE	TRUE	TRUE	TRUE	TRUE	12.8456	5.03331	19.0834	3.1428	5.1919	4.89729	19.6333	26.6278	17.5346	8.53729	6.50889	2.48011	12.3208	4.41066	21.2652	5.8421	12.8456	4.89729	19.6333	6.50889	5.74794	0.904544	3.88749	2.51738
FBGN0000411	FBGN0000411	gene	2	14175610	14178620	0.38	0.45	-1.01	0.0804948	0.0387652	2.4e-05	0.266842	0.128385	0.000384078	FALSE	FALSE	TRUE	TRUE	TRUE	TRUE	70.2731	104.022	74.6744	91.1413	118.672	125.697	102.093	127.533	151.674	51.2237	57.7664	65.3096	82.9897	111.837	127.1	58.0999	74.6744	118.672	127.533	57.7664	14.98	14.9123	20.2437	5.75536
FBGN0250816	AGO3	gene	2	23554593	23689640	0.17	1.13	0	0.51026	0.00357194	0.989567	0.758842	0.0195083	0.997224	FALSE	TRUE	FALSE	TRUE	TRUE	TRUE	14.3569	15.0999	8.29715	12.5712	17.8008	17.9567	34.3583	29.4307	43.8365	43.9061	27.6628	38.0284	12.5846	16.1096	35.8752	36.5324	14.3569	17.8008	34.3583	38.0284	3.04685	2.50281	5.97816	6.71514
FBGN0053519	UNC-89	gene	2	23995543	24014254	0.49	0.97	-2.32	0.103189	0.0134158	7.45e-05	0.313586	0.0568041	0.00107387	FALSE	FALSE	TRUE	TRUE	TRUE	TRUE	30.225	33.5554	27.3806	36.1423	25.2178	100.394	18.6517	173.781	78.029	13.4157	20.3403	7.44033	30.387	53.9181	90.154	13.7321	30.225	36.1423	78.029	13.4157	2.52345	33.1649	63.9091	5.27113
FBGN0036814	CG14073	gene	2	18802265	18820675	0.03	-0.99	0.48	0.905698	0.000176346	0.0449658	0.964463	0.00145953	0.221405	FALSE	TRUE	FALSE	TRUE	TRUE	TRUE	92.1862	95.6328	91.2687	61.2847	63.7862	159.978	43.1933	33.6351	57.8642	70.7376	54.5119	100.031	93.0292	95.0163	44.8975	75.0935	92.1862	63.7862	43.1933	70.7376	1.87876	45.9462	9.96463	18.8367
FBGN0036815	HIPHOP	gene	2	18821171	18822353	-0.05	-0.51	0.01	0.717449	0.00106316	0.970006	0.881199	0.00697754	0.994071	FALSE	TRUE	FALSE	TRUE	TRUE	TRUE	291.671	313.743	279.614	287.567	306.322	254.659	188.48	255.066	200.771	204.895	216.42	221.557	295.009	282.849	214.772	214.291	291.671	287.567	200.771	216.42	14.1316	21.3536	28.9305	6.96679
FBGN0036816	INDY	gene	2	18828632	18846267	0.62	0.14	0.19	7.54e-06	0.287676	0.101361	0.000119462	0.511171	0.368718	TRUE	FALSE	FALSE	TRUE	TRUE	TRUE	263.713	291.932	308.654	416.422	479.138	451.367	336.711	376.993	312.116	389.057	401.924	392.684	288.1	448.975	341.94	394.555	291.932	451.367	336.711	392.684	18.5462	25.6597	26.7429	5.41697
FBGN0050197	CG30197	gene	2	14514030	14514992	-0.23	1.76	-1.89	0.369012	6.26e-07	9.66e-06	0.647157	8.85e-06	0.00016541	FALSE	TRUE	TRUE	TRUE	TRUE	TRUE	18.135	13.4222	16.5943	20.4282	5.9336	7.34593	69.6983	68.6716	57.8642	28.0511	9.76333	9.09374	16.0505	11.2359	65.4114	15.6361	16.5943	7.34593	68.6716	9.76333	1.96206	6.52547	5.35309	8.78302
FBGN0004885	TOK	gene	2	24719697	24749125	-1	-0.26	0.01	2.57e-16	0.053702	0.922816	1.15e-14	0.162965	0.98174	TRUE	FALSE	FALSE	TRUE	TRUE	TRUE	1397.15	1515.03	1525.02	622.275	723.158	827.641	1643.31	1126.78	1110.82	1295.23	1240.76	1386.38	1479.06	724.358	1293.63	1307.46	1515.03	723.158	1126.78	1295.23	58.0658	83.8446	247.343	60.0768
FBGN0004880	SCRT	gene	2	3983896	3994003	-7.34	-2.5	-0.64	9.19e-28	4.13e-25	0.027042	8.18e-26	2.53e-23	0.153221	TRUE	TRUE	FALSE	TRUE	TRUE	TRUE	329.452	263.41	236.469	3.1428	0	2.44864	62.8266	49.0512	39.4529	25.6119	5.69528	32.2414	276.444	1.86382	50.4436	21.1829	263.41	2.44864	49.0512	25.6119	39.0631	1.34804	9.59295	11.2809
FBGN0010905	SPN	gene	2	2505245	2554292	-0.54	-0.24	0.62	0.0450361	0.270216	0.00280067	0.179073	0.49249	0.0252661	FALSE	FALSE	TRUE	TRUE	TRUE	TRUE	66.4949	100.666	90.4389	37.7137	39.3101	76.7241	85.4049	57.46	72.7686	115.863	118.787	125.659	85.8667	51.2493	71.8778	120.103	90.4389	39.3101	72.7686	118.787	14.3201	18.0252	11.4259	4.10592
FBGN0000996	DUP	gene	2	15376619	15380988	0.01	-0.75	0.29	0.930239	2.05e-07	0.0209064	0.973375	3.13e-06	0.127437	FALSE	TRUE	FALSE	TRUE	TRUE	TRUE	415.593	526.82	457.173	389.708	511.031	498.707	253.27	291.504	315.623	357.347	355.548	365.403	466.529	466.482	286.799	359.433	457.173	498.707	291.504	357.347	45.8873	54.5202	25.6721	4.28518
FBGN0011746	ANA	gene	2	9062295	9077554	-0.36	-2.15	0.12	0.193826	1.88e-05	0.434699	0.454786	0.000197193	0.779458	FALSE	TRUE	FALSE	TRUE	TRUE	TRUE	47.6043	25.1665	43.1452	14.1426	25.2178	35.9134	5.88999	5.60585	11.3975	8.53729	20.3403	6.61363	38.6387	25.0913	7.63111	11.8304	43.1452	25.2178	5.88999	8.53729	9.69863	8.88835	2.66576	6.06842
FBGN0004618	GL	gene	2	18367927	18372738	-10.76	-4.97	-3.88	4.23e-20	4.59e-26	5.98e-05	2.48e-18	2.99e-24	0.000873719	TRUE	TRUE	TRUE	TRUE	TRUE	TRUE	812.296	573.797	680.366	1.5714	0	0	37.3033	16.8175	11.3975	2.43923	0.813611	0	688.82	0.523801	21.8394	1.08428	680.366	0	16.8175	0.813611	97.5501	0.740766	11.1562	1.01404
FBGN0027343	FZ3	gene	2	769945	784222	0.08	0.56	-0.78	0.638019	0.000388306	2.32e-09	0.841305	0.00293656	7.05e-08	FALSE	TRUE	TRUE	TRUE	TRUE	TRUE	322.652	203.01	283.763	279.71	304.097	284.859	439.786	449.869	436.612	221.97	273.373	258.758	269.808	289.555	442.089	251.367	283.763	284.859	439.786	258.758	49.8302	10.4953	5.65206	21.6265
FBGN0261955	KDN	gene	2	6350629	6361323	0.58	0.28	0.09	2.02e-08	0.0291804	0.458112	4.7e-07	0.103918	0.797096	TRUE	FALSE	FALSE	TRUE	TRUE	TRUE	785.849	749.963	842.161	1145.55	1279.43	1179.43	856.994	1261.32	1013.5	1137.9	1091.05	1122.66	792.658	1201.47	1043.94	1117.2	785.849	1179.43	1013.5	1122.66	37.9463	56.8352	166.461	19.5108
FBGN0261953	TFAP-2	gene	2	21586828	21613349	-2.61	-0.33	-3.33	4e-18	0.186	1.21e-07	2.04e-16	0.390712	2.96e-06	TRUE	FALSE	TRUE	TRUE	TRUE	TRUE	139.035	115.766	138.562	25.1424	20.0259	17.9567	170.81	68.6716	55.234	4.87845	1.62722	17.3608	131.121	21.0417	98.2385	7.95548	138.562	20.0259	68.6716	4.87845	10.8594	3.02021	51.6081	6.78171
FBGN0001114	GLT	gene	2	8672698	8676804	0.33	0.04	2.38	0.224549	0.830813	5e-117	0.495453	0.915301	6.61e-114	FALSE	FALSE	TRUE	TRUE	TRUE	TRUE	502.49	333.876	209.088	405.422	407.935	728.063	365.18	395.212	396.282	1897.72	2223.6	1928.7	348.485	513.807	385.558	2016.67	333.876	407.935	395.212	1928.7	120.225	151.506	14.4163	146.865
FBGN0001112	GLD	gene	2	7252063	7265703	0.6	0.13	-0.17	0.00048017	0.48328	0.155785	0.00472334	0.698496	0.470919	TRUE	FALSE	FALSE	TRUE	TRUE	TRUE	138.279	166.099	142.711	241.996	243.278	208.951	53.01	634.862	92.0567	76.8356	112.278	95.0709	149.03	231.408	259.976	94.7283	142.711	241.996	92.0567	95.0709	12.2047	15.8883	265.563	14.4714
FBGN0262794	CG43175	gene	2	17630717	17645262	-0.04	0.03	2.96	0.659424	0.781247	0.000807829	NA	NA	0.00882978	FALSE	FALSE	TRUE	FALSE	FALSE	TRUE	0	0	1.65943	0	0	0	0.981666	1.40146	0.87673	10.9765	17.0858	13.2273	0.553143	0	1.08662	13.7632	0	0	0.981666	13.2273	0.782263	0	0.226712	2.52274
FBGN0086451	L(2)K09022	gene	2	6854142	6860849	0.72	0.02	0.23	1.51e-10	0.816629	0.00898672	4.39e-09	0.909117	0.0670704	TRUE	FALSE	FALSE	TRUE	TRUE	TRUE	654.371	691.241	597.395	986.841	1119.23	1131.27	700.909	690.921	700.508	782.992	842.901	838.278	647.669	1079.11	697.446	821.39	654.371	1119.23	700.508	838.278	38.6044	65.4315	4.61683	27.2173
FBGN0086450	SU(R)	gene	2	9196808	9201820	0.27	0.02	0.97	0.243914	0.929034	0.00612025	0.519836	0.966848	0.0489567	FALSE	FALSE	TRUE	TRUE	TRUE	TRUE	6.80062	20.1332	10.7863	1.5714	11.1255	63.6647	8.83499	19.6205	12.2742	29.2707	33.358	39.6818	12.5734	25.4539	13.5766	34.1035	10.7863	11.1255	12.2742	33.358	5.58778	27.2992	4.49842	4.28286
FBGN0039129	RPS19B	gene	2	23932729	23933530	-0.41	1.64	-1.05	0.152846	4.62e-07	0.000108976	0.39747	6.6e-06	0.00150022	FALSE	TRUE	TRUE	TRUE	TRUE	TRUE	28.7137	38.5887	19.9132	17.2854	23.7344	8.97836	129.58	93.898	84.1661	43.9061	53.6983	36.375	29.0719	16.6661	102.548	44.6598	28.7137	17.2854	93.898	43.9061	7.62846	6.04003	19.523	7.09228
FBGN0034720	LIPRIN-GAMMA	gene	2	22333500	22373109	-2.72	-1.91	0.2	1.46e-05	0.000353819	0.156435	0.000215738	0.00270674	0.471943	TRUE	TRUE	FALSE	TRUE	TRUE	TRUE	30.225	50.3331	22.4023	3.1428	1.4834	7.34593	12.7617	5.60585	3.50692	12.1961	4.06805	38.0284	34.3201	3.99071	7.29148	18.0975	30.225	3.1428	5.60585	12.1961	11.7646	2.46732	3.96178	14.4786
FBGN0034724	BABOS	gene	2	22393876	22402059	0.67	0.06	0.92	4.33e-08	0.626238	2.88e-22	9.82e-07	0.801511	2.26e-20	TRUE	FALSE	TRUE	TRUE	TRUE	TRUE	541.027	466.42	572.503	802.987	924.9	839.885	597.834	535.359	623.355	1152.53	1135.8	1092.08	526.65	855.924	585.516	1126.8	541.027	839.885	597.834	1135.8	44.4856	51.0468	36.9654	25.4889
FBGN0034725	CG6044	gene	2	22404177	22408540	1.1	0.31	-0.09	8.87e-07	0.14718	0.594757	1.66e-05	0.332517	0.873665	TRUE	FALSE	FALSE	TRUE	TRUE	TRUE	80.0962	82.2107	102.885	201.139	239.569	159.978	159.03	95.2994	114.852	118.302	114.719	105.818	88.3972	200.229	123.06	112.947	82.2107	201.139	114.852	114.719	10.2805	32.4993	26.6574	5.24858
FBGN0038652	CG7720	gene	2	18759236	18795169	0.58	-0.39	-1.72	0.02248	0.125695	0.000359763	0.107907	0.300292	0.00430413	FALSE	FALSE	TRUE	TRUE	TRUE	TRUE	40.8037	38.5887	38.1669	65.9989	58.5943	69.3782	33.3766	28.0292	21.0415	7.31768	5.69528	6.61363	39.1864	64.6571	27.4825	6.54219	38.5887	65.9989	28.0292	6.61363	1.15648	4.50359	5.05061	0.664266
FBGN0267435	CHP	gene	2	31204180	31210730	-1.64	-2.37	-0.03	0.00013502	1.78e-07	0.843348	0.00156063	2.77e-06	0.958201	TRUE	TRUE	FALSE	TRUE	TRUE	TRUE	69.5174	58.7219	36.5075	9.42841	10.3838	23.6702	9.81666	12.6132	7.89057	10.9765	5.69528	10.7471	54.9156	14.4941	10.1068	9.13965	58.7219	10.3838	9.81666	10.7471	13.7424	6.50018	1.93887	2.43734
FBGN0036493	CG7255	gene	2	15304255	15311195	0.23	2.45	-3.31	0.245807	0.00026021	2.28e-05	0.522631	0.00206605	0.000366662	FALSE	TRUE	TRUE	TRUE	TRUE	TRUE	5.28937	1.67777	5.80801	1.5714	2.9668	27.7513	16.6883	77.0804	17.5346	1.21961	1.62722	4.96022	4.25838	10.7632	37.1011	2.60235	5.28937	2.9668	17.5346	1.62722	1.83701	12.0259	28.2717	1.67555
FBGN0024196	ROBL	gene	2	17456472	17457129	-0.66	-0.08	0.11	0.000287057	0.615028	0.388252	0.00299774	0.794064	0.745393	TRUE	FALSE	FALSE	TRUE	TRUE	TRUE	436.751	268.443	375.031	227.853	229.185	208.951	374.015	326.541	384.008	409.79	424.705	349.696	360.075	221.996	361.521	394.73	375.031	227.853	374.015	409.79	69.5204	9.24067	25.0691	32.4211
FBGN0052549	CG32549	gene	2	18390498	18410144	0.24	1.05	0.45	0.282946	5.22e-06	0.00715792	0.563779	6.22e-05	0.0560926	FALSE	TRUE	FALSE	TRUE	TRUE	TRUE	47.6043	55.3664	59.7395	62.8561	63.7862	75.0917	135.47	117.723	125.372	169.526	168.417	205.849	54.2367	67.2447	126.188	181.264	55.3664	63.7862	125.372	169.526	5.01814	5.56168	7.26814	17.3901
FBGN0025712	CG13920	gene	2	1648944	1651501	-3.2	-0.15	0.12	0.00141136	0.39087	0.294947	0.0115022	0.614561	0.657625	TRUE	FALSE	FALSE	TRUE	TRUE	TRUE	2.26687	16.7777	28.2103	0	0.7417	1.63243	0.981666	15.4161	11.3975	23.1726	0.813611	38.0284	15.7516	0.791376	9.26508	20.6715	16.7777	0.7417	11.3975	23.1726	10.6162	0.667361	6.08268	15.2955
FBGN0000206	BOSS	gene	2	25961994	25966948	-4.09	-3.21	-0.05	8.13e-05	0.000115587	0.292327	0.00100027	0.00100087	NA	TRUE	TRUE	FALSE	TRUE	TRUE	FALSE	17.3794	16.7777	18.2537	1.5714	0	0.816214	0.981666	1.40146	1.75346	0	0	0	17.4703	0.795872	1.37886	0	17.3794	0.816214	1.40146	0	0.60601	0.641684	0.315489	0
FBGN0033741	CG8545	gene	2	12468651	12471722	0.69	0.28	0.02	4.02e-08	0.0108301	0.83797	9.18e-07	0.0479595	0.956258	TRUE	FALSE	FALSE	TRUE	TRUE	TRUE	439.773	471.453	453.854	672.56	720.191	831.722	590.963	545.169	630.369	600.05	567.9	630.775	455.027	741.491	588.834	599.575	453.854	720.191	590.963	600.05	12.9598	66.7005	34.8154	25.6706
FBGN0051163	SKIP	gene	2	22133830	22296126	-0.32	1.66	-0.99	0.0347259	7.08e-27	1.74e-13	0.148723	4.83e-25	8.13e-12	FALSE	TRUE	TRUE	TRUE	TRUE	TRUE	457.153	354.009	356.778	296.995	279.621	340.361	1626.62	1166.02	1219.53	668.348	614.276	691.951	389.313	305.659	1337.39	658.192	356.778	296.995	1219.53	668.348	47.9831	25.5428	205.681	32.5137
FBGN0028572	QTC	gene	2	5060815	5070750	-3.02	-1.59	-0.14	5.05e-08	6.38e-05	0.386925	1.13e-06	0.000589124	0.744443	TRUE	TRUE	FALSE	TRUE	TRUE	TRUE	43.0706	38.5887	38.9966	3.1428	5.9336	3.26486	11.78	12.6132	12.2742	7.31768	8.13611	9.09374	40.2186	4.11375	12.2225	8.18251	38.9966	3.26486	12.2742	8.13611	2.0235	1.28779	0.342104	0.725817
FBGN0083978	CG17672	gene	2	13028962	13036504	-1.66	-0.41	-0.91	4.81e-19	0.0134089	6.54e-06	2.59e-17	0.0568026	0.000117824	TRUE	FALSE	TRUE	TRUE	TRUE	TRUE	331.719	285.221	319.44	114.712	92.7125	85.7025	302.353	220.03	205.155	142.695	112.278	112.432	312.127	97.7091	242.513	122.468	319.44	92.7125	220.03	112.432	19.6747	12.359	42.7472	14.3024
FBGN0028996	ONECUT	gene	2	598555	607649	-1.51	-1.41	0.15	0.00127437	0.00139316	0.292992	0.0105291	0.00877391	0.65537	TRUE	TRUE	FALSE	TRUE	TRUE	TRUE	22.6687	41.9442	29.8697	14.1426	5.1919	7.34593	6.87166	9.81024	12.2742	12.1961	4.06805	37.2017	31.4942	8.89348	9.65204	17.8219	29.8697	7.34593	9.81024	12.1961	7.95259	3.81445	2.20842	14.0996
FBGN0028990	SPN27A	gene	2	6671065	6673347	1.12	0.35	0.43	7.57e-16	0.00322269	1.12e-06	3.32e-14	0.0178275	2.34e-05	TRUE	FALSE	FALSE	TRUE	TRUE	TRUE	1035.21	766.74	1046.27	2049.11	2364.54	1894.43	1319.36	1237.49	1359.81	1622.09	1927.44	1794.77	949.405	2102.69	1305.55	1781.43	1035.21	2049.11	1319.36	1794.77	129.243	195.625	50.8812	125.018
FBGN0028999	NERFIN-1	gene	2	909112	912319	-5.41	-0.62	0.07	2.14e-15	0.0316736	0.640528	9e-14	0.110299	0.893387	TRUE	FALSE	FALSE	TRUE	TRUE	TRUE	59.6943	107.377	104.544	1.5714	0.7417	3.26486	53.01	26.6278	76.2755	74.3964	8.94972	112.432	90.5385	1.85932	51.9711	65.2593	104.544	1.5714	53.01	74.3964	21.8408	1.05	20.2819	42.7375
FBGN0260964	VMAT	gene	2	13513132	13534251	-1.79	-1.94	0.37	0.00150206	0.00250542	0.0173125	0.0120987	0.0144457	0.111793	TRUE	TRUE	FALSE	TRUE	TRUE	TRUE	16.6237	21.811	20.7429	3.1428	2.9668	5.7135	0	2.80292	7.01384	15.855	5.69528	36.375	19.7259	3.94103	3.27226	19.3084	20.7429	3.1428	2.80292	15.855	2.23646	1.25538	2.88256	12.7608
FBGN0260960	BALDSPOT	gene	2	16648442	16661615	0.4	0.7	0.42	0.0039921	3.84e-08	0.00025931	0.0276005	6.65e-07	0.00320138	FALSE	TRUE	FALSE	TRUE	TRUE	TRUE	247.845	246.632	249.744	347.28	310.772	343.626	416.226	476.497	424.337	628.101	538.61	630.775	248.074	333.893	439.02	599.162	247.845	343.626	424.337	628.101	1.28082	16.4166	26.7062	42.8304
FBGN0032285	CG17108	gene	2	10692940	10694103	4.52	0.26	-0.14	5.83e-14	0.079813	0.112572	2.19e-12	0.219065	0.393408	TRUE	FALSE	FALSE	TRUE	TRUE	TRUE	21.1575	10.0666	35.6778	339.423	904.874	504.42	8.83499	297.11	42.0831	7.31768	48.003	21.4943	22.3006	582.906	116.009	25.605	21.1575	504.42	42.0831	21.4943	10.4869	237.422	128.775	16.8621
FBGN0032284	CG7294	gene	2	10688734	10689271	2.87	2.05	0.3	8.97e-15	1.39e-06	0.149486	3.71e-13	1.84e-05	0.460272	TRUE	TRUE	FALSE	TRUE	TRUE	TRUE	12.09	11.7444	10.7863	98.9983	91.2291	80.8052	38.285	75.679	60.4944	76.8356	91.1244	71.0965	11.5402	90.3442	58.1528	79.6855	11.7444	91.2291	60.4944	76.8356	0.551461	7.45362	15.3556	8.42103
FBGN0032286	CG7300	gene	2	10695000	10698043	5.14	0.22	-0.09	6.33e-45	0.0162693	0.0085931	1.07e-42	0.0661475	0.0647856	TRUE	FALSE	FALSE	TRUE	TRUE	TRUE	3.77812	5.03331	14.1052	259.281	307.064	305.264	2.945	376.993	17.5346	7.31768	1.62722	0	7.63886	290.536	132.491	2.98163	5.03331	305.264	17.5346	1.62722	4.60099	22.1129	172.992	3.13719
FBGN0033483	EGR	gene	2	10078366	10084210	0.17	0	0.51	0.323953	0.983354	0.00426506	0.60512	0.991807	0.0362491	FALSE	FALSE	TRUE	TRUE	TRUE	TRUE	155.659	194.621	185.856	234.139	176.525	203.237	147.25	208.818	210.415	251.24	334.394	261.238	178.712	204.634	188.828	282.291	185.856	203.237	208.818	261.238	16.6893	23.5417	29.4072	37.0679
FBGN0033484	CG2269	gene	2	10085169	10096416	-1.92	-1.74	1.62	0.000117536	0.00093375	0.00409867	0.00138711	0.00626706	0.0350605	TRUE	TRUE	TRUE	TRUE	TRUE	TRUE	18.8906	85.5662	73.0149	15.714	13.3506	8.97836	4.90833	11.2117	24.5484	95.1298	5.69528	120.699	59.1573	12.681	13.5562	73.8413	73.0149	13.3506	11.2117	95.1298	28.9302	2.79029	8.18763	49.3042
FBGN0033486	DMPD	gene	2	10117694	10121451	-0.59	-0.7	-0.03	5.1e-06	2.04e-08	0.80235	8.3e-05	3.67e-07	0.947535	TRUE	TRUE	FALSE	TRUE	TRUE	TRUE	578.053	501.653	605.692	344.137	370.85	384.437	382.85	374.19	334.034	332.954	354.734	375.323	561.799	366.475	363.691	354.337	578.053	370.85	374.19	354.734	44.0012	16.7407	21.2667	17.2994
FBGN0035888	CG7120	gene	2	8396000	8402295	-0.03	-0.76	3.22	0.904248	0.0309807	6.43e-08	0.964242	0.108588	1.63e-06	FALSE	FALSE	TRUE	TRUE	TRUE	TRUE	10.5787	13.4222	13.2754	3.1428	14.0923	16.3243	1.96333	4.20439	5.26038	43.9061	52.0711	30.588	12.4254	11.1865	3.80937	42.1884	13.2754	14.0923	4.20439	43.9061	1.30719	5.76025	1.37469	8.85412
FBGN0033731	CPR49AH	gene	2	12413962	12415170	-4.8	-1.25	-3.88	1.75e-09	0.00468487	0.000609676	4.59e-08	0.0243336	0.00694121	TRUE	TRUE	TRUE	TRUE	TRUE	TRUE	52.1381	26.8443	70.5258	0	2.9668	0.816214	8.83499	33.6351	7.89057	0	0	1.65341	49.8361	1.261	16.7869	0.551136	52.1381	0.816214	8.83499	0	17.907	1.25136	11.9197	0.779424
FBGN0033739	DYB	gene	2	12437345	12452916	-0.53	-0.02	-0.44	0.00267586	0.883755	0.00868112	0.0196179	0.942219	0.0651577	TRUE	FALSE	FALSE	TRUE	TRUE	TRUE	194.195	211.399	187.516	146.14	117.93	134.675	237.563	190.599	187.62	152.452	126.923	154.594	197.703	132.915	205.261	144.656	194.195	134.675	190.599	152.452	10.0609	11.5838	22.8736	12.5695
FBGN0035770	PST	gene	2	7357275	7360263	2.38	0.55	2.52	2.81e-34	0.0132688	1.53e-57	3.37e-32	0.0562646	5.24e-55	TRUE	FALSE	TRUE	TRUE	TRUE	TRUE	55.9162	62.0775	63.8881	296.995	335.248	326.486	120.745	86.8907	96.4403	625.661	572.782	586.133	60.6272	319.576	101.359	594.859	62.0775	326.486	96.4403	586.133	3.41224	16.3633	14.2518	22.4524
FBGN0262617	NUAK1	gene	2	10264306	10308467	0.18	0.54	0.01	0.383936	0.00251732	0.948034	0.660435	0.0144979	0.98747	FALSE	TRUE	FALSE	TRUE	TRUE	TRUE	114.099	127.51	130.265	100.57	137.956	191.81	201.241	228.438	170.962	197.577	193.639	210.809	123.958	143.445	200.214	200.675	127.51	137.956	201.241	197.577	7.06155	37.4505	23.4757	7.344
FBGN0039084	CG10175	gene	2	23522264	23530986	0.07	-0.12	1.91	0.614937	0.318232	0.00553864	0.829902	0.542339	0.0449656	FALSE	FALSE	TRUE	TRUE	TRUE	TRUE	9.06749	5.03331	0	23.571	1.4834	0	1.96333	0	2.63019	19.5138	13.0178	6.61363	4.70027	8.35148	1.53117	13.0484	5.03331	1.4834	1.96333	13.0178	3.70927	10.7789	1.11641	5.26652
FBGN0031251	CG4213	gene	2	396595	402198	0.11	1.36	-2.04	0.517527	0.0106019	0.00194444	0.764332	0.0472659	0.0186324	FALSE	TRUE	TRUE	TRUE	TRUE	TRUE	7.55624	0	2.48915	6.28561	0.7417	12.2432	10.7983	35.0366	14.9044	1.21961	5.69528	1.65341	3.34846	6.42351	20.2464	2.8561	2.48915	6.28561	14.9044	1.65341	3.1441	4.69649	10.5917	2.0154
FBGN0031257	CG4133	gene	2	455531	458745	-5.16	-1.06	0.08	2.2e-05	0.0164825	0.439408	0.000311642	0.066793	0.782626	TRUE	FALSE	FALSE	TRUE	TRUE	TRUE	17.3794	16.7777	24.0617	0	0	0.816214	0.981666	1.40146	11.3975	9.7569	1.62722	15.7074	19.4063	0.272071	4.59354	9.0305	17.3794	0	1.40146	9.7569	3.30107	0.384767	4.81417	5.7711
FBGN0031255	BBS8	gene	2	422873	425321	0.58	2.95	-0.19	0.072494	1.23e-12	0.299233	0.247461	3.59e-11	0.661683	FALSE	TRUE	FALSE	TRUE	TRUE	TRUE	9.06749	8.38885	8.29715	20.4282	21.5093	13.8756	75.5883	89.6936	65.7548	67.0787	55.3255	66.1363	8.5845	18.6044	77.0122	62.8468	8.38885	20.4282	75.5883	66.1363	0.343574	3.37273	9.82471	5.33227
FBGN0030617	CG9095	gene	2	15139937	15163225	0.76	0.17	1.52	0.000184576	0.39303	8.98e-16	0.00203646	0.616715	5.06e-14	TRUE	FALSE	TRUE	TRUE	TRUE	TRUE	76.318	88.9218	96.247	168.14	150.565	146.919	85.4049	112.117	125.372	337.833	288.018	333.162	87.1623	155.208	107.631	319.671	88.9218	150.565	112.117	333.162	8.23052	9.26478	16.6221	22.4629
FBGN0030612	CG5599	gene	2	15086125	15088629	0.65	0.12	0.19	0.00120331	0.575827	0.300536	0.0100811	0.765661	0.662468	TRUE	FALSE	FALSE	TRUE	TRUE	TRUE	77.8293	83.8885	94.5875	144.569	137.215	141.205	70.6799	135.942	100.824	110.985	139.941	120.699	85.4351	140.996	102.482	123.875	83.8885	141.205	100.824	120.699	6.92838	3.00609	26.6688	12.0328
FBGN0036514	CG12301	gene	2	15580800	15583373	0.55	0.32	-0.03	0.00113563	0.0431986	0.822281	0.00960321	0.138788	0.951868	TRUE	FALSE	FALSE	TRUE	TRUE	TRUE	161.704	174.488	142.711	219.996	232.152	266.086	225.783	197.606	223.566	189.04	212.352	228.997	159.634	239.411	215.652	210.13	161.704	232.152	223.566	212.352	13.0552	19.5036	12.7923	16.3879
FBGN0015664	DREF	gene	2	9964147	9967229	-0.13	-0.54	0.04	0.15819	8.57e-11	0.691694	0.405806	2.1e-09	0.911963	FALSE	TRUE	FALSE	TRUE	TRUE	TRUE	1146.28	1129.14	1154.13	1040.27	1065.08	1026.8	856.013	839.476	790.811	931.784	792.457	835.797	1143.18	1044.05	828.766	853.346	1146.28	1040.27	839.476	835.797	10.4366	15.8562	27.6748	58.218
FBGN0015663	UGT36A1	gene	2	3619097	3621573	-0.4	-1.02	0.1	0.158572	0.00371363	0.579459	0.40624	0.020154	0.864794	FALSE	TRUE	FALSE	TRUE	TRUE	TRUE	32.4918	40.2665	35.6778	10.9998	22.251	32.6486	14.725	14.0146	17.5346	28.0511	17.0858	13.2273	36.1453	21.9665	15.4247	19.4547	35.6778	22.251	14.725	17.0858	3.19115	8.84036	1.51983	6.27935
FBGN0039869	CG1890	gene	2	31743490	31744248	0.59	1.19	0.9	2.89e-07	4.12e-32	1.24e-22	5.9e-06	3.69e-30	1.02e-20	TRUE	TRUE	TRUE	TRUE	TRUE	TRUE	634.724	572.119	593.246	952.27	979.786	830.09	1348.81	1464.53	1599.16	2824.62	2942.02	2558.65	600.03	920.715	1470.83	2775.1	593.246	952.27	1464.53	2824.62	26.0046	65.0588	102.301	160.38
FBGN0039864	CG11550	gene	2	31678147	31679880	0.32	0.3	-0.95	0.2247	0.232097	0.00429166	0.495494	0.448884	0.0364416	FALSE	FALSE	TRUE	TRUE	TRUE	TRUE	51.3824	28.5221	29.8697	65.9989	46.7271	44.0756	79.5149	56.0585	34.1925	19.5138	30.1036	19.8409	36.5914	52.2672	56.5886	23.1528	29.8697	46.7271	56.0585	19.8409	10.4733	9.76993	18.5066	4.91679
FBGN0063127	LNCRNA_CR33938	gene	2	6699560	6700164	-2.86	-4.59	-0.27	2.71e-94	7.21e-174	0.165509	1.87e-91	8.85e-171	0.487656	TRUE	TRUE	FALSE	TRUE	TRUE	TRUE	3248.43	2613.96	2859.2	432.136	325.606	436.675	130.562	168.175	91.18	82.9337	94.3788	116.565	2907.2	398.139	129.972	97.9592	2859.2	432.136	130.562	94.3788	261.233	51.3217	31.436	13.9615
FBGN0000075	AMD	gene	2	19110154	19114110	0.66	2.53	-1.17	0.0521091	8.99e-10	9.52e-05	0.197049	1.94e-08	0.00132593	FALSE	TRUE	TRUE	TRUE	TRUE	TRUE	12.8456	6.71108	9.12687	20.4282	18.5425	26.1189	73.6249	60.2629	67.5082	21.953	32.5444	24.8011	9.56118	21.6965	67.132	26.4329	9.12687	20.4282	67.5082	24.8011	2.52317	3.22043	5.46152	4.47522
FBGN0000071	AMA	gene	2	6762593	6765261	3.24	1.04	-0.83	1.2e-90	1.62e-09	2.89e-07	6.72e-88	3.38e-08	6.56e-06	TRUE	TRUE	TRUE	TRUE	TRUE	TRUE	839.498	590.575	810.632	8403.86	7335.41	5687.38	2194.02	1433.7	1428.19	1018.38	777.812	942.442	746.902	7142.22	1685.3	912.877	810.632	7335.41	1433.7	942.442	111.166	1117.38	359.726	100.411
FBGN0085440	LGR4	gene	2	13161714	13189164	-0.3	1.55	-2.6	0.0784494	0.00385089	0.000199413	0.26143	0.0207417	0.00254692	FALSE	TRUE	TRUE	TRUE	TRUE	TRUE	3.77812	3.35554	5.80801	0	0.7417	0.816214	23.56	11.2117	26.3019	1.21961	3.25444	2.48011	4.31389	0.519305	20.3579	2.31806	3.77812	0.7417	23.56	2.48011	1.07049	0.368462	6.56347	0.838582
FBGN0085443	SPRI	gene	2	10490069	10585422	-0.71	-0.78	0.35	0.000575354	1.59e-05	0.0353694	0.00545644	0.000169311	0.186359	TRUE	TRUE	FALSE	TRUE	TRUE	TRUE	278.825	209.721	259.701	111.57	134.248	186.913	171.792	145.752	130.633	189.04	180.622	228.997	249.416	144.243	149.392	199.553	259.701	134.248	145.752	189.04	29.134	31.5605	16.999	21.1019
FBGN0283478	UND	gene	2	9763369	9765338	0.51	0.22	-0.04	1.42e-06	0.00637104	0.643449	2.57e-05	0.0312942	0.894061	TRUE	FALSE	FALSE	TRUE	TRUE	TRUE	1246.78	1191.22	1337.5	1799.26	1984.05	1649.57	1514.71	1547.21	1648.25	1458.66	1678.48	1435.16	1258.5	1810.96	1570.06	1524.1	1246.78	1799.26	1547.21	1458.66	60.2926	136.801	56.8614	109.585
FBGN0283479	ALP1	gene	2	21442227	21444819	0.01	7.09	-4.11	0.855464	3.57e-09	9.56e-10	NA	7.06e-08	3.06e-08	FALSE	TRUE	TRUE	FALSE	TRUE	TRUE	0	0	0.829715	0	0	1.63243	90.3133	72.876	41.2063	8.53729	0	2.48011	0.276572	0.544143	68.1319	3.67247	0	0	72.876	2.48011	0.391131	0.769534	20.3265	3.58586
FBGN0283471	WUPA	gene	2	18105568	18116922	-0.2	0.68	-2.45	0.362744	0.0390314	8.07e-05	0.641933	0.129017	0.00114868	FALSE	FALSE	TRUE	TRUE	TRUE	TRUE	214.597	385.887	212.407	268.71	134.248	268.535	254.251	1514.98	668.945	102.447	148.077	82.6704	270.964	223.831	812.726	111.065	214.597	268.535	668.945	102.447	81.2679	63.3448	524.636	27.3887
FBGN0283472	S6K	gene	2	5797549	5810931	0.53	0.24	0.63	0.00277642	0.0983616	2.4e-07	0.0202395	0.253552	5.6e-06	TRUE	FALSE	TRUE	TRUE	TRUE	TRUE	228.954	295.287	235.639	318.995	338.215	472.588	291.555	340.555	330.527	503.7	476.776	536.531	253.294	376.599	320.879	505.669	235.639	338.215	330.527	503.7	29.8193	68.3264	21.1358	24.4345
FBGN0004797	MDY	gene	2	16816660	16826964	1.24	-0.26	0.35	6.19e-15	0.09785	0.0151859	2.57e-13	0.252745	0.101323	TRUE	FALSE	FALSE	TRUE	TRUE	TRUE	176.816	208.043	208.258	545.277	464.304	426.064	166.883	159.767	184.113	243.923	213.98	221.557	197.706	478.548	170.254	226.486	208.043	464.304	166.883	221.557	14.7717	49.6997	10.2214	12.7115
FBGN0004795	RETN	gene	2	23632610	23654820	-2.5	-1.62	1.14	5.76e-07	4.24e-05	0.00193305	1.12e-05	0.00040552	0.0185617	TRUE	TRUE	TRUE	TRUE	TRUE	TRUE	52.1381	53.6886	39.8263	12.5712	2.9668	8.16214	19.6333	9.81024	13.151	35.3688	35.7989	47.1221	48.551	7.90005	14.1982	39.4299	52.1381	8.16214	13.151	35.7989	6.20167	3.92536	4.07805	5.44203
FBGN0050069	CG30069	gene	2	14185204	14198368	0.84	1.04	0.8	0.00265076	4.08e-06	2.19e-05	0.019503	4.96e-05	0.00035428	TRUE	TRUE	TRUE	TRUE	TRUE	TRUE	92.9418	135.899	115.33	135.141	180.233	357.502	191.425	271.884	323.513	434.182	440.977	567.119	114.724	224.292	262.274	480.759	115.33	180.233	271.884	440.977	17.5426	95.9757	54.3514	61.1283
FBGN0262719	CG43163	gene	2	8472807	8507146	0.49	-0.7	-0.03	0.000780136	5.35e-06	0.842008	0.00702044	6.34e-05	0.957825	FALSE	TRUE	FALSE	TRUE	TRUE	TRUE	730.689	578.83	662.113	837.557	851.472	1140.25	518.32	365.782	368.227	393.935	393.788	437.326	657.211	943.093	417.443	408.35	662.113	851.472	368.227	393.935	62.0927	139.527	71.3377	20.4897
FBGN0035574	RHOGEF64C	gene	2	4692783	4796253	-1.24	-0.87	0.01	4.15e-07	3.83e-05	0.962329	8.23e-06	0.000371032	0.992344	TRUE	TRUE	FALSE	TRUE	TRUE	TRUE	126.189	130.866	132.754	42.4279	48.9522	62.8485	74.6066	78.4819	63.1246	68.2983	63.4616	85.1505	129.937	51.4095	72.071	72.3035	130.866	48.9522	74.6066	68.2983	2.75962	8.51585	6.52092	9.29632
FBGN0263109	CG43366	gene	2	5893895	5931363	-0.85	-1.09	-0.5	2.83e-05	4.31e-08	0.0285957	0.000390213	7.39e-07	0.159196	TRUE	TRUE	FALSE	TRUE	TRUE	TRUE	160.948	159.388	160.965	94.2841	73.4283	89.7836	82.4599	75.679	71.8919	48.7845	34.9853	59.5227	160.434	85.832	76.6769	47.7641	160.948	89.7836	75.679	48.7845	0.739324	8.96112	4.37171	10.0433
FBGN0032856	CG16798	gene	2	20376981	20382356	-0.15	2.26	3.45	0.106695	0.000802234	1.21e-26	NA	0.00549601	1.29e-24	FALSE	TRUE	TRUE	FALSE	TRUE	TRUE	3.0225	1.67777	2.48915	0	0	0	26.505	15.4161	14.0277	265.876	174.113	201.716	2.39647	0	18.6496	213.901	2.48915	0	15.4161	201.716	0.55288	0	5.58345	38.4402
FBGN0260745	MFAS	gene	2	11984862	11993315	1.15	1.12	-0.06	8.79e-35	1.48e-05	0.739887	1.08e-32	0.000159263	0.925303	TRUE	TRUE	FALSE	TRUE	TRUE	TRUE	863.678	875.795	828.885	1932.82	1826.07	1994.01	1372.37	2346.05	2655.62	1664.77	2442.46	1803.87	856.12	1917.63	2124.68	1970.37	863.678	1932.82	2346.05	1803.87	19.8828	69.4	546.769	338.616
FBGN0260744	TANGO9	gene	2	11971007	11974910	-0.3	0.55	-0.45	0.0687474	0.000340891	0.000823665	0.238571	0.00262419	0.00893947	FALSE	TRUE	FALSE	TRUE	TRUE	TRUE	240.288	187.91	224.023	186.997	166.141	170.589	392.666	316.73	338.418	262.217	238.388	246.358	217.407	174.575	349.272	248.987	224.023	170.589	338.418	246.358	21.8891	8.96899	31.9366	9.90421
FBGN0260742	CG12213	gene	2	11964674	11967691	0.15	0.53	0.05	0.324309	0.000348123	0.60843	0.605465	0.00267029	0.880462	FALSE	TRUE	FALSE	TRUE	TRUE	TRUE	375.545	270.121	280.444	340.994	339.699	365.664	518.32	491.913	459.407	539.069	489.794	502.636	308.703	348.786	489.88	510.499	280.444	340.994	491.913	502.636	47.4519	11.9465	24.094	20.8709
FBGN0260748	CG5004	gene	2	17107582	17135988	0.09	0.74	-0.41	0.55532	3.27e-08	0.000644426	0.789396	5.74e-07	0.00725823	FALSE	TRUE	FALSE	TRUE	TRUE	TRUE	246.333	244.954	229.001	270.281	232.152	268.535	478.071	420.439	406.803	331.735	307.545	322.414	240.096	256.989	435.104	320.565	244.954	268.535	420.439	322.414	7.86554	17.577	30.888	9.96171
FBGN0029147	NTR	gene	2	22127808	22130184	0.52	-0.25	2.67	0.0464003	0.282127	1.46e-28	0.182692	0.505355	1.65e-26	FALSE	FALSE	TRUE	TRUE	TRUE	TRUE	92.9418	53.6886	53.9315	73.8559	103.096	144.47	43.1933	53.2556	68.385	285.389	435.282	365.403	66.854	107.141	54.9446	362.025	53.9315	103.096	53.2556	365.403	18.4471	28.9696	10.3536	61.2399
FBGN0029851	CG14445	gene	2	6237315	6240558	-0.01	4.81	-1.58	0.891129	6.36e-07	0.00264585	NA	8.95e-06	0.0241748	FALSE	TRUE	TRUE	FALSE	TRUE	TRUE	0	3.35554	0.829715	1.5714	0	1.63243	13.7433	49.0512	65.7548	2.43923	15.4586	9.92044	1.39508	1.06794	42.8498	9.27276	0.829715	1.5714	49.0512	9.92044	1.42703	0.755561	21.6817	5.33483
FBGN0015380	DRL	gene	2	19190342	19208621	-2.6	0.4	-1.46	6.78e-63	0.00724828	1.04e-14	1.9e-60	0.0347683	5.41e-13	TRUE	FALSE	TRUE	TRUE	TRUE	TRUE	827.408	838.885	746.744	150.855	109.772	137.94	1501.95	1017.46	950.376	408.57	330.326	485.275	804.346	132.855	1156.6	408.057	827.408	137.94	1017.46	408.57	40.9993	17.1531	245.733	63.2587
FBGN0030051	SPIRIT	gene	2	8571099	8573593	6.23	0.31	2.85	1.59e-37	0.0931231	0.000818696	2.13e-35	0.243612	0.00889999	TRUE	FALSE	TRUE	TRUE	TRUE	TRUE	2.26687	3.35554	4.97829	333.137	277.396	228.54	4.90833	36.438	1.75346	169.526	196.08	181.875	3.53357	279.691	14.3666	182.494	3.35554	277.396	4.90833	181.875	1.11407	42.7325	15.6599	10.8495
FBGN0028484	ACK	gene	2	4108186	4114157	-0.51	-0.1	-0.15	0.000796385	0.407353	0.202581	0.00712414	0.62825	0.542504	TRUE	FALSE	FALSE	TRUE	TRUE	TRUE	337.008	325.487	315.292	257.71	201.001	218.745	340.638	309.723	312.116	292.707	268.492	294.307	325.929	225.819	320.826	285.168	325.487	218.745	312.116	292.707	8.87129	23.6856	14.0434	11.8104
FBGN0028482	BDL	gene	2	4324554	4331830	-0.29	0.69	-0.33	0.245525	0.00685701	0.0942974	0.522403	0.0332441	0.354458	FALSE	TRUE	FALSE	TRUE	TRUE	TRUE	64.2281	41.9442	66.3772	48.7135	30.4097	52.2377	84.4233	106.511	139.4	69.5179	85.4291	85.1505	57.5165	43.787	110.112	80.0325	64.2281	48.7135	106.511	85.1505	11.0462	9.56795	22.5881	7.4358
FBGN0040321	GNBP3	gene	2	8955021	8956551	0.96	-0.78	1.78	1.62e-14	0.000115454	1.43e-08	6.52e-13	0.00100087	3.98e-07	TRUE	TRUE	TRUE	TRUE	TRUE	TRUE	779.049	583.864	751.722	1467.69	1418.87	1331.25	579.183	375.592	285.814	1312.3	1839.57	1471.53	704.878	1405.94	413.53	1541.14	751.722	1418.87	375.592	1471.53	86.2942	56.4492	122.735	220.812
FBGN0037850	CG14695	gene	2	10878204	10879319	-0.08	3.48	0.37	0.65717	2.82e-09	0.101265	0.852377	5.65e-08	0.368523	FALSE	TRUE	FALSE	TRUE	TRUE	TRUE	5.28937	6.71108	1.65943	4.71421	0.7417	4.08107	38.285	53.2556	84.1661	71.9572	136.687	68.6164	4.55329	3.17899	58.5689	92.4201	5.28937	4.08107	53.2556	71.9572	2.12699	1.7427	19.104	31.3309
FBGN0024836	STAN	gene	2	10673345	10721138	-0.4	-0.73	-0.19	0.00882489	1.33e-06	0.214727	0.052697	1.77e-05	0.560652	FALSE	TRUE	FALSE	TRUE	TRUE	TRUE	720.865	664.397	631.413	421.136	442.053	623.588	524.21	355.971	379.624	332.954	328.699	415.005	672.225	495.592	419.935	358.886	664.397	442.053	379.624	332.954	36.9359	90.9084	74.3628	39.7202
FBGN0036890	CG9368	gene	2	19601633	19604120	-0.52	-1.38	0.3	0.0412509	0.0111428	0.0171314	0.168321	0.0491923	0.11109	FALSE	TRUE	FALSE	TRUE	TRUE	TRUE	5.28937	20.1332	10.7863	6.28561	2.2251	0	2.945	1.40146	1.75346	17.0746	0.813611	27.2812	12.0696	2.8369	2.03331	15.0565	10.7863	2.2251	1.75346	17.0746	6.12755	2.6023	0.660485	10.8992
FBGN0036891	CG9372	gene	2	19606208	19608368	0.82	0.33	2	0.0116909	0.197216	7.28e-15	0.0657459	0.405914	3.85e-13	FALSE	FALSE	TRUE	TRUE	TRUE	TRUE	29.4693	23.4888	17.424	42.4279	39.3101	66.1134	30.4316	37.8395	42.0831	143.914	174.926	143.846	23.4607	49.2838	36.7847	154.229	23.4888	42.4279	37.8395	143.914	4.91752	11.9682	4.81479	14.6352
FBGN0052249	CG32249	gene	2	4470001	4471012	2.6	5.73	-0.14	0.00277153	0.00028696	0.00139175	0.0202367	0.00225965	0.0140496	TRUE	TRUE	FALSE	TRUE	TRUE	TRUE	1.51125	1.67777	0	15.714	8.1587	11.427	5.88999	420.439	23.6717	1.21961	7.3225	0.826704	1.06301	11.7666	150	3.12294	1.51125	11.427	23.6717	1.21961	0.754727	3.09378	191.367	2.97387
FBGN0037073	TSR1	gene	2	21335215	21338232	0.53	0.16	0.04	6.66e-07	0.107256	0.608843	1.28e-05	0.269234	0.880509	TRUE	FALSE	FALSE	TRUE	TRUE	TRUE	706.509	677.819	801.505	1051.27	1068.05	1085.57	814.783	912.352	899.525	903.733	903.108	902.76	728.611	1068.29	875.553	903.201	706.509	1068.05	899.525	903.108	52.8579	14.0027	43.2892	0.402487
FBGN0037076	EBD2	gene	2	21344768	21349288	-0.91	-0.61	-0.29	0.000168771	0.00731286	0.137693	0.0018829	0.0349415	0.440512	TRUE	TRUE	FALSE	TRUE	TRUE	TRUE	121.655	88.9218	126.117	51.8563	57.8526	57.9512	89.3316	61.6643	66.6315	52.4434	54.5119	54.5624	112.231	55.8867	72.5425	53.8392	121.655	57.8526	66.6315	54.5119	16.5827	2.85022	12.0436	0.987254
FBGN0044324	CHRO	gene	2	22873702	22878984	-0.12	-0.62	-0.09	0.264103	2.42e-11	0.380859	0.542151	6.25e-10	0.738169	FALSE	TRUE	FALSE	TRUE	TRUE	TRUE	1147.04	1249.94	1151.64	1062.27	1007.97	1185.96	829.508	741.374	846.921	737.866	702.146	825.877	1182.87	1085.4	805.934	755.296	1151.64	1062.27	829.508	737.866	47.4591	74.4819	46.2015	51.9949
FBGN0027611	LMANII	gene	2	10457658	10462472	-0.27	-0.3	1.02	0.307623	0.224218	2.98e-05	0.590586	0.438983	0.000467461	FALSE	FALSE	TRUE	TRUE	TRUE	TRUE	297.716	209.721	70.5258	105.284	86.7789	175.486	170.81	93.898	95.5636	324.417	251.406	219.076	192.654	122.516	120.09	264.966	209.721	105.284	95.5636	251.406	93.5318	38.2096	35.8705	44.0612
FBGN0010473	TUTL	gene	2	4283148	4323781	-1.3	-1.33	-0.89	1.97e-11	3.31e-18	0.000114924	6.22e-10	1.49e-16	0.00157437	TRUE	TRUE	TRUE	TRUE	TRUE	TRUE	444.307	458.031	437.26	146.14	145.373	232.621	216.948	176.584	159.565	74.3964	78.1066	122.352	446.533	174.712	184.366	91.6184	444.307	146.14	176.584	78.1066	8.62456	40.9494	24.0641	21.7848
FBGN0035308	CG15822	gene	2	2153201	2163863	-1	-1.9	1.09	0.00269934	3.44e-06	0.00278722	0.0197577	4.22e-05	0.0251693	TRUE	TRUE	TRUE	TRUE	TRUE	TRUE	76.318	41.9442	50.6126	21.9996	20.7676	30.1999	15.7067	16.8175	10.5208	28.0511	39.0533	46.2954	56.2916	24.3224	14.3483	37.7999	50.6126	21.9996	15.7067	39.0533	14.5963	4.18637	2.74423	7.50075
FBGN0035300	CG1139	gene	2	1971638	1974285	1.73	0.12	-0.16	0.000172215	0.466195	0.129965	0.00191656	0.684513	0.426013	TRUE	FALSE	FALSE	TRUE	TRUE	TRUE	10.5787	8.38885	6.63772	42.4279	26.7012	35.9134	4.90833	42.0439	0.87673	7.31768	3.25444	3.30681	8.5351	35.0142	15.943	4.62631	8.38885	35.9134	4.90833	3.30681	1.61223	6.45179	18.5294	1.9032
FBGN0003483	SPN-E	gene	2	15837419	15844415	-0.78	-0.25	0	0.00228636	0.215372	0.986901	0.0172344	0.428698	0.997104	TRUE	FALSE	FALSE	TRUE	TRUE	TRUE	80.0962	80.5329	77.9932	50.2849	38.5684	40.8107	57.9183	75.679	69.2617	62.2003	81.3611	58.696	79.5408	43.2213	67.6196	67.4191	80.0962	40.8107	69.2617	62.2003	1.10871	5.07787	7.34314	9.96173
FBGN0261461	RHOGAP18B	gene	2	19136107	19167082	0.32	0.86	0.25	0.16523	0.000233816	0.126359	0.416601	0.00187906	0.419944	FALSE	TRUE	FALSE	TRUE	TRUE	TRUE	74.0512	48.6553	60.5692	76.9987	74.17	94.6809	142.342	126.132	115.728	156.11	173.299	144.673	61.0919	81.9499	128.067	158.028	60.5692	76.9987	126.132	156.11	10.3744	9.07595	10.9506	11.7649
FBGN0026206	MEI-P26	gene	2	9163255	9189309	0.39	-0.38	0.63	0.126388	0.0855584	0.00284705	0.35419	0.229554	0.0255848	FALSE	FALSE	TRUE	TRUE	TRUE	TRUE	78.5849	130.866	100.396	91.1413	114.222	238.335	88.3499	67.2702	76.2755	112.204	120.414	158.727	103.282	147.899	77.2985	130.449	100.396	114.222	76.2755	120.414	21.441	64.6379	8.63612	20.2749
FBGN0031530	PGANT2	gene	2	3404460	3426719	-3.72	-2.25	-0.06	5.84e-24	4.99e-13	0.714154	4.3e-22	1.5e-11	0.918826	TRUE	TRUE	FALSE	TRUE	TRUE	TRUE	143.569	122.477	119.479	7.85701	8.9004	10.6108	23.56	40.6424	19.2881	34.1492	7.3225	29.7613	128.508	9.12273	27.8302	23.7443	122.477	8.9004	23.56	29.7613	10.7194	1.13516	9.22597	11.7493
FBGN0031536	COG3	gene	2	3453697	3457064	0.29	0.89	-0.2	0.167408	2.21e-05	0.20203	0.41997	0.000228752	0.542039	FALSE	TRUE	FALSE	TRUE	TRUE	TRUE	71.0287	75.4996	68.0366	76.9987	100.871	93.8646	144.305	166.774	133.263	130.499	117.974	123.179	71.5216	90.5782	148.114	123.884	71.0287	93.8646	144.305	123.179	3.06662	10.0191	13.9434	5.13755
FBGN0261286	MAT89BA	gene	2	16268329	16272415	0.57	0.08	0.2	2.36e-05	0.569087	0.117576	0.000331942	0.762313	0.402947	TRUE	FALSE	FALSE	TRUE	TRUE	TRUE	276.558	249.988	267.168	391.279	390.134	423.615	270.94	290.103	336.664	354.907	347.412	346.389	264.571	401.676	299.236	349.569	267.168	391.279	290.103	347.412	11.0018	15.5203	27.5982	3.79759
FBGN0004657	MYS	gene	2	8061645	8070237	0.3	0.89	0.35	0.00113664	2.65e-32	1.08e-06	0.00960321	2.43e-30	2.25e-05	FALSE	TRUE	FALSE	TRUE	TRUE	TRUE	1094.14	1046.93	1027.19	1360.83	1262.37	1313.29	2128.25	2106.4	2028.75	2820.96	2515.68	2680.17	1056.09	1312.17	2087.8	2672.27	1046.93	1313.29	2106.4	2680.17	28.0915	40.2043	42.6952	124.755
FBGN0027553	NELF-B	gene	2	7725996	7728361	-0.23	-0.64	-0.06	0.142311	7.43e-05	0.672116	0.380851	0.000674695	0.904597	FALSE	TRUE	FALSE	TRUE	TRUE	TRUE	258.423	285.221	280.444	238.853	257.37	193.443	197.315	147.154	194.634	168.307	180.622	163.687	274.696	229.889	179.701	170.872	280.444	238.853	194.634	168.307	11.6705	26.8569	23.0404	7.14738
FBGN0027552	CG10863	gene	2	3941008	3942465	0.35	-0.97	0.74	0.0719752	0.000155912	0.00186156	0.246479	0.00130932	0.0180249	FALSE	TRUE	TRUE	TRUE	TRUE	TRUE	102.009	142.61	106.204	141.426	141.665	176.302	43.1933	60.2629	70.1384	91.471	109.024	119.872	116.941	153.131	57.8649	106.789	106.204	141.665	60.2629	109.024	18.2315	16.3848	11.1302	11.7019
FBGN0027550	CG6495	gene	2	10761116	10764971	-3.12	-2.75	0.21	1.52e-06	5.25e-06	0.0862053	2.74e-05	6.25e-05	0.335356	TRUE	TRUE	FALSE	TRUE	TRUE	TRUE	36.27	21.811	31.5292	3.1428	2.9668	2.44864	4.90833	4.20439	2.63019	17.0746	0.813611	24.8011	29.87	2.85275	3.9143	14.2298	31.5292	2.9668	4.20439	17.0746	6.0183	0.294642	0.952397	9.99733
FBGN0027556	CG4928	gene	2	16913180	16938209	1.68	1.25	-1.11	1.68e-10	2.06e-06	1.76e-06	4.86e-09	2.62e-05	3.52e-05	TRUE	TRUE	TRUE	TRUE	TRUE	TRUE	61.2056	35.2332	42.3155	172.854	139.44	169.773	133.507	135.942	115.728	62.2003	60.2072	45.4687	46.2514	160.689	128.392	55.9587	42.3155	169.773	133.507	60.2072	10.9624	15.078	9.00972	7.46206
FBGN0027554	CG8042	gene	2	7972449	7974991	0.28	0.58	-0.19	0.115058	0.000922876	0.183464	0.33398	0.00620378	0.514089	FALSE	TRUE	FALSE	TRUE	TRUE	TRUE	144.324	109.055	133.584	174.426	166.141	151	235.6	204.613	205.155	173.185	188.758	191.795	128.988	163.855	215.123	184.579	133.584	166.141	205.155	188.758	14.7609	9.6992	14.4812	8.15185
FBGN0028670	VHA100-2	gene	2	18390323	18399169	0.71	0.16	0.18	1.81e-09	0.144112	0.103927	4.72e-08	0.329364	0.373136	TRUE	FALSE	FALSE	TRUE	TRUE	TRUE	482.088	431.187	433.941	766.844	778.043	699.496	520.283	585.811	518.148	550.045	662.279	639.869	449.072	748.128	541.414	617.398	433.941	766.844	520.283	639.869	23.3731	34.6907	31.4057	48.4961
FBGN0266420	OTE	gene	2	18275607	18277177	0.29	-0.53	0.07	0.0270868	3.31e-06	0.482217	0.123486	4.08e-05	0.812216	FALSE	TRUE	FALSE	TRUE	TRUE	TRUE	767.714	709.696	886.965	972.698	1116.26	849.679	542.861	606.833	577.765	562.242	666.347	592.747	788.125	979.545	575.82	607.112	767.714	972.698	577.765	592.747	73.795	108.938	26.1526	43.6979
FBGN0034200	GBP2	gene	2	17137240	17139595	1.37	0.82	-2.31	0.0117116	0.0253869	0.00218155	0.0658211	0.0929268	0.0205145	FALSE	FALSE	TRUE	TRUE	TRUE	TRUE	5.28937	0	8.29715	4.71421	8.1587	75.0917	10.7983	36.438	14.0277	6.09806	0	0.826704	4.52884	29.3215	20.4213	2.30826	5.28937	8.1587	14.0277	0.826704	3.42972	32.3949	11.402	2.70097
FBGN0036165	CHRB	gene	2	11487550	11499055	-0.95	1.26	-0.43	1e-05	2.24e-14	0.0075961	0.000154476	7.77e-13	0.0585831	TRUE	TRUE	FALSE	TRUE	TRUE	TRUE	278.825	347.298	287.911	128.855	114.964	201.605	983.629	667.096	718.919	585.414	436.909	656.403	304.678	148.474	789.881	559.575	287.911	128.855	718.919	585.414	30.3643	37.9945	138.624	91.4517
FBGN0034756	CYP6D2	gene	2	22652573	22654530	0.07	2.52	-0.13	0.786414	2.18e-15	0.441758	0.911798	8.19e-14	0.783948	FALSE	TRUE	FALSE	TRUE	TRUE	TRUE	17.3794	13.4222	25.7212	15.714	17.8008	29.3837	124.672	114.92	135.893	100.008	136.687	94.2442	18.8409	20.9662	125.162	110.313	17.3794	17.8008	124.672	100.008	5.12631	6.01276	8.56932	18.7968
FBGN0054056	CG34056	gene	2	895951	897364	0.44	1.6	-0.11	0.0415779	5.06e-16	0.433381	0.169332	2e-14	0.779044	FALSE	TRUE	FALSE	TRUE	TRUE	TRUE	66.4949	72.1441	84.6309	89.5699	114.964	114.27	267.013	243.854	230.58	224.409	246.524	209.156	74.4233	106.268	247.149	226.696	72.1441	114.27	243.854	224.409	7.57738	11.8106	15.0551	15.3409
FBGN0027790	GV1	gene	2	1810588	1822903	-0.22	1.56	-2.99	0.270302	7.45e-24	3.1e-59	0.550196	4.3e-22	1.3e-56	FALSE	TRUE	TRUE	TRUE	TRUE	TRUE	129.212	115.766	149.349	103.713	89.7457	134.675	427.025	405.023	437.488	60.9806	54.5119	43.8153	131.442	109.378	423.179	53.1026	129.212	103.713	427.025	54.5119	13.8005	18.7748	13.5303	7.07823
FBGN0011666	MSI	gene	2	25516118	25608423	-1.04	-0.15	-0.71	4.33e-15	0.210846	7.55e-07	1.81e-13	0.423173	1.61e-05	TRUE	FALSE	TRUE	TRUE	TRUE	TRUE	912.038	941.228	766.657	430.564	379.009	445.653	943.381	824.06	709.275	528.092	407.619	534.877	873.308	418.409	825.572	490.196	912.038	430.564	824.06	528.092	76.3495	28.5328	95.5794	58.4566
FBGN0052702	CUBN	gene	2	9558665	9571308	-0.22	-0.95	0.16	0.40312	0.00481058	0.400653	0.676927	0.0248742	0.753849	FALSE	TRUE	FALSE	TRUE	TRUE	TRUE	43.0706	60.3997	37.3372	17.2854	22.251	62.8485	28.4683	18.219	16.6579	32.9295	25.2219	25.6278	46.9358	34.1283	21.1151	27.9264	43.0706	22.251	18.219	25.6278	9.80391	20.4092	5.23844	3.54162
FBGN0003525	STG	gene	2	29251826	29255800	-0.35	-2.38	0.4	0.00063712	3.2e-87	0.00138457	0.00592337	1.38e-84	0.014019	FALSE	TRUE	FALSE	TRUE	TRUE	TRUE	1821.05	1704.61	1505.93	1293.26	1325.42	1304.31	294.5	360.176	363.843	447.598	443.418	482.795	1677.2	1307.66	339.506	457.937	1704.61	1304.31	360.176	447.598	130.1	13.3393	31.8596	17.6599
FBGN0261584	CG42694	gene	2	22941877	22945147	-0.09	-0.57	2.33	0.670512	0.0477111	3.74e-05	0.859541	0.149617	0.000575409	FALSE	FALSE	TRUE	TRUE	TRUE	TRUE	18.135	18.4555	4.97829	3.1428	5.9336	22.0378	2.945	4.20439	6.13711	32.9295	28.4764	23.9744	13.8562	10.3714	4.42883	28.4601	18.135	5.9336	4.20439	28.4764	6.27902	8.32769	1.3128	3.65594
FBGN0037228	CG1092	gene	2	4266770	4268316	0.33	-0.13	2.57	0.211089	0.572713	5.73e-25	0.478493	0.764478	5.35e-23	FALSE	FALSE	TRUE	TRUE	TRUE	TRUE	69.5174	41.9442	33.1886	42.4279	76.3951	84.0701	49.0833	32.2336	49.9736	214.652	308.358	294.307	48.2168	67.631	43.7635	272.439	41.9442	76.3951	49.0833	294.307	15.4802	18.0947	8.16096	41.2624
FBGN0034443	CER	gene	2	19396215	19396772	-0.95	-0.09	-0.15	0.00517101	0.703374	0.422673	0.0344772	0.84884	0.770444	TRUE	FALSE	FALSE	TRUE	TRUE	TRUE	96.7199	43.622	60.5692	32.9994	37.8267	17.9567	75.5883	51.8541	69.2617	54.8826	60.2072	52.909	66.9704	29.5943	65.568	55.9996	60.5692	32.9994	69.2617	54.8826	22.1446	8.46169	10.0353	3.08238
FBGN0038755	HS6ST	gene	2	19929277	20008512	-0.64	-0.49	0.03	0.00076655	0.00579013	0.861907	0.00693292	0.0290047	0.965608	TRUE	FALSE	FALSE	TRUE	TRUE	TRUE	175.305	191.266	152.668	114.712	103.096	102.027	135.47	120.526	120.112	114.644	126.923	143.02	173.079	106.612	125.369	128.196	175.305	103.096	120.526	126.923	15.836	5.74457	7.14424	11.6194
FBGN0038752	CG4462	gene	2	19921744	19925371	-0.33	-0.91	-0.16	0.212233	0.0113724	0.336686	0.479703	0.0498725	0.698058	FALSE	TRUE	FALSE	TRUE	TRUE	TRUE	29.4693	58.7219	36.5075	25.1424	30.4097	28.5675	8.83499	23.8249	21.0415	14.6354	8.13611	12.4006	41.5662	28.0399	17.9005	11.724	36.5075	28.5675	21.0415	12.4006	12.4665	2.18248	6.51018	2.69609
FBGN0034999	FATP3	gene	2	24294097	24298111	7.59	0.1	0.31	6.95e-66	0.521914	0.0838832	2.31e-63	0.726115	0.329231	TRUE	FALSE	FALSE	TRUE	TRUE	TRUE	5.28937	0	4.14858	669.417	794.361	812.133	1.96333	12.6132	4.38365	14.6354	17.8994	14.054	3.14598	758.637	6.32005	15.5296	4.14858	794.361	4.38365	14.6354	2.27277	63.5037	4.55828	1.69246
FBGN0032283	CG7296	gene	2	10686124	10687066	1.25	0.25	-0.08	0.000783784	0.0190827	0.318753	0.00702511	0.0748001	0.680531	TRUE	FALSE	FALSE	TRUE	TRUE	TRUE	27.9581	16.7777	11.616	48.7135	50.4356	59.5836	6.87166	710.541	38.5761	86.5925	89.4972	89.284	18.7839	52.9109	251.996	88.4579	16.7777	50.4356	38.5761	89.284	6.82079	4.77043	324.498	1.32189
FBGN0033901	O-FUT1	gene	2	14161430	14163054	-0.63	-0.34	-0.01	2.58e-07	0.000333659	0.868858	5.36e-06	0.00257544	0.967224	TRUE	FALSE	FALSE	TRUE	TRUE	TRUE	1959.33	1649.25	2063.5	1290.12	1274.24	1043.94	1647.24	1573.84	1514.99	1515.98	1638.61	1536.02	1890.69	1202.77	1578.69	1563.54	1959.33	1274.24	1573.84	1536.02	175.945	112.496	54.0976	53.7137
FBGN0039161	CG13606	gene	2	24172628	24184144	0.37	7.28	0.83	0.102815	4.94e-33	1.97e-11	0.313011	4.66e-31	7.55e-10	FALSE	TRUE	TRUE	TRUE	TRUE	TRUE	2.26687	1.67777	1.65943	7.85701	3.7085	8.97836	322.968	365.782	332.281	669.568	629.735	552.238	1.86802	6.84796	340.343	617.18	1.67777	7.85701	332.281	629.735	0.282128	2.26664	18.3849	48.7152
FBGN0001258	LDH	gene	2	6259105	6262694	-0.67	0.37	-0.27	0.00546483	0.108839	0.165703	0.0360349	0.272216	0.487656	TRUE	FALSE	FALSE	TRUE	TRUE	TRUE	111.077	171.132	182.537	78.5701	73.4283	115.086	160.012	348.964	185.867	215.871	136.687	165.341	154.916	89.0282	231.614	172.633	171.132	78.5701	185.867	165.341	31.3464	18.545	83.6476	32.7357
FBGN0036595	CG13046	gene	2	16287580	16288422	-5.1	-3.87	-0.19	1.15e-30	8.05e-31	0.255599	1.2e-28	6.72e-29	0.617108	TRUE	TRUE	FALSE	TRUE	TRUE	TRUE	151.125	179.521	183.367	7.85701	5.1919	2.44864	12.7617	15.4161	8.7673	4.87845	6.50889	9.09374	171.338	5.16585	12.315	6.82703	179.521	5.1919	12.7617	6.50889	14.3786	2.20803	2.73267	1.73553
FBGN0036599	CG13044	gene	2	16302490	16303178	-0.18	2.16	-2.14	0.336143	6.09e-32	4.09e-34	0.617489	5.4e-30	5.41e-32	FALSE	TRUE	TRUE	TRUE	TRUE	TRUE	294.693	400.987	354.288	251.424	250.695	400.761	1199.6	2090.98	1792.91	375.641	388.906	363.75	349.99	300.96	1694.5	376.099	354.288	251.424	1792.91	375.641	43.5004	70.5707	370.501	10.2751
FBGN0024321	NK7.1	gene	2	14329413	14372951	0.31	1.92	-0.05	0.178631	6.4e-18	0.720248	0.434883	2.79e-16	0.920795	FALSE	TRUE	FALSE	TRUE	TRUE	TRUE	49.8712	65.433	48.9532	72.2845	61.5611	80.8052	231.673	193.402	243.731	191.479	209.912	239.744	54.7525	71.5503	222.935	213.712	49.8712	72.2845	231.673	209.912	7.56157	7.87351	21.4557	19.8864
FBGN0037960	MTHL5	gene	2	11883938	11887168	0.25	1.47	0.35	0.0646817	3.48e-40	5.58e-06	0.229154	4.27e-38	0.000102345	FALSE	TRUE	FALSE	TRUE	TRUE	TRUE	332.475	283.543	303.676	378.708	390.876	345.259	917.858	947.388	885.498	1196.44	1177.29	1165.65	306.564	371.614	916.915	1179.8	303.676	378.708	917.858	1177.29	20.0804	19.2869	25.2756	12.693
FBGN0000565	MSRA	gene	2	15511052	15513202	-0.44	0.64	-0.42	0.0271239	0.00013461	0.00741529	0.123566	0.00113822	0.0575245	FALSE	TRUE	FALSE	TRUE	TRUE	TRUE	167.749	132.544	173.41	136.712	103.838	100.394	281.738	297.11	242.854	220.75	162.722	205.023	157.901	113.648	273.901	196.165	167.749	103.838	281.738	205.023	18.0786	16.3691	22.8325	24.5037
FBGN0000566	EIP55E	gene	2	18627918	18629395	0.6	0.25	0.23	0.000154124	0.0811779	0.0475061	0.00174551	0.221537	0.229827	TRUE	FALSE	FALSE	TRUE	TRUE	TRUE	463.953	323.809	459.662	598.704	752.084	606.447	494.76	528.351	595.3	632.979	702.146	587.786	415.808	652.412	539.47	640.971	459.662	606.447	528.351	632.979	65.0766	70.5496	41.7917	47.0279
FBGN0051004	MESH	gene	2	31178389	31195762	0.03	0.04	3.37	0.822871	0.158155	0.00101009	NA	0.349642	0.0106869	FALSE	FALSE	TRUE	FALSE	TRUE	TRUE	0	0	0	0	0.7417	0	2.945	0	24.5484	184.162	158.654	272.812	0	0.247233	9.16448	205.209	0	0	2.945	184.162	0	0.349641	10.9443	48.9236
FBGN0051005	QLESS	gene	2	31236035	31252608	0.2	0.21	1.03	0.371538	0.317777	1.85e-07	0.64947	0.541887	4.41e-06	FALSE	FALSE	TRUE	TRUE	TRUE	TRUE	73.2955	70.4663	62.2286	116.284	66.753	70.1944	96.2032	95.2994	72.7686	200.017	174.113	190.142	68.6635	84.4104	88.0904	188.09	70.4663	70.1944	95.2994	190.142	4.69445	22.5816	10.8404	10.6742
FBGN0085195	CG34166	gene	2	14743193	14743879	0.61	1.44	-2.7	0.0541103	0.00257194	0.000153097	0.202414	0.0147599	0.00203111	FALSE	TRUE	TRUE	TRUE	TRUE	TRUE	14.3569	3.35554	14.9349	9.42841	8.9004	87.3349	27.4866	78.4819	29.8088	3.65884	0	10.7471	10.8824	35.2212	45.2591	4.802	14.3569	9.42841	29.8088	3.65884	5.32754	36.8506	23.5112	4.46135
FBGN0085194	CG34165	gene	2	14713750	14714526	6.78	0.31	4.51	9.15e-105	0.195068	9.09e-48	7.47e-102	0.403038	2e-45	TRUE	FALSE	TRUE	TRUE	TRUE	TRUE	6.04499	6.71108	11.616	941.27	979.044	879.879	6.87166	21.0219	22.795	469.551	336.021	377.804	8.12403	933.398	16.8962	394.459	6.71108	941.27	21.0219	377.804	2.48413	40.8648	7.12528	55.7709
FBGN0085222	CG34193	gene	2	17508995	17511394	-1.24	-0.38	-2.73	0.00395219	0.151697	0.000197116	0.0273667	0.339206	0.00252484	TRUE	FALSE	TRUE	TRUE	TRUE	TRUE	24.9356	25.1665	29.8697	7.85701	6.6753	11.427	14.725	19.6205	19.2881	2.43923	0.813611	2.48011	26.6573	8.6531	17.8778	1.91098	25.1665	7.85701	19.2881	2.43923	2.2735	2.0199	2.23353	0.776139
FBGN0003053	PEB	gene	2	4617564	4627206	-4.67	-1.71	-0.34	3.04e-18	2.21e-07	0.112021	1.58e-16	3.34e-06	0.392074	TRUE	TRUE	FALSE	TRUE	TRUE	TRUE	99.7424	73.8218	110.352	3.1428	2.2251	4.89729	39.2666	25.2263	20.1648	13.4157	10.5769	22.321	94.6388	3.42173	28.2192	15.4379	99.7424	3.1428	25.2263	13.4157	15.3438	1.1086	8.08036	5.00317
FBGN0020378	SP1	gene	2	9729648	9756369	-0.22	-2.78	-0.14	0.369554	3.58e-10	0.282514	0.647603	8.27e-09	0.645198	FALSE	TRUE	FALSE	TRUE	TRUE	TRUE	63.4724	85.5662	56.4206	42.4279	42.2769	76.7241	7.85333	5.60585	14.0277	2.43923	1.62722	9.09374	68.4864	53.8096	9.16229	4.38673	63.4724	42.4279	7.85333	2.43923	12.4156	16.2031	3.56061	3.34483
FBGN0046763	CG17278	gene	2	21021044	21024163	0.69	-2.41	0.29	3.63e-13	6e-65	0.130194	1.28e-11	1.43e-62	0.426462	TRUE	TRUE	FALSE	TRUE	TRUE	TRUE	1189.35	1241.55	1224.66	2146.54	1961.8	1859.34	187.498	292.906	245.484	251.24	448.3	251.318	1218.52	1989.22	241.963	316.953	1224.66	1961.8	245.484	251.318	21.7469	118.842	43.1044	92.8763
FBGN0037412	OSI4	gene	2	6218318	6221781	-6.81	-6.73	NA	3.57e-06	3.73e-06	NA	6.03e-05	4.56e-05	NA	TRUE	TRUE	FALSE	TRUE	TRUE	FALSE	20.4019	13.4222	15.7646	0	0	0	0	0	0	0	0	0	16.5295	0	0	0	15.7646	0	0	0	2.90033	0	0	0
FBGN0031908	CG5177	gene	2	7405227	7408600	-0.29	0.53	-2.66	0.234181	0.0675314	4.72e-05	0.50826	0.19349	0.000713182	FALSE	FALSE	TRUE	TRUE	TRUE	TRUE	101.254	174.488	98.7361	91.1413	53.4024	132.227	104.057	563.388	294.581	21.953	57.7664	33.8949	124.826	92.2568	320.675	37.8714	101.254	91.1413	294.581	33.8949	35.1314	32.1896	188.427	14.8887
FBGN0031902	WNT6	gene	2	7333714	7352542	0.7	-2.01	1.13	0.000108573	5.59e-15	0.000436721	0.00129839	2.04e-13	0.00514441	TRUE	TRUE	TRUE	TRUE	TRUE	TRUE	127.7	144.288	139.392	213.711	208.418	266.086	30.4316	37.8395	35.9459	54.8826	126.11	81.017	137.127	229.405	34.739	87.3364	139.392	213.711	35.9459	81.017	6.95874	26.0273	3.14235	29.4197
FBGN0004057	ZW	gene	2	19667252	19672353	0.71	0.83	-0.25	0.000457256	2.32e-05	0.111314	0.00451773	0.000239646	0.390486	TRUE	TRUE	FALSE	TRUE	TRUE	TRUE	95.2086	78.8551	86.2904	138.283	160.949	147.735	173.755	155.562	186.744	151.232	122.042	146.327	86.7847	148.989	172.02	139.867	86.2904	147.735	173.755	146.327	6.68543	9.29556	12.7886	12.7624
FBGN0004050	Z	gene	2	2447769	2450550	0.02	-1.05	-0.09	0.872303	1.56e-10	0.596941	0.950181	3.72e-09	0.875204	FALSE	TRUE	FALSE	TRUE	TRUE	TRUE	250.867	278.51	258.041	219.996	282.588	291.389	129.58	120.526	140.277	93.9102	105.769	155.42	262.473	264.658	130.127	118.367	258.041	282.588	129.58	105.769	11.7119	31.784	8.07265	26.6445
FBGN0003886	ALPHATUB85E	gene	2	9731221	9733250	-0.11	1.92	0.43	0.635499	0.00015342	0.0723513	0.840492	0.00129092	0.301366	FALSE	TRUE	FALSE	TRUE	TRUE	TRUE	19.6462	6.71108	10.7863	6.28561	14.834	8.16214	23.56	99.5038	71.8919	126.84	104.956	99.2044	12.3812	9.76058	64.9852	110.333	10.7863	8.16214	71.8919	104.956	5.39984	3.66833	31.3862	11.9056
FBGN0003888	BETATUB60D	gene	2	24305881	24313099	-1.93	-0.36	-0.88	5.59e-24	0.00943147	0.00120072	4.15e-22	0.043053	0.012378	TRUE	FALSE	TRUE	TRUE	TRUE	TRUE	3967.03	2773.35	3299.78	1162.84	775.077	639.096	3324.9	2524.03	2337.36	1812.34	943.788	1178.88	3346.72	859.003	2728.77	1311.67	3299.78	775.077	2524.03	1178.88	488.445	221.9	428.365	366.809
FBGN0020639	LCP65AF	gene	2	6136215	6136791	-3.42	-8.77	0	8.69e-28	5.63e-14	0.96376	7.8e-26	1.86e-12	NA	TRUE	TRUE	FALSE	TRUE	TRUE	FALSE	149.614	213.077	216.556	14.1426	15.5757	21.2216	0	1.40146	0	0	0	0.826704	193.082	16.98	0.467154	0.275568	213.077	15.5757	0	0	30.7696	3.0558	0.660656	0.389712
FBGN0020638	LCP65AG1	gene	2	6134697	6135274	-2.52	0.11	-0.17	3.73e-05	0.396546	0.00264832	0.000494592	0.619405	0.0241748	TRUE	FALSE	FALSE	TRUE	TRUE	TRUE	22.6687	60.3997	27.3806	4.71421	8.1587	1.63243	1.96333	256.468	27.1786	3.65884	4.88166	1.65341	36.8163	4.83511	95.2032	3.39797	27.3806	4.71421	27.1786	3.65884	16.7865	2.66571	114.495	1.33078
FBGN0020637	LCP65AG2	gene	2	6132990	6133593	-3.17	-2.8	-0.05	1.57e-06	9.65e-06	0.569337	2.8e-05	0.00010805	0.860406	TRUE	TRUE	FALSE	TRUE	TRUE	TRUE	26.4468	35.2332	29.8697	1.5714	4.4502	1.63243	1.96333	1.40146	7.01384	1.21961	3.25444	1.65341	30.5166	2.55134	3.45955	2.04249	29.8697	1.63243	1.96333	1.65341	3.61604	1.34293	2.52371	0.875089
FBGN0020633	MCM7	gene	2	8891596	8894310	-0.19	-1.06	0.05	0.0656351	1.72e-32	0.598097	0.231346	1.59e-30	0.875788	FALSE	TRUE	FALSE	TRUE	TRUE	TRUE	1350.3	1389.19	1446.19	1189.55	1337.29	1127.19	656.734	735.768	730.316	731.768	733.877	731.633	1395.23	1218.01	707.606	732.426	1389.19	1189.55	730.316	731.768	39.3801	88.0991	36.0405	1.02755
FBGN0028400	SYT4	gene	2	7266065	7270809	-3.91	-2.11	0.08	2.94e-23	2.71e-11	0.407775	2.06e-21	6.99e-10	0.759406	TRUE	TRUE	FALSE	TRUE	TRUE	TRUE	114.855	117.444	121.138	6.28561	7.417	8.16214	36.3216	14.0146	28.9321	62.2003	1.62722	101.685	117.812	7.28825	26.4228	55.1707	117.444	7.417	28.9321	62.2003	2.57844	0.771482	9.27805	41.1496
FBGN0035636	CRALBP	gene	2	5783215	5786718	-5.75	-7.11	0	5.28e-18	4.91e-12	0.965388	2.61e-16	1.36e-10	NA	TRUE	TRUE	FALSE	TRUE	TRUE	FALSE	151.125	82.2107	104.544	3.1428	2.2251	0.816214	0	2.80292	0	1.21961	0	1.65341	112.627	2.06137	0.934308	0.957673	104.544	2.2251	0	1.21961	28.7087	0.956856	1.32131	0.699952
FBGN0002592	E(SPL)M2-BFM	gene	2	26016514	26017470	-0.95	-0.67	-0.65	1.31e-09	5.06e-05	0.000648609	3.5e-08	0.000475179	0.00729646	TRUE	TRUE	TRUE	TRUE	TRUE	TRUE	382.346	364.076	313.632	177.568	174.3	182.016	269.958	225.635	186.744	120.742	160.281	128.139	353.351	177.961	227.446	136.387	364.076	177.568	225.635	128.139	29.0591	3.16238	33.9963	17.1634
FBGN0052137	CG32137	gene	2	13939250	13962647	0.6	0.43	0.56	0.000587532	0.00882069	2.32e-05	0.00551371	0.0407631	0.000372326	TRUE	FALSE	TRUE	TRUE	TRUE	TRUE	180.594	167.777	140.222	254.567	227.702	286.491	219.893	256.468	244.608	337.833	386.465	366.23	162.864	256.253	240.323	363.509	167.777	254.567	244.608	366.23	16.844	24.0302	15.2358	19.947
FBGN0052133	PTIP	gene	2	14020315	14029121	0.15	-0.92	0.49	0.540084	0.00019484	0.0233213	0.779907	0.00159416	0.137758	FALSE	TRUE	FALSE	TRUE	TRUE	TRUE	96.7199	157.71	122.798	84.8557	112.738	234.254	58.8999	60.2629	74.5221	89.0317	86.2427	127.312	125.743	143.949	64.5616	100.862	122.798	112.738	60.2629	89.0317	24.9861	64.8614	7.06504	18.7377
FBGN0025697	SANTA-MARIA	gene	2	7445355	7451244	-1.82	-0.57	-0.37	0.000142876	0.0606137	0.0698814	0.0016346	0.178333	0.295741	TRUE	FALSE	FALSE	TRUE	TRUE	TRUE	23.4244	67.1108	36.5075	10.9998	8.1587	9.79457	21.5966	11.2117	31.5623	14.6354	4.06805	9.09374	42.3475	9.65103	21.4569	9.26572	36.5075	9.79457	21.5966	9.09374	18.3067	1.16431	8.30868	4.3158
FBGN0025692	LFG	gene	2	12875164	12876966	-4.76	-4.63	0.34	7.23e-06	1.07e-05	0.014262	0.000114975	0.000118437	0.0968011	TRUE	TRUE	FALSE	TRUE	TRUE	TRUE	22.6687	25.1665	24.0617	0	1.4834	0	0.981666	1.40146	0	4.87845	8.94972	9.92044	23.9657	0.494467	0.794376	7.9162	24.0617	0	0.981666	8.94972	1.02199	0.699281	0.587272	2.18427
FBGN0265011	NP	gene	2	8992945	9006587	-1.2	-0.52	-0.22	4.78e-06	0.0430639	0.279204	7.9e-05	0.138616	0.64144	TRUE	FALSE	FALSE	TRUE	TRUE	TRUE	111.077	85.5662	107.033	43.9993	38.5684	42.4431	95.2216	67.2702	37.6994	64.6395	46.3758	36.375	101.225	41.6703	66.7304	49.1301	107.033	42.4431	67.2702	46.3758	11.1951	2.2835	23.4864	11.7021
FBGN0003319	SB	gene	2	16116161	16145284	-3.01	-0.73	-1.45	4.06e-07	0.0198805	0.00319095	8.07e-06	0.0771775	0.0283992	TRUE	FALSE	TRUE	TRUE	TRUE	TRUE	29.4693	45.2998	33.1886	3.1428	5.1919	2.44864	19.6333	18.219	17.5346	3.65884	4.06805	5.78693	35.9859	3.59445	18.4623	4.50461	33.1886	3.1428	18.219	4.06805	6.75866	1.16457	0.873896	0.921999
FBGN0039637	CTL2	gene	2	29123370	29128247	-0.14	0.84	-0.25	0.397032	6.39e-08	0.078091	0.671412	1.06e-06	0.315331	FALSE	TRUE	FALSE	TRUE	TRUE	TRUE	173.794	186.232	172.581	150.855	152.049	172.221	396.593	311.125	330.527	311.001	244.897	297.613	177.536	158.375	346.082	284.504	173.794	152.049	330.527	297.613	6.16948	9.80304	36.5847	28.5347
FBGN0039630	CG11843	gene	2	29054347	29055837	3.81	0.28	0.28	1.01e-10	0.171465	0.133332	3e-09	0.369479	0.43321	TRUE	FALSE	FALSE	TRUE	TRUE	TRUE	3.77812	1.67777	3.31886	53.4277	52.6607	44.8918	9.81666	4.20439	10.5208	9.7569	19.5267	21.4943	2.92492	50.3267	8.1806	16.926	3.31886	52.6607	9.81666	19.5267	0.901578	3.85581	2.82627	5.13253
FBGN0039633	CG11873	gene	2	29063040	29108948	0.04	-0.64	0.4	0.877348	0.00256777	0.034176	0.952075	0.0147522	0.182147	FALSE	TRUE	FALSE	TRUE	TRUE	TRUE	129.212	214.754	209.918	113.141	129.798	328.118	120.745	113.518	118.359	135.377	147.264	217.423	184.628	190.352	117.541	166.688	209.918	129.798	118.359	147.264	39.235	97.6523	3.00635	36.2019
FBGN0038279	SDR	gene	2	14918628	14923083	-1.47	-0.23	-0.34	9.08e-10	0.188932	0.0580294	2.45e-08	0.394726	0.263039	TRUE	FALSE	FALSE	TRUE	TRUE	TRUE	166.993	150.999	180.048	75.4273	51.1773	48.9729	175.718	140.146	123.619	118.302	100.888	109.125	166.013	58.5258	146.494	109.438	166.993	51.1773	140.146	109.125	11.8794	11.985	21.7379	7.11299
FBGN0040344	LZTR1	gene	2	922889	927582	0.05	0.08	-0.53	0.740714	0.593337	0.00026737	0.889828	0.777775	0.0032965	FALSE	FALSE	TRUE	TRUE	TRUE	TRUE	367.989	308.71	283.763	331.566	311.514	355.869	409.355	360.176	318.253	218.311	241.642	264.545	320.154	332.983	362.595	241.499	308.71	331.566	360.176	241.642	35.3247	18.1357	37.2313	18.8754
FBGN0017590	KLG	gene	2	22899284	22961731	-8.78	-1.89	0.02	2.74e-10	1.8e-05	0.897988	7.79e-09	0.000189565	0.973822	TRUE	TRUE	FALSE	TRUE	TRUE	TRUE	46.8487	36.9109	54.7612	0	0	0	15.7067	12.6132	6.13711	15.855	1.62722	19.8409	46.1736	0	11.4856	12.441	46.8487	0	12.6132	15.855	7.30296	0	3.98727	7.81774
FBGN0262582	CIC	gene	2	20252770	20303942	0.17	-0.71	0.22	0.452183	7.36e-05	0.174133	0.716842	0.000669305	0.501144	FALSE	TRUE	FALSE	TRUE	TRUE	TRUE	254.645	357.365	328.567	243.567	253.661	596.653	220.875	159.767	201.648	191.479	232.693	286.039	313.526	364.627	194.096	236.737	328.567	253.661	201.648	232.693	43.2628	164.119	25.5123	38.7098
FBGN0262587	CG43124	gene	2	28263871	28264773	-0.12	-0.48	2.5	0.625433	0.0795309	3.53e-08	0.836488	0.2185	9.41e-07	FALSE	FALSE	TRUE	TRUE	TRUE	TRUE	38.5368	23.4888	7.46744	10.9998	13.3506	30.1999	8.83499	4.20439	15.7811	67.0787	74.0386	52.0823	23.1643	18.1834	9.60684	64.3999	23.4888	13.3506	8.83499	67.0787	12.6861	8.55096	4.7576	9.16156
FBGN0000337	CN	gene	2	7782797	7785067	-9.13	-9.05	0.02	4.07e-11	4.48e-11	0.849101	1.25e-09	1.14e-09	NA	TRUE	TRUE	FALSE	TRUE	TRUE	FALSE	71.7843	46.9775	50.6126	0	0	0	0	0	0	0	0	0.826704	56.4582	0	0	0.275568	50.6126	0	0	0	10.9384	0	0	0.389712
FBGN0011296	L(2)EFL	gene	2	23684651	23685543	-0.42	1.78	-2.84	0.101085	4.5e-14	6.99e-26	0.309844	1.5e-12	7.03e-24	FALSE	TRUE	TRUE	TRUE	TRUE	TRUE	64.2281	107.377	68.8664	72.2845	37.8267	52.2377	242.471	294.307	352.446	52.4434	43.1214	25.6278	80.1572	54.1163	296.408	40.3975	68.8664	52.2377	294.307	43.1214	19.3404	14.1299	44.9213	11.1155
FBGN0040398	CG14629	gene	2	1051525	1052631	0.26	-0.06	2.23	0.324575	0.783307	3.29e-24	0.605526	0.893863	2.87e-22	FALSE	FALSE	TRUE	TRUE	TRUE	TRUE	118.633	48.6553	48.9532	48.7135	94.9376	149.367	66.7533	68.6716	80.6592	314.66	436.095	294.307	72.0805	97.6728	72.028	348.354	48.9532	94.9376	68.6716	314.66	32.9178	41.1372	6.15319	62.5965
FBGN0040397	CG3655	gene	2	1073041	1134896	-0.55	-0.41	-0.41	4.7e-05	0.00136271	0.00489004	0.000608836	0.0086081	0.0403374	TRUE	FALSE	FALSE	TRUE	TRUE	TRUE	578.053	511.72	524.38	408.565	327.09	358.318	485.925	406.424	376.117	352.468	266.864	306.707	538.051	364.657	422.822	308.68	524.38	358.318	406.424	306.707	28.7539	33.5627	46.3039	34.9754
FBGN0040395	UNC-76	gene	2	2080610	2093948	-0.55	0.03	-0.32	0.000102187	0.795854	0.00685568	0.00123269	0.899156	0.0540908	TRUE	FALSE	FALSE	TRUE	TRUE	TRUE	391.413	424.476	380.01	262.424	242.536	292.205	438.805	430.249	424.337	320.758	321.376	374.497	398.633	265.722	431.13	338.877	391.413	262.424	430.249	321.376	18.8573	20.4108	5.93898	25.1882
FBGN0050147	HIL	gene	2	20606881	20618217	0.21	0.96	-0.07	0.176877	1.47e-10	0.528001	0.432148	3.52e-09	0.835936	FALSE	TRUE	FALSE	TRUE	TRUE	TRUE	237.266	201.332	197.472	240.425	235.119	274.248	491.815	459.68	399.789	404.911	437.723	431.539	212.023	249.93	450.428	424.724	201.332	240.425	459.68	431.539	17.9186	17.331	38.1346	14.2355
FBGN0035431	CG14968	gene	2	3299336	3303112	-0.13	1.97	0.12	0.595654	1.09e-08	0.490029	0.817977	2.04e-07	0.817723	FALSE	TRUE	FALSE	TRUE	TRUE	TRUE	14.3569	30.1998	18.2537	20.4282	17.0591	13.0594	84.4233	84.0877	101.701	75.616	122.855	107.471	20.9368	16.8489	90.0706	101.981	18.2537	17.0591	84.4233	107.471	6.74039	3.01197	8.2249	19.6722
FBGN0029950	CG9657	gene	2	7418594	7422142	-0.51	-5.66	0.24	0.0266047	0.000411687	0.000852171	0.121844	0.00307548	0.00920098	FALSE	TRUE	FALSE	TRUE	TRUE	TRUE	0.755624	20.1332	16.5943	0	3.7085	0.816214	0	0	0	21.953	0.813611	12.4006	12.4944	1.50824	0	11.7224	16.5943	0.816214	0	12.4006	8.42535	1.5911	0	8.64345
FBGN0030261	CG15203	gene	2	11066552	11068379	-1.15	-0.98	-0.62	0.000541929	0.00599279	0.0279982	0.00521658	0.0298285	0.156814	TRUE	TRUE	FALSE	TRUE	TRUE	TRUE	50.6268	57.0442	60.5692	18.8568	18.5425	28.5675	10.7983	22.4234	39.4529	10.9765	6.50889	9.09374	56.0801	21.9889	24.2249	8.85971	57.0442	18.8568	22.4234	9.09374	4.11581	4.65351	11.7673	1.83139
FBGN0036144	GLCAT-P	gene	2	11176954	11197536	0.5	-0.01	1.83	0.0925473	0.95599	4.11e-08	0.292974	0.978907	1.08e-06	FALSE	FALSE	TRUE	TRUE	TRUE	TRUE	24.18	18.4555	12.4457	31.428	25.2178	40.8107	20.615	15.4161	21.0415	71.9572	84.6155	67.7897	18.3604	32.4855	19.0242	74.7875	18.4555	31.428	20.615	71.9572	4.79096	6.40955	2.55726	7.15472
FBGN0026427	SU(VAR)2-HP2	gene	2	14607154	14618118	0.06	-0.56	0.42	0.811072	0.00338748	0.0278376	0.923488	0.0186431	0.156388	FALSE	TRUE	FALSE	TRUE	TRUE	TRUE	157.17	189.588	174.24	117.855	114.964	315.059	121.727	93.898	137.647	162.209	142.382	206.676	173.666	182.626	117.757	170.422	174.24	117.855	121.727	162.209	13.2409	93.6517	18.0795	26.8828
FBGN0030847	CG12991	gene	2	17579861	17599314	0.04	0.2	0.63	0.832529	0.248916	8.73e-05	0.931939	0.468087	0.00122906	FALSE	FALSE	TRUE	TRUE	TRUE	TRUE	119.389	125.833	112.841	127.284	110.513	131.411	150.195	128.935	165.702	225.628	246.524	246.358	119.354	123.069	148.277	239.503	119.389	127.284	150.195	246.358	5.30378	9.03676	15.0714	9.81133
FBGN0261989	CG42807	gene	2	13570595	13572759	0.07	-0.11	1.6	0.776605	0.616694	0.000291135	0.907031	0.795425	0.00353762	FALSE	FALSE	TRUE	TRUE	TRUE	TRUE	26.4468	20.1332	4.97829	14.1426	8.9004	35.9134	9.81666	11.2117	21.0415	84.1533	42.3078	35.5483	17.1861	19.6521	14.0233	54.0031	20.1332	14.1426	11.2117	42.3078	9.00884	11.6959	4.99521	21.4973
FBGN0052815	CG32815	gene	2	932466	939424	-2.08	-0.42	0.15	0.00127812	0.108462	0.29715	0.0105503	0.27157	0.659722	TRUE	FALSE	FALSE	TRUE	TRUE	TRUE	10.5787	26.8443	26.5509	4.71421	0.7417	4.89729	11.78	1.40146	14.9044	24.3923	6.50889	22.321	21.3246	3.45106	9.36196	17.7407	26.5509	4.71421	11.78	22.321	7.59945	1.91727	5.77163	7.98699
FBGN0053494	CG33494	gene	2	25493481	25495161	-0.14	-0.02	1.33	0.538051	0.927937	0.00109411	0.778214	0.966174	0.0114448	FALSE	FALSE	TRUE	TRUE	TRUE	TRUE	16.6237	15.0999	4.14858	3.1428	5.1919	15.5081	14.725	12.6132	8.7673	53.663	30.1036	31.4147	11.9574	7.94759	12.0352	38.3938	15.0999	5.1919	12.6132	31.4147	5.55661	5.41112	2.46632	10.8102
FBGN0267972	DER-1	gene	2	1973957	1975413	-0.06	0.57	0.03	0.737651	0.000418073	0.812327	0.889346	0.00311236	0.950353	FALSE	TRUE	FALSE	TRUE	TRUE	TRUE	231.977	167.777	203.28	172.854	214.351	190.994	296.463	327.942	366.473	323.197	379.143	313.321	201.011	192.733	330.293	338.554	203.28	190.994	327.942	323.197	26.2585	16.9857	28.6298	28.9826
FBGN0267978	AP	gene	2	5706202	5727525	-1.52	-0.25	-0.08	0.00442359	0.299781	0.553959	0.0302975	0.523836	0.852323	TRUE	FALSE	FALSE	TRUE	TRUE	TRUE	25.6912	33.5554	34.848	3.1428	1.4834	16.3243	27.4866	18.219	26.3019	15.855	0.813611	33.8949	31.3649	6.9835	24.0025	16.8545	33.5554	3.1428	26.3019	15.855	4.04644	6.63959	4.11806	13.5238
FBGN0038455	CG14907	gene	2	16651217	16652319	0.41	2.15	0.45	0.108565	1.48e-18	0.0051954	0.322867	6.82e-17	0.0425903	FALSE	TRUE	FALSE	TRUE	TRUE	TRUE	37.7812	31.8776	37.3372	50.2849	62.3028	45.708	191.425	156.964	182.36	264.656	283.137	213.29	35.6653	52.7652	176.916	253.694	37.3372	50.2849	182.36	264.656	2.68445	6.99814	14.5858	29.5497
FBGN0020391	NRK	gene	2	13160063	13163484	-2.75	-1.9	0.36	1.06e-06	2.56e-05	0.0717692	1.97e-05	0.000260257	0.299751	TRUE	TRUE	FALSE	TRUE	TRUE	TRUE	33.2475	53.6886	86.2904	3.1428	3.7085	13.8756	11.78	9.81024	19.2881	41.4668	7.3225	52.0823	57.7421	6.90898	13.6261	33.6239	53.6886	3.7085	11.78	41.4668	21.8435	4.93158	4.08358	19.0962
FBGN0034253	CG10936	gene	2	17604951	17639138	0.13	3.36	-1.06	0.486965	3.45e-145	1.13e-23	0.743386	3.3e-142	9.45e-22	FALSE	TRUE	TRUE	TRUE	TRUE	TRUE	123.922	107.377	113.671	119.427	118.672	146.102	1389.06	1233.29	1206.38	585.414	567.9	663.843	114.99	128.067	1276.24	605.719	113.671	119.427	1233.29	585.414	6.81864	12.7567	80.5253	41.7171
FBGN0036993	CG5910	gene	2	20442419	20450580	-2.81	-2.3	0.2	0.000578928	0.00127458	0.104912	0.00546151	0.008124	0.374564	TRUE	TRUE	FALSE	TRUE	TRUE	TRUE	10.5787	15.0999	22.4023	0	2.2251	1.63243	0.981666	4.20439	1.75346	10.9765	3.25444	9.09374	16.027	1.28584	2.31317	7.7749	15.0999	1.63243	1.75346	9.09374	4.87126	0.940872	1.37391	3.28756
FBGN0037487	THW	gene	2	7224414	7241138	2	1.17	0.41	7.19e-19	3.75e-05	0.0479905	3.82e-17	0.000364582	0.231009	TRUE	TRUE	FALSE	TRUE	TRUE	TRUE	57.4274	88.9218	66.3772	339.423	245.503	279.145	109.947	241.051	201.648	232.946	327.072	243.878	70.9088	288.024	184.215	267.965	66.3772	279.145	201.648	243.878	13.2508	38.8533	54.9245	42.0322
FBGN0037482	CG10055	gene	2	7184101	7186673	0.07	0.08	0.66	0.718264	0.648964	5.98e-05	0.881595	0.815691	0.000873719	FALSE	FALSE	TRUE	TRUE	TRUE	TRUE	114.099	137.577	115.33	135.141	119.414	130.594	135.47	133.139	142.907	219.53	205.03	255.451	122.336	128.383	137.172	226.671	115.33	130.594	135.47	219.53	10.7891	6.60816	4.16548	21.1947
FBGN0037489	CG1234	gene	2	7244232	7246969	0.56	0.22	0.04	1.42e-05	0.0670893	0.731522	0.000209423	0.192777	0.923802	TRUE	FALSE	FALSE	TRUE	TRUE	TRUE	319.629	350.654	310.313	476.135	467.271	523.193	387.758	407.826	425.214	376.86	427.146	451.38	326.865	488.866	406.933	418.462	319.629	476.135	407.826	427.146	17.2455	24.5411	15.3045	31.036
FBGN0039465	TSP97E	gene	2	26961064	26964817	-0.55	0.12	-0.32	4.37e-05	0.373526	0.0345254	0.000569461	0.597407	0.183586	TRUE	FALSE	FALSE	TRUE	TRUE	TRUE	395.947	402.665	376.691	274.995	267.012	244.864	526.173	468.088	376.994	398.813	292.9	370.363	391.767	262.291	457.085	354.026	395.947	267.012	468.088	370.363	11.008	12.746	61.397	44.7557
FBGN0037736	SIDE-VII	gene	2	9734012	9739979	-2.83	-0.87	0.15	0.000498958	0.0237407	0.212631	0.00488674	0.0884842	0.556523	TRUE	FALSE	FALSE	TRUE	TRUE	TRUE	11.3344	15.0999	22.4023	0	1.4834	2.44864	6.87166	5.60585	4.38365	13.4157	0.813611	27.2812	16.2789	1.31068	5.62039	13.8369	15.0999	1.4834	5.60585	13.4157	4.59473	1.00709	1.01578	10.8095
FBGN0030102	SMYDA-9	gene	2	9206126	9210887	-0.09	0.68	-3.27	0.608813	0.0300318	0.000274086	0.827543	0.106345	0.00336584	FALSE	FALSE	TRUE	TRUE	TRUE	TRUE	5.28937	0	7.46744	3.1428	2.2251	3.26486	7.85333	40.6424	12.2742	2.43923	0.813611	0.826704	4.25227	2.87759	20.2567	1.35985	5.28937	3.1428	12.2742	0.826704	3.13553	0.464061	14.5275	0.763255
FBGN0266758	ESYT2	gene	2	24544719	24556549	0.92	-0.2	0.78	8.85e-09	0.38144	0.00269081	2.15e-07	0.604802	0.0244901	TRUE	FALSE	TRUE	TRUE	TRUE	TRUE	176.06	167.777	206.599	345.708	336.732	390.15	76.5699	175.183	228.827	271.974	334.394	326.548	183.479	357.53	160.193	310.972	176.06	345.708	175.183	326.548	16.6946	23.3553	63.0558	27.7613
FBGN0050438	UGT50B3	gene	2	5496674	5549543	-0.09	1.32	-1.51	0.688586	0.00300411	0.00221163	0.868933	0.0168461	0.0207127	FALSE	TRUE	TRUE	TRUE	TRUE	TRUE	10.5787	3.35554	11.616	6.28561	8.1587	6.52971	36.3216	36.438	22.795	12.1961	9.76333	1.65341	8.51676	6.99134	31.8515	7.87096	10.5787	6.52971	36.3216	9.76333	3.67402	0.831441	6.40413	4.50726
FBGN0034828	CG13545	gene	2	23157577	23158185	-0.68	0.29	-2.03	0.00627984	0.19165	0.00153929	0.0402701	0.397696	0.0154213	TRUE	FALSE	TRUE	TRUE	TRUE	TRUE	380.079	226.499	239.788	127.284	116.447	239.151	119.763	725.957	1061.72	59.761	140.755	83.4971	282.122	160.96	635.814	94.6709	239.788	127.284	725.957	83.4971	69.4783	55.4657	389.799	33.9964
FBGN0038339	CG6118	gene	2	15421108	15434738	-1.36	-1.88	-0.16	0.00348177	0.000591448	0.127184	0.0246607	0.00420275	0.421321	TRUE	TRUE	FALSE	TRUE	TRUE	TRUE	18.8906	23.4888	25.7212	6.28561	7.417	5.7135	6.87166	4.20439	3.50692	1.21961	0.813611	1.65341	22.7002	6.47204	4.86099	1.22888	23.4888	6.28561	4.20439	1.21961	2.84377	0.707834	1.44999	0.342908
FBGN0036463	RECK	gene	2	15001238	15014062	-1.48	-0.01	-2.31	0.000305358	0.975873	5.49e-07	0.0031741	0.988639	1.19e-05	TRUE	FALSE	TRUE	TRUE	TRUE	TRUE	59.6943	36.9109	32.3589	12.5712	12.6089	13.8756	54.9733	35.0366	46.4667	8.53729	9.76333	5.78693	42.988	13.0186	45.4922	8.02918	36.9109	12.6089	46.4667	8.53729	11.9584	0.606225	8.16825	1.66264
FBGN0015714	CYP6A17	gene	2	14873953	14875739	0.63	-0.04	0.45	0.00567689	0.862849	0.0382675	0.0371605	0.930781	0.197027	TRUE	FALSE	FALSE	TRUE	TRUE	TRUE	53.6493	58.7219	62.2286	103.713	97.1627	88.9674	43.1933	79.8833	56.9875	98.7886	96.8197	80.1903	58.2	96.6142	60.0214	91.9329	58.7219	97.1627	56.9875	96.8197	3.52188	6.03218	15.1315	8.34209
FBGN0013718	NUF	gene	2	14190870	14233250	-0.28	0.85	-0.43	0.0249062	5.23e-16	2.11e-06	0.115821	2.06e-14	4.15e-05	FALSE	TRUE	FALSE	TRUE	TRUE	TRUE	671.75	691.241	561.717	509.134	513.998	543.599	1273.22	1212.26	1222.16	997.643	886.022	847.371	641.569	522.244	1235.88	910.346	671.75	513.998	1222.16	886.022	57.0219	15.2303	26.7094	63.7137
FBGN0285896	BTL	gene	2	14075772	14083229	0.02	6.08	-0.94	0.923428	4.48e-72	2.19e-11	0.971793	1.33e-69	8.36e-10	FALSE	TRUE	TRUE	TRUE	TRUE	TRUE	10.5787	5.03331	4.97829	6.28561	4.4502	11.427	585.073	500.322	527.792	232.946	306.731	279.426	6.86345	7.3876	537.729	273.034	5.03331	6.28561	527.792	279.426	2.6272	2.95293	35.3057	30.4598
FBGN0016672	IPP	gene	2	13958789	13960474	-0.62	-0.86	-0.07	0.00126568	6.28e-06	0.659562	0.0104766	7.35e-05	0.900972	TRUE	TRUE	FALSE	TRUE	TRUE	TRUE	250.112	189.588	235.639	158.712	153.532	111.821	145.287	105.11	128.879	102.447	134.246	117.392	225.113	141.355	126.425	118.028	235.639	153.532	128.879	117.392	25.8054	20.9902	16.4937	12.9894
FBGN0016675	LECTIN-GALC1	gene	2	19417447	19418274	0.29	-1.49	0.23	0.27164	0.00442724	0.0783253	0.551696	0.0231353	0.316128	FALSE	TRUE	FALSE	TRUE	TRUE	TRUE	19.6462	21.811	35.6778	29.8566	30.4097	48.9729	0.981666	12.6132	6.13711	25.6119	39.0533	2.48011	25.7117	36.4131	6.57731	22.3818	21.811	30.4097	6.13711	25.6119	7.10229	8.88398	4.75873	15.1046
FBGN0262531	CG43085	gene	2	17645486	17646737	-1.84	-2.39	1.32	0.00181898	0.000387961	0.00723565	0.0142055	0.00293656	0.0566538	TRUE	TRUE	FALSE	TRUE	TRUE	TRUE	8.31187	100.666	57.2503	3.1428	8.1587	18.7729	1.96333	15.4161	6.13711	65.8591	4.06805	58.696	55.4095	10.0248	7.83884	42.8744	57.2503	8.1587	6.13711	58.696	37.7259	6.51598	5.62234	27.5956
FBGN0004228	MEX1	gene	2	15517424	15519592	0.04	0.03	3.63	0.6116	0.817943	0.00155902	NA	NA	0.015602	FALSE	FALSE	TRUE	FALSE	FALSE	TRUE	0	0	0	0	2.2251	0	0	0	0.87673	6.09806	9.76333	15.7074	0	0.7417	0.292243	10.5229	0	0	0	9.76333	0	1.04892	0.413295	3.95958
FBGN0000108	APPL	gene	2	530501	579044	-4.26	-1.71	-0.03	2.26e-26	1.11e-09	0.82577	1.88e-24	2.36e-08	0.952347	TRUE	TRUE	FALSE	TRUE	TRUE	TRUE	158.681	120.799	160.965	10.9998	4.4502	8.16214	60.8633	42.0439	32.439	47.5649	4.88166	69.4431	146.815	7.87072	45.1154	40.6299	158.681	8.16214	42.0439	47.5649	18.4195	2.6818	11.8057	26.8094
FBGN0032752	CG10702	gene	2	19064832	19069851	-1.1	-1.63	0.05	0.00342105	0.00139406	0.710363	0.0243073	0.00877391	0.917549	TRUE	TRUE	FALSE	TRUE	TRUE	TRUE	34.7587	33.5554	31.5292	12.5712	13.3506	12.2432	1.96333	7.00731	15.7811	13.4157	8.94972	9.09374	33.2811	12.7217	8.2506	10.4864	33.5554	12.5712	7.00731	9.09374	1.33264	0.464438	5.70919	2.07219
FBGN0042104	CG18747	gene	2	7780884	7783446	-0.2	-0.53	3.48	0.379217	0.0213721	5.43e-06	0.656214	0.0814947	9.98e-05	FALSE	FALSE	TRUE	TRUE	TRUE	TRUE	15.8681	20.1332	2.48915	3.1428	6.6753	11.427	0	1.40146	4.38365	32.9295	34.1717	22.321	12.8302	7.0817	1.92837	29.8074	15.8681	6.6753	1.40146	32.9295	7.51666	3.3942	1.82799	5.31792
FBGN0263079	CG43338	gene	2	18666892	18671246	-6.86	-6.76	NA	3.91e-06	4.28e-06	NA	6.57e-05	5.16e-05	NA	TRUE	TRUE	FALSE	TRUE	TRUE	FALSE	24.18	10.0666	16.5943	0	0	0	0	0	0	0	0	0	16.947	0	0	0	16.5943	0	0	0	5.76715	0	0	0
FBGN0263076	KLP54D	gene	2	17557031	17563406	5.35	0.02	4.75	1.01e-05	0.773043	6.22e-06	0.000155058	NA	0.000113368	TRUE	FALSE	TRUE	TRUE	FALSE	TRUE	0	0	0.829715	28.2852	19.2842	19.5891	0	1.40146	0.87673	23.1726	27.6628	29.7613	0.276572	22.3862	0.759398	26.8656	0	19.5891	0.87673	27.6628	0.391131	4.17311	0.578129	2.74825
FBGN0035193	CG9192	gene	2	1237133	1238319	0.07	2.31	0.66	0.72099	5.09e-05	0.0183001	0.882662	0.000476495	0.116303	FALSE	TRUE	FALSE	TRUE	TRUE	TRUE	6.80062	3.35554	6.63772	17.2854	3.7085	2.44864	43.1933	16.8175	55.234	80.4945	62.648	88.4573	5.59796	7.81419	38.415	77.1999	6.63772	3.7085	43.1933	80.4945	1.58702	6.7169	16.0433	10.791
FBGN0035199	TFC	gene	2	1256449	1274498	-0.3	-1.67	0.65	0.018367	1.63e-28	0.000102666	0.0931105	1.21e-26	0.00142546	FALSE	TRUE	TRUE	TRUE	TRUE	TRUE	423.15	402.665	428.133	361.423	324.865	326.486	121.727	141.548	149.044	240.264	236.761	200.889	417.982	337.591	137.439	225.971	423.15	326.486	141.548	236.761	11.0207	16.8645	11.5245	17.7933
FBGN0259977	TDC1	gene	2	6677001	6680391	4.88	3.61	2.61	6.67e-19	7.74e-21	4.34e-106	3.56e-17	3.96e-19	4.46e-103	TRUE	TRUE	TRUE	TRUE	TRUE	TRUE	5.28937	28.5221	14.9349	534.277	492.489	455.448	177.682	221.431	207.785	1258.64	1162.65	1288	16.2488	494.071	202.299	1236.43	14.9349	492.489	207.785	1258.64	9.53011	32.2013	18.2771	53.5311
FBGN0259979	CNDP2	gene	2	5697872	5700212	0.2	-0.09	0.63	0.0635152	0.358132	1.26e-07	0.226271	0.582931	3.06e-06	FALSE	FALSE	TRUE	TRUE	TRUE	TRUE	698.952	637.552	631.413	774.701	793.619	715.82	624.339	623.651	704.014	942.761	1190.31	952.363	655.973	761.38	650.668	1028.48	637.552	774.701	624.339	952.363	30.4944	33.1287	37.7225	114.501
FBGN0261509	HAF	gene	2	1555129	1609389	2.56	2.44	0.28	1.24e-15	9.98e-15	0.116652	5.31e-14	3.51e-13	0.401595	TRUE	TRUE	FALSE	TRUE	TRUE	TRUE	16.6237	31.8776	18.2537	131.998	114.964	146.919	115.837	133.139	137.647	123.181	205.03	169.474	22.2517	131.293	128.874	165.895	18.2537	131.998	133.139	169.474	6.83901	13.0551	9.40078	33.5104
FBGN0037137	NOPP140	gene	2	21832774	21836685	0.63	0.16	0.2	2.03e-06	0.106084	0.0377642	3.56e-05	0.267185	0.195196	TRUE	FALSE	FALSE	TRUE	TRUE	TRUE	807.007	952.973	952.513	1235.12	1358.05	1674.87	1091.61	1014.66	1116.95	1103.75	1284.69	1342.57	904.164	1422.68	1074.41	1243.67	952.513	1358.05	1091.61	1284.69	68.701	185.252	43.4978	101.72
FBGN0037130	SYN1	gene	2	21745359	21770534	-1.25	0.33	1.26	0.00732121	0.196073	6.49e-06	0.0451903	0.404543	0.000117279	TRUE	FALSE	TRUE	TRUE	TRUE	TRUE	12.8456	35.2332	29.8697	4.71421	11.1255	5.7135	29.45	42.0439	53.4805	113.424	94.3788	121.525	25.9828	7.1844	41.6581	109.776	29.8697	5.7135	42.0439	113.424	9.54399	2.81648	9.81423	11.3788
FBGN0025832	FEN1	gene	2	16854025	16855464	-0.18	-0.61	-0.06	0.163022	1.05e-05	0.651105	0.412889	0.000116476	0.897104	FALSE	TRUE	FALSE	TRUE	TRUE	TRUE	396.703	414.409	447.216	348.851	396.068	353.421	246.398	295.709	315.623	271.974	279.882	265.372	419.443	366.113	285.91	272.409	414.409	353.421	295.709	271.974	20.9271	21.263	29.0979	5.93177
FBGN0036262	CG6910	gene	2	12184984	12187860	0.41	-0.17	1.26	0.13987	0.437957	0.00351266	0.377116	0.658584	0.0308467	FALSE	FALSE	TRUE	TRUE	TRUE	TRUE	20.4019	6.71108	34.848	12.5712	17.8008	106.108	21.5966	16.8175	8.7673	74.3964	18.713	65.3096	20.6537	45.4933	15.7272	52.8063	20.4019	17.8008	16.8175	65.3096	11.4882	42.9141	5.294	24.3914
FBGN0036264	CG11529	gene	2	12197791	12199030	6.35	4.45	3.04	9.07e-17	7.51e-08	8.15e-43	4.17e-15	1.23e-06	1.54e-40	TRUE	TRUE	TRUE	TRUE	TRUE	TRUE	2.26687	1.67777	0	97.4269	124.606	130.594	31.4133	37.8395	42.9598	286.609	346.598	312.494	1.31488	117.542	37.4042	315.234	1.67777	124.606	37.8395	312.494	0.960362	14.4323	4.72387	24.567
FBGN0266369	MTP	gene	2	20919094	20922876	0.21	0.51	0.04	0.158588	0.000713204	0.720816	0.40624	0.00494523	0.920888	FALSE	TRUE	FALSE	TRUE	TRUE	TRUE	269.758	221.466	263.849	287.567	272.204	334.648	442.731	398.015	338.418	421.986	384.838	414.179	251.691	298.139	393.055	407.001	263.849	287.567	398.015	414.179	21.5083	26.5663	42.73	15.9924
FBGN0039209	REPTOR	gene	2	24557368	24582864	0.82	0.62	0.5	0.00013985	0.000633663	0.00213898	0.00160818	0.00444392	0.0201828	TRUE	TRUE	FALSE	TRUE	TRUE	TRUE	100.498	104.022	92.0984	164.997	153.532	229.356	157.067	180.789	168.332	251.24	210.725	282.733	98.8727	182.628	168.729	248.233	100.498	164.997	168.332	251.24	5.0015	33.3714	9.68857	29.4738
FBGN0016075	VKG	gene	2	5012144	5028191	0.35	-0.33	2.1	0.209878	0.109246	7.98e-24	0.477072	0.272671	6.77e-22	FALSE	FALSE	TRUE	TRUE	TRUE	TRUE	476.043	340.587	263.02	336.28	414.61	940.279	217.93	257.869	388.392	1028.13	1561.32	1230.96	359.883	563.723	288.063	1273.47	340.587	414.61	257.869	1230.96	88.0304	268.179	72.7923	219.738
FBGN0016076	VRI	gene	2	5288944	5311223	-0.46	0.1	-0.84	0.0114266	0.543899	4.75e-08	0.0646234	0.742243	1.23e-06	FALSE	FALSE	TRUE	TRUE	TRUE	TRUE	460.931	402.665	297.038	218.425	304.839	284.859	475.126	468.088	388.392	276.852	207.471	240.571	386.878	269.374	443.869	241.631	402.665	284.859	468.088	240.571	67.8337	36.9384	39.3334	28.3348
FBGN0016078	WUN	gene	2	9400531	9413463	0.63	0.31	0.22	0.000168583	0.055547	0.110204	0.0018829	0.167017	0.388362	TRUE	FALSE	FALSE	TRUE	TRUE	TRUE	132.234	159.388	137.733	235.71	227.702	219.562	175.718	199.008	204.278	242.703	221.302	228.17	143.118	227.658	193.001	230.725	137.733	227.702	199.008	228.17	11.7214	6.59275	12.409	8.92168
FBGN0015037	CYP4P1	gene	2	9240041	9242139	5.22	0.31	0.9	0.000768775	0.00773594	0.0151539	0.00694604	0.0365765	0.101304	TRUE	FALSE	FALSE	TRUE	TRUE	TRUE	0	0	0	1.5714	6.6753	21.2216	3.92666	4.20439	8.7673	13.4157	23.5947	19.0142	0	9.82276	5.63278	18.6749	0	6.6753	4.20439	19.0142	0	8.32515	2.21934	4.16247
FBGN0051997	CG31997	gene	2	154654	156060	0.94	0.83	0.27	6.54e-08	1.57e-19	0.00565639	1.45e-06	7.68e-18	0.0457609	TRUE	TRUE	FALSE	TRUE	TRUE	TRUE	790.383	702.985	681.196	1945.4	1194.14	1191.67	1374.33	1381.84	1408.03	1923.33	1645.12	1508.73	724.855	1443.74	1388.07	1692.39	702.985	1194.14	1381.84	1645.12	47.1815	354.729	14.4439	172.527
FBGN0037670	IBF1	gene	2	9258964	9260400	-0.31	-0.87	0.03	0.0235418	8.44e-09	0.812133	0.111693	1.61e-07	0.950353	FALSE	TRUE	FALSE	TRUE	TRUE	TRUE	347.587	338.909	321.929	287.567	264.787	251.394	189.461	163.971	213.045	201.236	197.707	187.662	336.142	267.916	188.826	195.535	338.909	264.787	189.461	197.707	10.6559	14.9322	20.0396	5.75067
FBGN0014343	MIRR	gene	2	12693639	12710249	0.19	2.34	-1.54	0.25013	2.49e-76	5.64e-41	0.527823	8.56e-74	9.66e-39	FALSE	TRUE	TRUE	TRUE	TRUE	TRUE	221.398	203.01	188.345	210.568	215.835	284.859	1209.41	1114.16	1013.5	401.253	346.598	391.031	204.251	237.087	1112.36	379.627	203.01	215.835	1114.16	391.031	13.5222	33.848	79.9909	23.7249
FBGN0038714	CPR92A	gene	2	19597502	19598955	-2.21	-4.36	-0.06	3.18e-06	3.71e-09	0.126972	5.41e-05	7.31e-08	0.421005	TRUE	TRUE	FALSE	TRUE	TRUE	TRUE	64.9837	26.8443	92.0984	10.9998	9.6421	13.8756	1.96333	7.00731	0	0	0	0	61.3088	11.5059	2.99021	0	64.9837	10.9998	1.96333	0	26.7663	1.76499	2.95144	0
FBGN0019938	RPI1	gene	2	14595611	14601216	0.61	0.01	0.09	3.1e-07	0.957354	0.361527	6.28e-06	0.97946	0.719862	TRUE	FALSE	FALSE	TRUE	TRUE	TRUE	531.204	619.097	532.677	828.129	824.77	930.484	563.476	634.862	591.793	646.395	611.022	650.616	560.993	861.128	596.711	636.011	532.677	828.129	591.793	646.395	41.0903	49.0616	29.35	17.7538
FBGN0011589	ELK	gene	2	17873939	17926695	0.38	0	2.22	0.165194	0.996654	9.42e-06	0.416601	0.998217	0.000161627	FALSE	FALSE	TRUE	TRUE	TRUE	TRUE	6.80062	8.38885	4.97829	14.1426	8.1587	17.9567	3.92666	8.40877	8.7673	46.3453	42.3078	28.9346	6.72258	13.4193	7.03425	39.1959	6.80062	14.1426	8.40877	42.3078	1.39345	4.03259	2.20226	7.44068
FBGN0031037	CG14207	gene	2	19605199	19611413	0.49	1.96	-0.3	2.36e-05	8.34e-86	0.000479022	0.000332389	3.26e-83	0.00560698	FALSE	TRUE	FALSE	TRUE	TRUE	TRUE	439.018	456.353	454.684	674.132	658.63	594.204	1689.45	1915.8	2005.96	1563.54	1495.42	1463.27	450.018	642.322	1870.4	1507.41	454.684	658.63	1915.8	1495.42	7.80839	34.6079	133.143	41.8074
FBGN0027106	INX7	gene	2	6991612	6993612	0	-0.06	2.08	0.981625	0.672158	0.0021839	0.993363	NA	0.0205145	FALSE	FALSE	TRUE	TRUE	FALSE	TRUE	0.755624	5.03331	3.31886	1.5714	3.7085	3.26486	1.96333	1.40146	2.63019	13.4157	11.3906	18.1875	3.03593	2.84825	1.99833	14.3313	3.31886	3.26486	1.96333	13.4157	1.75778	0.920857	0.502236	2.84935
FBGN0040271	SULF1	gene	2	16310542	16339575	-0.07	1.74	0.21	0.646801	2.05e-33	0.0875777	0.846905	1.98e-31	0.338134	FALSE	TRUE	FALSE	TRUE	TRUE	TRUE	411.815	328.843	306.165	353.565	298.905	345.259	1451.88	1224.88	1121.34	1731.85	1297.71	1430.2	348.941	332.576	1266.03	1486.59	328.843	345.259	1224.88	1430.2	45.4126	24.0495	138.047	181.667
FBGN0033365	CG8170	gene	2	9019032	9031045	-1.75	0.06	3.15	0.000771418	0.788185	2.09e-42	0.00696292	0.896267	3.78e-40	TRUE	FALSE	TRUE	TRUE	TRUE	TRUE	40.8037	21.811	19.0834	6.28561	7.417	4.89729	33.3766	35.0366	28.0554	259.778	315.681	293.48	27.2327	6.19996	32.1562	289.646	21.811	6.28561	33.3766	293.48	9.66053	1.03045	2.97785	22.9829
FBGN0033367	PPO2	gene	2	9042261	9044709	0.54	-0.26	3.17	0.0709103	0.295165	1.29e-25	0.244166	0.518773	1.26e-23	FALSE	FALSE	TRUE	TRUE	TRUE	TRUE	2885.73	1236.52	1651.13	2240.82	3720.37	4112.9	1073.94	1552.82	1863.05	10675.3	17840	13452.1	1924.46	3358.03	1496.6	13989.1	1651.13	3720.37	1552.82	13452.1	700.479	806.077	324.596	2949.55
FBGN0033362	CG8172	gene	2	9007234	9013526	-4.64	-3.26	0.1	7.12e-11	6.47e-10	0.454311	2.15e-09	1.41e-08	0.79343	TRUE	TRUE	FALSE	TRUE	TRUE	TRUE	62.7168	45.2998	52.2721	1.5714	3.7085	0	1.96333	7.00731	7.01384	8.53729	6.50889	9.92044	53.4295	1.75997	5.32816	8.32221	52.2721	1.5714	7.00731	8.53729	7.15743	1.51985	2.3793	1.40104
FBGN0259785	PZG	gene	2	21286099	21290310	-0.01	-0.63	-0.06	0.914718	6.02e-22	0.348836	0.968736	3.21e-20	0.707943	FALSE	TRUE	FALSE	TRUE	TRUE	TRUE	2338.66	2325.39	2298.31	2168.54	2189.5	2548.22	1605.02	1578.05	1584.25	1513.54	1475.08	1565.78	2320.79	2302.08	1589.11	1518.13	2325.39	2189.5	1584.25	1513.54	16.7897	174.255	11.5361	37.1704
FBGN0003390	SHF	gene	2	6771463	6779659	-1.95	-1.76	-1.88	2.04e-33	7.86e-30	9.16e-13	2.38e-31	6.14e-28	3.99e-11	TRUE	TRUE	TRUE	TRUE	TRUE	TRUE	411.06	394.276	395.774	103.713	100.13	102.843	137.433	110.716	121.866	30.4903	34.1717	30.588	400.37	102.228	123.338	31.75	395.774	102.843	121.866	30.588	7.58351	1.52598	10.957	1.71283
FBGN0003396	SHN	gene	2	11159086	11217394	0.56	-0.4	0.73	0.032088	0.0573277	3.61e-05	0.139962	0.170711	0.000556544	FALSE	FALSE	TRUE	TRUE	TRUE	TRUE	117.122	216.432	151.838	169.711	195.809	418.718	130.562	103.708	126.249	192.699	202.589	234.784	161.797	261.413	120.173	210.024	151.838	195.809	126.249	202.589	41.1504	111.741	11.7747	17.9675
FBGN0259789	ZLD	gene	2	19766465	19783548	0.48	-0.36	0.68	0.0505184	0.0336057	1.98e-05	0.193131	0.11516	0.000322967	FALSE	FALSE	TRUE	TRUE	TRUE	TRUE	209.308	312.065	283.763	251.424	301.872	655.42	228.728	199.008	213.922	319.539	323.003	428.233	268.379	402.905	213.886	356.925	283.763	301.872	213.922	323.003	43.3379	179.739	12.1334	50.442
FBGN0015239	HR78	gene	2	21494019	21497494	-0.18	0.21	-0.53	0.181208	0.133479	0.000256782	0.438424	0.312287	0.00317867	FALSE	FALSE	TRUE	TRUE	TRUE	TRUE	478.31	387.565	453.854	359.851	388.651	410.556	643.973	445.665	566.368	347.59	400.296	366.23	439.91	386.353	552.002	371.372	453.854	388.651	566.368	366.23	38.3364	20.7638	81.5936	21.8225
FBGN0034657	LBR	gene	2	21720495	21724055	-0.03	-0.69	0.05	0.807774	2.03e-13	0.603237	0.92169	6.37e-12	0.880052	FALSE	TRUE	FALSE	TRUE	TRUE	TRUE	827.408	879.151	871.201	876.842	875.948	778.668	537.953	567.592	571.628	580.536	535.356	629.948	859.253	843.82	559.058	581.947	871.201	875.948	567.592	580.536	22.7505	46.0702	15.0141	38.63
FBGN0038146	CG9799	gene	2	13385648	13388709	0.51	0.03	0.12	1.31e-05	0.806175	0.307727	0.000194501	0.904498	0.669793	TRUE	FALSE	FALSE	TRUE	TRUE	TRUE	565.207	528.497	591.587	862.7	852.955	733.777	559.55	644.673	629.492	587.853	751.776	660.536	561.764	816.477	611.238	666.722	565.207	852.955	629.492	660.536	25.871	58.6133	37.0711	67.064
FBGN0267635	LNCRNA_CR45973	gene	2	20404270	20407558	0.71	1.87	0.32	0.0281921	5.76e-08	0.0892892	0.127041	9.7e-07	0.342881	FALSE	TRUE	FALSE	TRUE	TRUE	TRUE	18.8906	13.4222	17.424	29.8566	37.085	33.4648	77.5516	72.876	66.6315	107.326	82.1747	103.338	16.5789	33.4688	72.353	97.6129	17.424	33.4648	72.876	103.338	2.31108	2.95097	4.47342	11.0372
FBGN0036659	CG9701	gene	2	16733546	16739364	8.38	1.47	6.84	2.71e-24	0.00890884	1.66e-12	2.05e-22	0.0411041	7e-11	TRUE	TRUE	TRUE	TRUE	TRUE	TRUE	7.55624	0	0.829715	1145.55	1298.72	1093.73	2.945	65.8687	14.0277	3540.54	4042.02	3895.43	2.79532	1179.33	27.6138	3825.99	0.829715	1145.55	14.0277	3895.43	3.38348	87.0287	27.4261	210.534
FBGN0250869	CG42240	gene	2	6330842	6333028	1.17	-0.25	0.01	0.000341623	0.310119	0.965626	0.00349842	0.532954	0.993231	TRUE	FALSE	FALSE	TRUE	TRUE	TRUE	33.2475	33.5554	16.5943	61.2847	72.6866	74.2755	31.4133	12.6132	14.9044	21.953	13.0178	25.6278	27.799	69.4156	19.6436	20.1995	33.2475	72.6866	14.9044	21.953	7.92395	5.7859	8.37482	5.29524
FBGN0052479	USP10	gene	2	871899	895313	0.43	-0.23	0.52	0.0302478	0.130567	0.000553185	0.133689	0.307737	0.00636231	FALSE	FALSE	TRUE	TRUE	TRUE	TRUE	349.854	515.075	381.669	513.849	433.153	794.993	398.556	340.555	361.213	528.092	448.3	659.71	415.533	580.665	366.775	545.367	381.669	513.849	361.213	528.092	71.5755	155.092	24.0032	87.1679
FBGN0283531	DUOX	gene	2	2815970	2830248	0.48	0.17	0.51	0.000146117	0.189578	4.13e-06	0.00166745	0.395329	7.77e-05	FALSE	FALSE	TRUE	TRUE	TRUE	TRUE	486.622	397.631	419.006	581.419	628.962	642.361	583.109	473.694	516.394	709.815	783.507	796.116	434.42	617.58	524.399	763.146	419.006	628.962	516.394	783.507	37.93	26.1486	45.0258	38.0605
FBGN0034511	GNBP-LIKE3	gene	2	20526311	20526825	7.67	NA	0.02	9.62e-08	NA	0.704154	2.09e-06	NA	NA	TRUE	FALSE	FALSE	TRUE	FALSE	FALSE	0	0	0	20.4282	39.3101	20.4054	0	0	0	0	0.813611	0.826704	0	26.7146	0	0.546771	0	20.4282	0	0.813611	0	8.9064	0	0.386663
FBGN0003159	CG2841	gene	2	2344949	2366356	0.97	0.78	0.3	0.00367004	0.0120825	0.146894	0.0257908	0.0524248	0.456526	TRUE	FALSE	FALSE	TRUE	TRUE	TRUE	18.8906	20.1332	18.2537	36.1423	46.7271	46.5242	39.2666	47.6497	37.6994	46.3453	68.3433	57.0426	19.0925	43.1312	41.5386	57.2437	18.8906	46.5242	39.2666	57.0426	0.780472	4.94262	4.36833	8.98178
FBGN0031829	IFT52	gene	2	6555717	6557502	-2.56	-3.69	0	0.0037163	0.00104144	0.963373	0.0260063	0.00687173	NA	TRUE	TRUE	FALSE	TRUE	TRUE	FALSE	15.1125	8.38885	8.29715	0	0.7417	1.63243	0	1.40146	0	1.21961	0	0	10.5995	0.791376	0.467154	0.406538	8.38885	0.7417	0	0	3.19139	0.667361	0.660656	0.574931
FBGN0031820	DAXX	gene	2	6480929	6487576	0.01	-0.76	0.2	0.98213	0.00129535	0.277368	0.993363	0.00821994	0.640149	FALSE	TRUE	FALSE	TRUE	TRUE	TRUE	94.453	134.222	140.222	87.9985	86.7789	192.627	59.8816	84.0877	71.0152	84.1533	82.1747	93.4175	122.965	122.468	71.6615	86.5818	134.222	87.9985	71.0152	84.1533	20.3096	49.6121	9.89267	4.90059
FBGN0001145	GS2	gene	2	11422832	11430197	-0.79	-0.61	0.12	0.00292706	0.0144154	0.470912	0.0211829	0.0600303	0.804877	TRUE	FALSE	FALSE	TRUE	TRUE	TRUE	188.906	380.854	458.832	230.996	121.639	192.627	140.378	245.256	260.389	467.112	91.938	349.696	342.864	181.754	215.341	302.915	380.854	192.627	245.256	349.696	113.424	45.3021	53.3655	156.695
FBGN0001147	GSB-N	gene	2	25040383	25052331	0.74	-2.65	-0.04	0.00185357	2.76e-09	0.77444	0.0144505	5.55e-08	0.938428	TRUE	TRUE	FALSE	TRUE	TRUE	TRUE	52.8937	46.9775	64.7178	106.855	97.1627	95.4971	6.87166	9.81024	8.7673	9.7569	5.69528	6.61363	54.863	99.8384	8.48307	7.35527	52.8937	97.1627	8.7673	6.61363	7.37508	5.00813	1.21639	1.7391
FBGN0001148	GSB	gene	2	25061964	25064643	0.53	-1.95	-0.12	0.0428263	4.46e-05	0.398194	0.172477	0.000423492	0.752066	FALSE	TRUE	FALSE	TRUE	TRUE	TRUE	52.8937	26.8443	48.9532	73.8559	71.2032	66.9296	4.90833	14.0146	11.3975	7.31768	4.06805	7.44033	42.8971	70.6629	10.1068	6.27535	48.9532	71.2032	11.3975	7.31768	11.4644	2.85336	3.82801	1.5616
FBGN0001149	GSTD1	gene	2	12367817	12369268	0.78	0.93	0.87	4.3e-14	2.62e-34	5.67e-36	1.64e-12	2.58e-32	8.06e-34	TRUE	TRUE	TRUE	TRUE	TRUE	TRUE	3534.05	2999.85	3299.78	5872.33	6161.3	5106.24	6493.72	6605.09	7021.73	13106	12344.1	11496.1	3277.89	5713.29	6706.85	12315.4	3299.78	5872.33	6605.09	12344.1	218.636	445.167	227.252	657.519
FBGN0004644	HH	gene	2	23128169	23141906	-1.52	-1.6	-1.03	3.88e-16	4.1e-14	0.000224612	1.72e-14	1.38e-12	0.00281816	TRUE	TRUE	TRUE	TRUE	TRUE	TRUE	324.163	253.343	296.208	92.7127	97.1627	106.108	127.617	84.0877	83.2894	46.3453	33.358	50.4289	291.238	98.6611	98.3312	43.3774	296.208	97.1627	84.0877	46.3453	29.1248	5.57023	20.7104	7.27828
FBGN0004646	OGRE	gene	2	6973620	6991318	-0.8	-0.17	-0.36	7.4e-16	0.174637	0.0086527	3.26e-14	0.374422	0.0649972	TRUE	FALSE	FALSE	TRUE	TRUE	TRUE	1928.35	2043.52	1840.31	1184.84	1026.51	1096.99	2258.81	1590.66	1588.64	1541.59	1193.57	1397.13	1937.39	1102.78	1812.7	1377.43	1928.35	1096.99	1590.66	1397.13	83.208	64.7652	315.449	142.761
FBGN0033538	CG11883	gene	2	10617662	10641807	0.38	0.96	0.09	0.110202	6.86e-05	0.577563	0.325553	0.00062722	0.863972	FALSE	TRUE	FALSE	TRUE	TRUE	TRUE	45.3375	58.7219	48.1235	56.5705	76.3951	75.9079	106.02	102.307	121.866	137.816	98.4469	127.312	50.7276	69.6245	110.064	121.192	48.1235	75.9079	106.02	127.312	5.76612	9.23273	8.48146	16.645
FBGN0035173	CG13907	gene	2	877291	882013	-0.8	-0.39	0.14	0.00522163	0.100643	0.44448	0.0345837	0.25736	0.786566	TRUE	FALSE	FALSE	TRUE	TRUE	TRUE	91.4305	58.7219	59.7395	43.9993	32.6348	32.6486	49.0833	44.8468	60.4944	67.0787	48.003	69.4431	69.964	36.4275	51.4748	61.5083	59.7395	32.6486	49.0833	67.0787	15.1848	5.35402	6.60815	9.59831
FBGN0052677	X11LBETA	gene	2	10627737	10710947	-5.82	-1.97	-0.16	1.17e-08	3.98e-06	0.290993	2.8e-07	4.84e-05	0.654362	TRUE	TRUE	FALSE	TRUE	TRUE	TRUE	40.0481	50.3331	49.7829	1.5714	0.7417	0	14.725	7.00731	10.5208	7.31768	2.44083	8.26704	46.7214	0.771034	10.751	6.00852	49.7829	0.7417	10.5208	7.31768	4.72406	0.641858	3.15493	2.55233
FBGN0032666	CG5758	gene	2	18119995	18129862	-1.82	1.23	-0.45	2.34e-12	3.19e-07	0.0651493	7.7e-11	4.69e-06	0.282662	TRUE	TRUE	FALSE	TRUE	TRUE	TRUE	175.305	144.288	160.965	58.1419	41.5352	34.281	615.504	372.789	287.568	282.95	119.601	276.119	160.186	44.6527	425.287	226.223	160.965	41.5352	372.789	276.119	12.6745	9.98748	138.931	75.4451
FBGN0031360	CG31937	gene	2	1729887	1731070	0.24	1.4	-0.11	0.211988	2.39e-14	0.43755	0.479441	8.22e-13	0.781154	FALSE	TRUE	FALSE	TRUE	TRUE	TRUE	91.4305	82.2107	101.225	125.712	108.288	106.924	249.343	295.709	257.759	262.217	267.678	200.062	91.6222	113.641	267.603	243.319	91.4305	108.288	257.759	262.217	7.76384	8.55342	20.1681	30.6683
FBGN0037409	OSI24	gene	2	6198811	6207678	-0.74	-1.6	0.01	0.00204092	7.76e-08	0.959666	0.0156395	1.26e-06	0.991401	TRUE	TRUE	FALSE	TRUE	TRUE	TRUE	96.7199	100.666	84.6309	45.5707	55.6275	53.8701	32.395	37.8395	22.795	32.9295	33.358	27.2812	94.0057	51.6894	31.0098	31.1896	96.7199	53.8701	32.395	32.9295	6.82189	4.3857	6.21949	2.76917
FBGN0036752	ADGF-A	gene	2	17751731	17764158	-0.33	-0.54	1.52	0.230466	0.0708534	8.38e-05	0.503359	0.200033	0.00118823	FALSE	FALSE	TRUE	TRUE	TRUE	TRUE	37.7812	33.5554	12.4457	15.714	20.7676	15.5081	17.67	8.40877	14.9044	52.4434	43.935	44.642	27.9274	17.3299	13.6611	47.0068	33.5554	15.714	14.9044	44.642	11.0823	2.43228	3.88175	3.85506
FBGN0036750	CG6034	gene	2	17745173	17746860	1.41	-0.02	4.57	0.010706	0.864106	9.68e-14	0.0615953	0.931551	4.61e-12	FALSE	FALSE	TRUE	TRUE	TRUE	TRUE	3.0225	0	6.63772	7.85701	20.7676	22.0378	2.945	2.80292	3.50692	58.5414	123.669	66.963	3.22007	16.8875	3.08495	83.0578	3.0225	20.7676	2.945	66.963	2.71344	6.40652	0.303965	28.9215
FBGN0033988	PCS	gene	2	14981263	14991336	-0.03	0.68	-0.15	0.839623	2.29e-08	0.125066	0.934242	4.1e-07	0.418048	FALSE	TRUE	FALSE	TRUE	TRUE	TRUE	332.475	387.565	323.589	314.28	358.241	340.361	631.211	570.395	584.779	525.653	519.897	553.065	347.876	337.628	595.462	532.872	332.475	340.361	584.779	525.653	28.2976	18.0507	25.9517	14.4707
FBGN0033983	ADPS	gene	2	14929703	14934861	-3.1	-2.2	0.15	3.19e-05	0.000538879	0.23274	0.00043326	0.00386759	0.585459	TRUE	TRUE	FALSE	TRUE	TRUE	TRUE	22.6687	16.7777	26.5509	3.1428	2.2251	0.816214	1.96333	1.40146	7.01384	10.9765	3.25444	11.5739	21.9991	2.06137	3.45955	8.6016	22.6687	2.2251	1.96333	10.9765	4.01789	0.956856	2.52371	3.78887
FBGN0030189	CG2909	gene	2	10326464	10328946	-0.3	1.27	-0.05	0.269721	0.00021286	0.774145	0.54954	0.0017268	0.938428	FALSE	TRUE	FALSE	TRUE	TRUE	TRUE	20.4019	20.1332	14.1052	9.42841	14.834	9.79457	51.0466	54.657	53.4805	31.7099	69.9705	44.642	18.2134	11.3523	53.0614	48.7742	20.1332	9.79457	53.4805	44.642	2.90705	2.46645	1.50345	15.8908
FBGN0039915	GAT	gene	2	629691	635350	-2.35	-0.76	0.37	0.00139922	0.0165211	0.013237	0.011424	0.0668825	0.0912769	TRUE	FALSE	FALSE	TRUE	TRUE	TRUE	0.755624	70.4663	61.3989	7.85701	2.9668	4.89729	2.945	15.4161	8.7673	90.2514	0.813611	65.3096	44.2069	5.24037	9.04279	52.1249	61.3989	4.89729	8.7673	65.3096	30.9469	2.01111	5.09503	37.6843
FBGN0039916	EKAR	gene	2	636131	646556	-6.2	-3.31	-0.09	2.71e-07	4.58e-07	0.0657593	5.59e-06	6.58e-06	0.284541	TRUE	TRUE	FALSE	TRUE	TRUE	TRUE	45.3375	28.5221	31.5292	0	0.7417	0	5.88999	1.40146	1.75346	0	0	0	35.1296	0.247233	3.01497	0	31.5292	0	1.75346	0	7.32172	0.349641	2.03802	0
FBGN0032436	CG5418	gene	2	12451945	12453242	0.27	0.04	3	0.206959	0.746561	0.000162993	0.473313	0.872238	0.00214394	FALSE	FALSE	TRUE	TRUE	TRUE	TRUE	2.26687	0	4.97829	4.71421	9.6421	6.52971	0.981666	0	10.5208	23.1726	96.0061	24.8011	2.41505	6.96201	3.83414	47.9933	2.26687	6.52971	0.981666	24.8011	2.03508	2.03489	4.74511	33.9567
FBGN0000180	BIB	gene	2	9984645	9995538	0.38	-0.07	-0.69	0.00232335	0.582787	1.64e-06	0.0174904	0.77157	3.31e-05	FALSE	FALSE	TRUE	TRUE	TRUE	TRUE	464.709	427.831	411.539	520.134	584.46	610.528	481.016	456.877	381.378	290.268	238.388	267.852	434.693	571.707	439.757	265.503	427.831	584.46	456.877	267.852	22.2423	37.989	42.4404	21.2449
FBGN0040296	OCHO	gene	2	14974848	14976040	-0.37	-3.61	-0.08	0.130622	6.12e-12	0.455807	0.36034	1.65e-10	0.795104	FALSE	TRUE	FALSE	TRUE	TRUE	TRUE	60.4499	60.3997	52.2721	45.5707	43.0186	35.0972	5.88999	2.80292	4.38365	2.43923	2.44083	2.48011	57.7072	41.2288	4.35886	2.45339	60.3997	43.0186	4.38365	2.44083	3.8433	4.45913	1.26041	0.0189062
FBGN0014859	HR38	gene	2	20683462	20714588	4.23	0.03	2.79	4.37e-05	0.648736	0.0010217	0.000569461	NA	0.0107727	TRUE	FALSE	TRUE	TRUE	FALSE	TRUE	0	1.67777	0.829715	23.571	18.5425	16.3243	0	5.60585	0	20.7334	12.2042	27.2812	0.835828	19.4793	1.86862	20.0729	0.829715	18.5425	0	20.7334	0.68496	3.03172	2.64262	6.17288
FBGN0014857	HIS3.3A	gene	2	5055058	5056149	-0.32	-0.56	0.05	0.00647238	4.6e-11	0.479417	0.0410802	1.16e-09	0.810246	FALSE	TRUE	FALSE	TRUE	TRUE	TRUE	1649.53	1481.47	1725.81	1213.12	1473.02	1175.35	1176.04	1128.18	1176.57	1254.98	1174.04	1194.59	1618.94	1287.16	1160.26	1207.87	1649.53	1213.12	1176.04	1194.59	102.069	132.32	22.6882	34.3531
FBGN0035260	CG7991	gene	2	1674709	1715541	0.86	-3.48	1.9	0.000247908	5.68e-12	0.000551193	0.00262245	1.54e-10	0.0063473	TRUE	TRUE	TRUE	TRUE	TRUE	TRUE	77.8293	55.3664	63.0583	146.14	109.03	132.227	8.83499	5.60585	2.63019	32.9295	17.0858	36.375	65.418	129.132	5.69034	28.7968	63.0583	132.227	5.60585	32.9295	9.321	15.3075	2.5338	8.39951
FBGN0260456	CG4806	gene	2	24666158	24668343	0.58	0.28	-0.08	0.000710238	0.0690376	0.54881	0.00651548	0.196261	0.850057	TRUE	FALSE	FALSE	TRUE	TRUE	TRUE	173.794	164.421	173.41	241.996	236.602	313.426	230.691	197.606	246.361	215.871	199.335	218.25	170.542	264.008	224.886	211.152	173.41	241.996	230.691	215.871	4.33062	35.0132	20.323	8.41233
FBGN0003295	RU	gene	2	1370628	1387437	-8.65	-4.2	-0.5	5.9e-18	1.83e-07	0.000985023	2.88e-16	2.83e-06	0.0104575	TRUE	TRUE	FALSE	TRUE	TRUE	TRUE	404.259	203.01	284.592	1.5714	0	0.816214	30.4316	4.20439	5.26038	0	0	0.826704	297.287	0.795872	13.2988	0.275568	284.592	0.816214	5.26038	0	82.6484	0.641684	12.1224	0.389712
FBGN0003292	RT	gene	2	11584122	11587770	-0.97	-0.13	0.06	1.24e-05	0.486818	0.740063	0.000186254	0.700958	0.925303	TRUE	FALSE	FALSE	TRUE	TRUE	TRUE	142.057	149.321	127.776	73.8559	58.5943	71.8269	173.755	109.314	110.468	150.012	132.619	135.579	139.718	68.0924	131.179	139.403	142.057	71.8269	110.468	135.579	8.94999	6.76703	30.1094	7.59842
FBGN0002917	CG1517	gene	2	14266367	14277416	-1.72	-2.32	0.13	0.00640735	0.00175187	0.206682	0.040832	0.0106212	0.549191	TRUE	TRUE	FALSE	TRUE	TRUE	TRUE	9.06749	21.811	12.4457	0	2.2251	4.08107	0.981666	2.80292	1.75346	7.31768	0.813611	9.09374	14.4414	2.10206	1.84602	5.74168	12.4457	2.2251	1.75346	7.31768	5.3905	1.66836	0.746401	3.5593
FBGN0262146	MTNE	gene	2	20534021	20534704	0	-0.04	4.61	0.998803	0.53273	0.0010981	NA	NA	0.0114736	FALSE	FALSE	TRUE	FALSE	FALSE	TRUE	3.0225	0	0	0	2.2251	0.816214	0	0	0	6.09806	8.13611	9.09374	1.0075	1.01377	0	7.77597	0	0.816214	0	8.13611	1.42482	0.919072	0	1.24921
FBGN0023214	EDL	gene	2	18667527	18673536	-0.34	3.35	-0.31	0.184531	7.15e-56	0.0116802	0.442764	1.34e-53	0.082197	FALSE	TRUE	FALSE	TRUE	TRUE	TRUE	56.6718	33.5554	63.8881	43.9993	35.6016	32.6486	694.038	539.563	531.299	469.551	456.436	465.434	51.3718	37.4165	588.3	463.807	56.6718	35.6016	539.563	465.434	12.938	4.80832	74.8441	5.47656
FBGN0039288	CG13653	gene	2	25195527	25196531	-2.04	-3.99	-0.02	0.000329672	2.26e-05	0.528233	0.00339929	0.000233621	NA	TRUE	TRUE	FALSE	TRUE	TRUE	FALSE	22.6687	23.4888	20.7429	4.71421	4.4502	3.26486	2.945	0	0	0	0	0	22.3001	4.14309	0.981666	0	22.6687	4.4502	0	0	1.15091	0.630287	1.38829	0
FBGN0039286	DAN	gene	2	25184383	25192806	-2.12	-5.5	0.69	5.24e-35	1.13e-82	0.0246565	6.54e-33	4.21e-80	0.143501	TRUE	TRUE	FALSE	TRUE	TRUE	TRUE	586.364	489.909	536.826	106.855	143.89	111.821	13.7433	5.60585	15.7811	31.7099	17.0858	42.9886	537.7	120.856	11.7101	30.5948	536.826	111.821	13.7433	31.7099	39.3828	16.4134	4.3958	10.6041
FBGN0032253	LMANI	gene	2	10452677	10457241	0.01	-0.28	1.76	0.970687	0.237647	3.83e-07	0.989692	0.455009	8.52e-06	FALSE	FALSE	TRUE	TRUE	TRUE	TRUE	49.8712	40.2665	5.80801	23.571	21.5093	51.4215	14.725	26.6278	16.6579	68.2983	76.4794	66.963	31.9819	32.1673	19.3369	70.5802	40.2665	23.571	16.6579	68.2983	18.9185	13.6408	5.21549	4.20681
FBGN0039282	BILI	gene	2	25131306	25136709	1.87	-0.6	2.29	6.51e-06	0.0461143	0.000501098	0.000104665	0.14608	0.00582118	TRUE	FALSE	TRUE	TRUE	TRUE	TRUE	9.06749	15.0999	10.7863	48.7135	40.7935	52.2377	4.90833	1.40146	4.38365	31.7099	9.76333	37.2017	11.6512	47.2482	3.56448	26.225	10.7863	48.7135	4.38365	31.7099	2.53754	4.78558	1.54441	11.8541
FBGN0263236	SP1029	gene	2	29244961	29250451	-0.85	-3.26	-1.71	1.37e-09	1.05e-10	0.000359802	3.63e-08	2.54e-09	0.00430413	TRUE	TRUE	TRUE	TRUE	TRUE	TRUE	581.075	493.264	486.213	301.709	286.296	267.718	22.5783	89.6936	42.9598	14.6354	13.0178	9.09374	520.184	285.241	51.7439	12.249	493.264	286.296	42.9598	13.0178	43.1525	13.8968	28.0949	2.32675
FBGN0033708	CG8850	gene	2	12298747	12302240	-0.6	-4.04	0	0.0569988	5.26e-07	0.986907	0.210056	7.5e-06	0.997104	FALSE	TRUE	FALSE	TRUE	TRUE	TRUE	43.0706	23.4888	54.7612	21.9996	13.3506	29.3837	5.88999	0	0	0	4.88166	0.826704	40.4402	21.578	1.96333	1.90279	43.0706	21.9996	0	0.826704	12.9017	6.55228	2.77657	2.13325
FBGN0027621	PFRX	gene	2	19495505	19509350	0.59	0.55	-0.02	0.00235623	0.00247284	0.875339	0.0176786	0.0142962	0.9681	TRUE	TRUE	FALSE	TRUE	TRUE	TRUE	132.99	139.255	107.863	161.854	206.193	221.194	193.388	235.446	186.744	200.017	218.048	182.702	126.703	196.414	205.192	200.255	132.99	206.193	193.388	200.017	13.5649	25.1928	21.5635	14.431
FBGN0024989	CG3777	gene	2	279703	350504	-1.18	-1.42	-0.77	5.41e-37	5.34e-64	5.46e-13	7.14e-35	1.24e-61	2.48e-11	TRUE	TRUE	TRUE	TRUE	TRUE	TRUE	2242.69	2087.14	2101.67	977.412	895.974	949.257	825.581	910.95	804.838	450.037	497.93	519.17	2143.84	940.881	847.123	489.046	2101.67	949.257	825.581	497.93	70.1537	33.7706	45.9202	28.914
FBGN0020299	STUMPS	gene	2	14577217	14608079	-1.16	2.23	-0.81	2.16e-05	2.32e-33	1.03e-06	0.000307977	2.21e-31	2.17e-05	TRUE	TRUE	TRUE	TRUE	TRUE	TRUE	182.105	124.155	131.925	84.8557	43.7603	57.9512	893.316	737.169	631.246	451.257	328.699	467.914	146.062	62.1891	753.91	415.957	131.925	57.9512	737.169	451.257	25.6834	17.0427	107.643	62.0743
FBGN0039704	NEO	gene	2	29819131	29825800	-1.21	1.72	-2.64	2.21e-11	3.64e-23	1.58e-40	6.93e-10	2.04e-21	2.66e-38	TRUE	TRUE	TRUE	TRUE	TRUE	TRUE	340.787	285.221	389.966	157.14	129.056	146.102	1553	1063.71	1026.65	242.703	156.213	176.088	338.658	144.099	1214.45	191.668	340.787	146.102	1063.71	176.088	42.7886	11.5526	239.864	36.988
FBGN0030666	CG12708	gene	2	15675476	15677737	-0.29	-0.8	-0.06	0.230878	0.00633341	0.723695	0.503648	0.0311858	0.922509	FALSE	TRUE	FALSE	TRUE	TRUE	TRUE	52.1381	45.2998	53.1018	34.5708	41.5352	37.5459	30.4316	22.4234	27.1786	18.2942	27.6628	25.6278	50.1799	37.884	26.6779	23.8616	52.1381	37.5459	27.1786	25.6278	3.47311	2.85322	3.28847	4.02345
FBGN0038526	CG14327	gene	2	17613709	17614933	5.89	0	4.48	1.11e-06	0.995603	0.000197138	2.06e-05	NA	0.00252484	TRUE	FALSE	TRUE	TRUE	FALSE	TRUE	0.755624	0	0	26.7138	37.8267	25.3026	0	0	0.87673	8.53729	17.8994	19.0142	0.251875	29.9477	0.292243	15.1503	0	26.7138	0	17.8994	0.356205	5.60098	0.413295	4.6982
FBGN0041096	ROLS	gene	2	12008225	12064859	0.16	-0.2	0.64	0.257071	0.122479	1.34e-08	0.535178	0.294667	3.73e-07	FALSE	FALSE	TRUE	TRUE	TRUE	TRUE	423.15	364.076	350.969	373.994	439.828	465.242	366.161	315.329	357.706	536.63	563.019	558.852	379.398	426.355	346.399	552.833	364.076	439.828	357.706	558.852	31.3961	38.451	22.2392	11.5833
FBGN0041097	ROBO3	gene	2	1256417	1296596	-4.27	-2.69	0.15	5.64e-06	6.78e-05	0.0833075	9.13e-05	0.000621652	0.328161	TRUE	TRUE	FALSE	TRUE	TRUE	TRUE	18.8906	25.1665	29.04	0	0.7417	1.63243	3.92666	0	4.38365	9.7569	0	38.0284	24.3657	0.791376	2.7701	15.9284	25.1665	0.7417	3.92666	9.7569	4.182	0.667361	1.96762	16.1267
FBGN0041094	SCYL	gene	2	11252307	11256172	-0.45	0.79	-0.17	0.0243159	1.3e-08	0.143457	0.113994	2.41e-07	0.452396	FALSE	TRUE	FALSE	TRUE	TRUE	TRUE	644.547	686.208	518.572	345.708	328.573	617.058	1334.08	978.221	1157.28	954.957	948.67	1133.41	616.442	430.447	1156.53	1012.35	644.547	345.708	1157.28	954.957	71.2641	132.14	145.282	85.6442
FBGN0041092	TAI	gene	2	9166778	9250211	0.09	-0.92	0.27	0.692614	8.86e-05	0.148256	0.870956	0.000791004	0.458244	FALSE	TRUE	FALSE	TRUE	TRUE	TRUE	163.97	291.932	207.429	138.283	180.975	402.394	135.47	89.6936	119.235	113.424	146.45	189.315	221.11	240.551	114.8	149.73	207.429	180.975	119.235	146.45	53.1283	115.76	18.9495	31.0691
FBGN0034940	CG16787	gene	2	23956335	23957405	0.33	0.81	-0.04	0.159099	0.000662392	0.809596	0.407013	0.00463027	0.949801	FALSE	TRUE	FALSE	TRUE	TRUE	TRUE	66.4949	41.9442	70.5258	83.2843	94.1959	68.562	109.947	134.54	124.496	89.0317	139.941	122.352	59.655	82.0141	122.994	117.108	66.4949	83.2843	124.496	122.352	12.631	10.5035	10.0964	21.1118
FBGN0034945	CG10904	gene	2	23968941	23970073	-0.36	-0.53	-0.08	0.0607664	0.00951445	0.64071	0.219527	0.0433167	0.893387	FALSE	TRUE	FALSE	TRUE	TRUE	TRUE	123.922	162.744	149.349	105.284	118.672	99.5781	104.057	79.8833	115.728	100.008	92.7516	86.8039	145.338	107.845	99.8894	93.1879	149.349	105.284	104.057	92.7516	16.1004	8.00258	14.9274	5.39948
FBGN0038079	NIJC	gene	2	12695129	12697379	-0.15	2.47	-1.51	0.387202	7.26e-06	0.000491208	0.66281	8.37e-05	0.00571355	FALSE	TRUE	TRUE	TRUE	TRUE	TRUE	4.53375	5.03331	4.14858	0	0.7417	4.89729	28.4683	32.2336	35.9459	6.09806	12.2042	8.26704	4.57188	1.87966	32.216	8.85642	4.53375	0.7417	32.2336	8.26704	0.362195	2.15516	3.05276	2.5274
FBGN0038070	CG6753	gene	2	12640163	12642482	-0.27	4.45	0.88	0.16584	3.95e-24	4.45e-07	0.417448	2.31e-22	9.83e-06	FALSE	TRUE	TRUE	TRUE	TRUE	TRUE	4.53375	3.35554	7.46744	1.5714	2.2251	0.816214	124.672	123.329	149.921	223.189	279.068	258.758	5.11891	1.53757	132.64	253.672	4.53375	1.5714	124.672	258.758	1.72892	0.575672	12.2315	23.0944
FBGN0038071	DTG	gene	2	12648058	12652910	-1.43	3.73	0.5	3.14e-09	3.17e-168	2.82e-15	7.94e-08	3.41e-165	1.53e-13	TRUE	TRUE	FALSE	TRUE	TRUE	TRUE	252.378	150.999	240.617	87.9985	75.6534	67.7458	3167.84	3163.1	3037.87	4545.5	4208.81	4562.58	214.665	77.1326	3122.94	4438.96	240.617	75.6534	3163.1	4545.5	45.2738	8.33404	60.181	162.892
FBGN0038074	GNMT	gene	2	12674608	12676084	0.33	0.37	-3.19	0.130548	0.100562	0.000838052	0.36031	0.25736	0.00906371	FALSE	FALSE	TRUE	TRUE	TRUE	TRUE	3.0225	6.71108	9.95658	3.1428	2.2251	54.6864	9.81666	44.8468	5.26038	0	0.813611	2.48011	6.56338	20.0181	19.9746	1.09791	6.71108	3.1428	9.81666	0.813611	2.83275	24.517	17.6854	1.03226
FBGN0036544	SFF	gene	2	15900156	15924861	-5.65	-2.51	0.1	4.67e-08	4.07e-06	0.428719	1.05e-06	4.95e-05	0.776549	TRUE	TRUE	FALSE	TRUE	TRUE	TRUE	46.8487	40.2665	36.5075	0	0	1.63243	11.78	1.40146	5.26038	12.1961	2.44083	18.1875	41.2075	0.544143	6.14728	10.9415	40.2665	0	5.26038	12.1961	4.27391	0.769534	4.28318	6.48947
FBGN0284220	2	gene	2	19447365	19453490	0.02	-0.52	0.05	0.798717	1.46e-13	0.489644	0.917886	4.66e-12	0.817723	FALSE	TRUE	FALSE	TRUE	TRUE	TRUE	4093.97	4442.73	3950.27	4073.07	4161.68	4430.41	2960.7	3088.82	3154.48	3036.84	3073.01	3423.38	4162.33	4221.72	3068	3177.74	4093.97	4161.68	3088.82	3073.01	206.774	151.935	80.4654	174.319
FBGN0284221	SEMA5C	gene	2	12067511	12081830	-0.35	-0.94	-0.07	0.00741432	1.24e-12	0.617274	0.0456395	3.63e-11	0.88358	FALSE	TRUE	FALSE	TRUE	TRUE	TRUE	730.689	546.953	686.174	512.277	487.297	522.377	350.455	364.38	357.706	271.974	401.11	335.642	654.605	507.317	357.514	336.242	686.174	512.277	357.706	335.642	78.261	14.7447	5.68668	52.7214
FBGN0000022	AC	gene	2	370031	370947	0.26	3.13	-2.22	0.273687	1.55e-53	8.27e-39	0.553599	2.56e-51	1.27e-36	FALSE	TRUE	TRUE	TRUE	TRUE	TRUE	59.6943	36.9109	51.4423	69.1417	55.6275	68.562	501.631	525.548	419.077	117.083	96.0061	92.5908	49.3492	64.4437	482.086	101.893	51.4423	68.562	501.631	96.0061	9.4183	6.23851	45.6111	10.8308
FBGN0000024	ACE	gene	2	13222951	13259517	-2.76	-2.14	0.38	6.46e-12	1.98e-06	0.0399255	2.09e-10	2.55e-05	0.202852	TRUE	TRUE	FALSE	TRUE	TRUE	TRUE	79.3405	109.055	76.3338	15.714	6.6753	14.6919	8.83499	9.81024	35.0692	60.9806	5.69528	114.085	88.2431	12.3604	17.9048	60.2537	79.3405	14.6919	9.81024	60.9806	14.7673	4.04157	12.1436	44.253
FBGN0085412	KMR	gene	2	13715207	13764667	0.68	-0.68	0.76	0.0149515	0.00414162	0.00145432	0.0795033	0.0219898	0.0146016	FALSE	TRUE	TRUE	TRUE	TRUE	TRUE	99.7424	147.644	152.668	153.997	157.24	408.107	102.093	63.0658	75.3988	123.181	133.432	194.275	133.351	239.782	80.186	150.296	147.644	157.24	75.3988	133.432	23.8534	119.031	16.2885	31.3783
FBGN0085417	NATALISIN	gene	2	14418593	14421865	-0.1	-2.64	0.34	0.681592	0.00149474	0.0233793	0.864337	0.00933237	0.137963	FALSE	TRUE	FALSE	TRUE	TRUE	TRUE	8.31187	15.0999	17.424	10.9998	10.3838	12.2432	1.96333	0	1.75346	8.53729	5.69528	11.5739	13.6119	11.2089	1.23893	8.60214	15.0999	10.9998	1.75346	8.53729	3.86595	0.773372	0.880236	2.40036
FBGN0032010	CG8086	gene	2	8244160	8257502	0.98	2.85	0.37	0.00122125	1.9e-26	0.0374789	0.0101933	1.26e-24	0.194047	TRUE	TRUE	FALSE	TRUE	TRUE	TRUE	46.0931	57.0442	46.464	75.4273	84.5538	164.875	250.325	437.256	488.339	513.457	545.933	544.798	49.8671	108.285	391.973	534.729	46.464	84.5538	437.256	544.798	5.07721	40.1881	102.309	15.0488
FBGN0025885	INOS	gene	2	7454922	7458874	-0.17	-0.05	1.1	0.45291	0.827569	1.57e-11	0.717124	0.913671	6.07e-10	FALSE	FALSE	TRUE	TRUE	TRUE	TRUE	462.442	174.488	213.237	257.71	219.543	254.659	317.078	260.672	291.074	676.885	506.066	744.033	283.389	243.971	289.608	642.328	213.237	254.659	291.074	676.885	127.594	17.3177	23.051	100.176
FBGN0035542	FBGN0035542	gene	2	4406943	4420648	0.13	0.75	-0.33	0.463169	0.000121535	0.0341973	0.725054	0.00104005	0.182156	FALSE	TRUE	FALSE	TRUE	TRUE	TRUE	295.449	283.543	197.472	318.995	253.661	286.491	416.226	629.257	412.063	361.005	344.971	401.778	258.821	286.382	485.849	369.251	283.543	286.491	416.226	361.005	43.6519	26.6723	101.419	23.9131
FBGN0035546	CG11345	gene	2	4457177	4458163	1.21	6.36	0.06	0.0121786	2.98e-18	0.734064	0.0678004	1.35e-16	0.924512	FALSE	TRUE	FALSE	TRUE	TRUE	TRUE	5.28937	5.03331	8.29715	4.71421	29.668	36.7296	213.021	997.841	648.78	646.395	781.88	712.619	6.20661	23.704	619.881	713.631	5.28937	29.668	648.78	712.619	1.48193	13.7338	321.052	55.3162
FBGN0035544	CG15021	gene	2	4436721	4438311	6.88	0.21	0.13	5.59e-137	NA	0.0801663	8.37e-134	NA	0.321186	TRUE	FALSE	FALSE	TRUE	FALSE	TRUE	11.3344	13.4222	10.7863	1192.69	1418.13	1518.97	2.945	267.679	10.5208	614.685	716.791	478.661	11.8476	1376.6	93.715	603.379	11.3344	1418.13	10.5208	614.685	1.13563	136.402	123.05	97.5442
FBGN0263132	CHT6	gene	2	10016845	10050803	1.11	2.69	0.29	4.39e-09	1.84e-136	0.000275709	1.1e-07	1.32e-133	0.0033768	TRUE	TRUE	FALSE	TRUE	TRUE	TRUE	223.665	285.221	240.617	452.564	491.747	716.636	1660	1692.97	1745.57	1917.23	2122.71	2237.06	249.834	553.649	1699.51	2092.33	240.617	491.747	1692.97	2122.71	25.9615	116.354	35.2403	132.324
FBGN0035094	CG9380	gene	2	25183628	25255318	-0.06	0.22	2.59	0.605005	0.144378	8.78e-06	NA	0.329727	0.000151676	FALSE	FALSE	TRUE	FALSE	TRUE	TRUE	0.755624	1.67777	3.31886	1.5714	1.4834	0	6.87166	0	17.5346	54.8826	54.5119	82.6704	1.91742	1.01827	8.13542	64.0216	1.67777	1.4834	6.87166	54.8826	1.06007	0.72092	7.21403	13.1875
FBGN0035090	CG2736	gene	2	24973431	24975341	0.29	0.77	-3	0.171093	0.0306092	0.000115838	0.425058	0.107816	0.0015822	FALSE	FALSE	TRUE	TRUE	TRUE	TRUE	4.53375	3.35554	10.7863	1.5714	2.9668	48.9729	9.81666	37.8395	18.4113	2.43923	1.62722	1.65341	6.22519	17.837	22.0225	1.90662	4.53375	2.9668	18.4113	1.65341	3.26086	22.0237	11.7218	0.376762
FBGN0035092	NPLP1	gene	2	25032377	25040377	0.89	-2	4.06	1.91e-05	5.73e-17	7.94e-14	0.000277555	2.35e-15	3.84e-12	TRUE	TRUE	TRUE	TRUE	TRUE	TRUE	191.929	216.432	199.132	542.134	289.263	359.134	62.8266	56.0585	37.6994	1665.99	506.879	728.326	202.497	396.844	52.1948	967.066	199.132	359.134	56.0585	728.326	10.2828	106.622	10.6157	502.416
FBGN0260795	NAPI-III	gene	2	11123348	11134663	-0.03	-1.04	1.37	0.819661	4.74e-09	2.56e-14	0.927125	9.21e-08	1.3e-12	FALSE	TRUE	TRUE	TRUE	TRUE	TRUE	716.332	954.651	879.498	721.274	917.483	839.885	301.371	461.081	508.504	1163.51	962.502	1250.8	850.16	826.214	423.652	1125.6	879.498	839.885	461.081	1163.51	99.4803	80.6833	88.6064	120.712
FBGN0264489	CG43897	gene	2	9813847	9834345	0.33	0.53	-1.68	0.197553	0.0555846	1.48e-05	0.459599	0.167017	0.000246168	FALSE	FALSE	TRUE	TRUE	TRUE	TRUE	40.8037	62.0775	51.4423	70.7131	44.502	97.1295	55.955	151.358	71.8919	25.6119	21.1539	28.1079	51.4412	70.7815	93.0683	24.9579	51.4423	70.7131	71.8919	25.6119	8.68497	21.4851	41.7274	2.87639
FBGN0029170	TWDLT	gene	2	27049220	27051004	-0.15	2.17	1.94	0.520434	0.000132264	0.00156915	0.766483	0.0011217	0.0156526	FALSE	TRUE	TRUE	TRUE	TRUE	TRUE	15.1125	5.03331	8.29715	10.9998	5.9336	4.08107	15.7067	82.6863	84.1661	637.858	237.574	222.383	9.48098	7.00483	60.853	365.938	8.29715	5.9336	82.6863	237.574	4.19909	2.92437	31.929	192.376
FBGN0031738	CG9171	gene	2	5767002	5800253	0.78	0.63	0.15	8.5e-06	0.000382677	0.219902	0.000133246	0.00290166	0.568416	TRUE	TRUE	FALSE	TRUE	TRUE	TRUE	177.572	129.188	192.494	289.138	295.938	315.059	321.986	278.891	261.266	330.515	316.495	327.375	166.418	300.045	287.381	324.795	177.572	295.938	278.891	327.375	27.0211	10.9733	25.5057	6.00753
FBGN0031735	CG11029	gene	2	5746157	5747961	-1.33	-0.17	-0.27	0.00721674	0.401096	0.0470924	0.0447299	0.623112	0.22847	TRUE	FALSE	FALSE	TRUE	TRUE	TRUE	26.4468	8.38885	25.7212	6.28561	4.4502	5.7135	4.90833	32.2336	4.38365	4.87845	2.44083	2.48011	20.1856	5.4831	13.8419	3.26647	25.7212	5.7135	4.90833	2.48011	8.34684	0.766809	13.0067	1.13996
FBGN0031737	OBST-E	gene	2	5762553	5766142	4.31	0.26	2.2	2.61e-81	0.184086	0.0016924	1.17e-78	0.387998	0.0166486	TRUE	FALSE	TRUE	TRUE	TRUE	TRUE	27.2025	45.2998	40.656	675.703	890.04	646.442	13.7433	214.424	71.0152	752.501	795.711	834.144	37.7194	737.395	99.7274	794.119	40.656	675.703	71.0152	795.711	7.67445	108.595	84.4056	33.3496
FBGN0030065	CG12075	gene	2	8838323	8872774	0.75	-1.04	0.1	7.46e-07	3.61e-08	0.579885	1.42e-05	6.3e-07	0.865009	TRUE	TRUE	FALSE	TRUE	TRUE	TRUE	196.462	196.299	189.175	342.566	303.355	359.951	93.2583	112.117	85.9196	82.9337	110.651	124.006	193.979	335.29	97.0983	105.863	196.299	342.566	93.2583	110.651	3.3974	23.6707	11.0343	17.1059
FBGN0259163	CG42268	gene	2	9734012	9760395	1.24	-0.91	1.76	2.36e-14	1.49e-05	3.65e-25	9.24e-13	0.000160651	3.48e-23	TRUE	TRUE	TRUE	TRUE	TRUE	TRUE	288.648	192.943	274.636	666.275	580.751	604.815	162.957	105.11	138.523	456.135	467.013	493.542	252.076	617.28	135.53	472.23	274.636	604.815	138.523	467.013	42.2025	36.0102	23.7106	15.7106
FBGN0259167	CG42272	gene	2	5803033	5805749	1.39	0.79	0.87	3.58e-05	0.0107191	0.00042592	0.000477075	0.0476646	0.00502999	TRUE	TRUE	TRUE	TRUE	TRUE	TRUE	27.2025	20.1332	19.9132	51.8563	67.4947	78.3566	60.8633	49.0512	38.5761	108.546	95.1925	94.2442	22.4163	65.9025	49.4969	99.3274	20.1332	67.4947	49.0512	95.1925	3.38553	10.8771	9.10415	6.5297
FBGN0029820	CG16721	gene	2	5879869	5883391	-0.61	1.28	-1.05	0.000903139	2.61e-12	1.24e-09	0.00798336	7.37e-11	3.91e-08	TRUE	TRUE	TRUE	TRUE	TRUE	TRUE	237.266	201.332	203.28	161.854	127.572	121.616	731.341	508.731	472.558	257.338	275	264.545	213.959	137.014	570.876	265.628	203.28	127.572	508.731	264.545	16.4994	17.7322	114.423	7.25106
FBGN0002899	MUS301	gene	2	8137808	8142014	0	-0.52	0.13	0.987202	0.00347817	0.388106	0.994508	0.0190933	0.745363	FALSE	TRUE	FALSE	TRUE	TRUE	TRUE	159.437	177.844	194.153	169.711	183.942	177.119	111.91	135.942	131.51	136.597	147.264	141.366	177.145	176.924	126.454	141.742	177.844	177.119	131.51	141.366	14.1816	5.81107	10.442	4.36284
FBGN0003137	PPN	gene	2	28520665	28540324	0.46	-0.3	2.38	0.088607	0.0536054	4.16e-62	0.28441	0.162787	2.02e-59	FALSE	FALSE	TRUE	TRUE	TRUE	TRUE	980.045	803.651	634.732	857.986	1091.04	1806.28	663.606	563.388	803.085	3031.96	4121.75	3554.83	806.143	1251.77	676.693	3569.51	803.651	1091.04	663.606	3554.83	140.984	403.478	98.2925	445.028
FBGN0039734	TACE	gene	2	30000530	30003678	-4.9	-1.98	0.12	1.55e-07	0.00023166	0.331787	3.32e-06	0.00186697	0.692382	TRUE	TRUE	FALSE	TRUE	TRUE	TRUE	25.6912	38.5887	43.9749	0	0	2.44864	6.87166	1.40146	13.151	14.6354	1.62722	28.1079	36.0849	0.816214	7.14136	14.7902	38.5887	0	6.87166	14.6354	7.67137	1.1543	4.8005	10.8113
FBGN0032840	SNPF	gene	2	20027915	20056373	-0.08	1.24	-2.63	0.56293	0.00515015	4.67e-08	0.795369	0.0262893	1.22e-06	FALSE	TRUE	TRUE	TRUE	TRUE	TRUE	61.9612	21.811	5.80801	43.9993	4.4502	0.816214	136.452	64.4673	112.221	21.953	4.06805	19.0142	29.8601	16.4219	104.38	15.0118	21.811	4.4502	112.221	19.0142	23.6204	19.5565	29.906	7.83082
FBGN0032358	PPT2	gene	2	11280298	11281920	-0.77	0.11	-0.44	0.000992938	0.559607	0.0205555	0.0085994	0.753899	0.125879	TRUE	FALSE	FALSE	TRUE	TRUE	TRUE	102.009	110.733	108.693	67.5703	61.5611	48.9729	148.232	106.511	117.482	85.3729	85.4291	85.9772	107.145	59.3681	124.075	85.5931	108.693	61.5611	117.482	85.4291	3.72573	7.74911	17.6588	0.272576
FBGN0032350	CG6287	gene	2	11151506	11155721	-1.39	-0.32	-1.36	2.15e-11	0.194107	1.02e-08	6.76e-10	0.401632	2.89e-07	TRUE	FALSE	TRUE	TRUE	TRUE	TRUE	780.56	474.809	678.707	295.424	240.311	182.832	701.891	354.57	409.433	207.334	157.027	178.568	644.692	239.522	488.631	180.976	678.707	240.311	409.433	178.568	127.119	45.9687	152.452	20.6084
FBGN0028703	NHE3	gene	2	6677835	6684364	-0.13	-0.57	-0.06	0.448309	0.00311854	0.733719	0.714455	0.0174083	0.924512	FALSE	TRUE	FALSE	TRUE	TRUE	TRUE	152.636	162.744	157.646	122.569	140.923	158.346	129.58	91.095	99.9473	109.765	94.3788	100.858	157.675	140.613	106.874	101.667	157.646	140.923	99.9473	100.858	4.12643	14.6072	16.4571	6.30746
FBGN0037807	CG6293	gene	2	10307806	10311613	-0.01	-0.04	2.07	0.974461	0.843607	2.47e-07	0.990576	0.921478	5.76e-06	FALSE	FALSE	TRUE	TRUE	TRUE	TRUE	24.9356	8.38885	12.4457	14.1426	12.6089	19.5891	21.5966	15.4161	8.7673	87.8121	56.9528	71.0965	15.2567	15.4469	15.26	71.9538	12.4457	14.1426	15.4161	71.0965	7.04154	2.99519	5.23872	12.6129
FBGN0031077	THADA	gene	2	19859743	19865524	0.54	0.17	0.06	0.000636966	0.269352	0.648569	0.00592337	0.492027	0.89646	TRUE	FALSE	FALSE	TRUE	TRUE	TRUE	212.33	204.688	185.026	271.853	287.78	335.464	271.921	225.635	228.827	247.581	273.373	243.051	200.682	298.365	242.128	254.669	204.688	287.78	228.827	247.581	11.5011	27.0265	21.1075	13.3549
FBGN0034590	MAGI	gene	2	21129463	21142261	0.05	-0.53	-0.05	0.740972	0.00124141	0.775603	0.8899	0.00794113	0.938472	FALSE	TRUE	FALSE	TRUE	TRUE	TRUE	226.687	201.332	225.683	201.139	220.285	258.74	167.865	135.942	163.072	119.522	155.4	171.954	217.901	226.721	155.626	148.959	225.683	220.285	163.072	155.4	11.7228	23.9517	14.0558	21.8846
FBGN0051547	NKCC	gene	2	5489505	5502702	-0.06	-0.3	-1	0.81678	0.205847	0.00590441	0.925615	0.416979	0.0475179	FALSE	FALSE	TRUE	TRUE	TRUE	TRUE	41.5593	67.1108	58.0801	61.2847	32.6348	62.8485	36.3216	43.4453	49.0969	13.4157	8.13611	26.4545	55.5834	52.256	42.9546	16.0021	58.0801	61.2847	43.4453	13.4157	10.5797	13.889	5.22701	7.69883
FBGN0051549	CG31549	gene	2	5632192	5633321	0.01	0.55	0.04	0.968765	0.000732613	0.745457	0.988935	0.00507162	0.927446	FALSE	TRUE	FALSE	TRUE	TRUE	TRUE	151.125	127.51	147.689	150.855	143.148	138.756	221.856	217.227	251.622	214.652	242.456	258.758	142.108	144.253	230.235	238.622	147.689	143.148	221.856	242.456	10.417	5.00048	15.2403	18.2093
FBGN0085384	CG34355	gene	2	23803859	23859167	-0.83	2.76	-1.95	0.0176823	2.92e-13	1.39e-07	0.0905903	9.03e-12	3.34e-06	FALSE	TRUE	TRUE	TRUE	TRUE	TRUE	34.7587	26.8443	28.2103	10.9998	14.0923	14.6919	387.758	130.336	179.73	74.3964	39.0533	50.4289	29.9378	13.2613	232.608	54.6262	28.2103	14.0923	179.73	50.4289	3.45423	1.61775	111.546	14.7308
FBGN0004839	OTK	gene	2	12001473	12019846	-1.45	-0.02	-0.81	9.1e-17	0.916964	4.35e-06	4.17e-15	0.960198	8.14e-05	TRUE	FALSE	TRUE	TRUE	TRUE	TRUE	314.34	293.61	342.672	102.141	111.997	123.248	406.41	301.314	291.951	184.162	161.095	201.716	316.874	112.462	333.225	182.324	314.34	111.997	301.314	184.162	20.1098	8.62327	51.8903	16.6342
FBGN0037021	CG11399	gene	2	20780350	20786197	0.05	-0.68	-0.06	0.69326	1.74e-07	0.649691	0.871402	2.71e-06	0.896966	FALSE	TRUE	FALSE	TRUE	TRUE	TRUE	448.085	429.509	389.136	457.278	444.278	413.821	267.995	294.307	263.019	229.287	278.255	274.466	422.243	438.459	275.107	260.669	429.509	444.278	267.995	274.466	24.608	18.2123	13.7276	22.2443
FBGN0037025	SPC105R	gene	2	20800410	20806853	0.19	-0.58	0.32	0.355023	0.000759658	0.070201	0.634521	0.00522935	0.29655	FALSE	TRUE	FALSE	TRUE	TRUE	TRUE	167.749	194.621	201.621	175.997	168.366	317.507	129.58	131.737	125.372	137.816	159.468	209.983	187.997	220.623	128.897	169.089	194.621	175.997	129.58	159.468	14.6001	68.5781	2.64304	30.2371
FBGN0037028	CG3618	gene	2	20813353	20816075	-0.54	-0.8	0.37	0.0133021	0.000511988	0.0620883	0.0727565	0.00371052	0.274646	FALSE	TRUE	FALSE	TRUE	TRUE	TRUE	106.543	159.388	128.606	100.57	76.3951	77.5404	63.8083	70.0731	86.7963	96.3494	90.3108	126.486	131.512	84.8351	73.5592	104.382	128.606	77.5404	70.0731	96.3494	21.6716	11.1359	9.70316	15.8229
FBGN0053970	CG33970	gene	2	26318355	26362588	0.18	0.38	0.92	0.470367	0.131368	5.22e-07	0.731113	0.308693	1.14e-05	FALSE	FALSE	TRUE	TRUE	TRUE	TRUE	28.7137	78.8551	69.6961	75.4273	67.4947	68.562	92.2766	92.4965	87.673	168.307	192.826	176.915	59.0883	70.4947	90.8154	179.349	69.6961	68.562	92.2766	176.915	21.8011	3.51501	2.22378	10.1568
FBGN0053978	CG33978	gene	2	157575	175639	0.73	0.42	0.04	0.00087018	0.00428075	0.709803	0.00773771	0.0225205	0.917549	TRUE	FALSE	FALSE	TRUE	TRUE	TRUE	320.385	421.12	287.081	510.706	426.478	862.739	461.383	532.556	496.229	540.289	502.811	491.062	342.862	599.974	496.723	511.387	320.385	510.706	496.229	502.811	56.9825	188.958	29.0582	20.9916
FBGN0040985	CG6115	gene	2	16887109	16887966	-0.13	0.6	0.05	0.394871	2.39e-05	0.726584	0.669765	0.000246151	0.923028	FALSE	TRUE	FALSE	TRUE	TRUE	TRUE	304.517	295.287	237.299	265.567	269.979	217.929	479.053	419.037	473.434	563.461	458.063	407.565	279.034	251.158	457.175	476.363	295.287	265.567	473.434	458.063	29.7511	23.5655	27.0648	64.9466
FBGN0033246	ACC	gene	2	7974115	7991862	0.38	-0.07	0.96	0.0254601	0.558099	2.47e-17	0.117682	0.753094	1.52e-15	FALSE	FALSE	TRUE	TRUE	TRUE	TRUE	330.208	359.043	341.843	403.85	378.267	587.674	328.858	367.183	342.802	634.199	689.128	723.366	343.698	456.597	346.281	682.231	341.843	403.85	342.802	689.128	11.8446	93.2721	15.8384	36.7275
FBGN0040323	GNBP1	gene	2	18675800	18677876	-0.13	0.63	-0.02	0.361636	1.04e-05	0.85166	0.640477	0.000115334	0.961501	FALSE	TRUE	FALSE	TRUE	TRUE	TRUE	312.073	291.932	279.614	267.138	279.621	257.108	574.274	497.519	424.337	448.818	564.646	449.727	294.54	267.956	498.71	487.73	291.932	267.138	497.519	449.727	13.3789	9.2092	61.2173	54.3889
FBGN0040324	EPHRIN	gene	2	571755	580122	-0.52	-0.84	0	1.38e-05	3.67e-13	0.992985	0.000204638	1.12e-11	0.998579	TRUE	TRUE	FALSE	TRUE	TRUE	TRUE	770.737	877.473	733.468	568.848	501.389	559.923	490.833	469.49	425.214	476.869	423.891	483.622	793.893	543.387	461.846	461.461	770.737	559.923	469.49	476.869	61.0274	29.9193	27.3286	26.7082
FBGN0032192	CG5731	gene	2	10207085	10209744	-1.52	0.27	-1.08	1.91e-12	0.0843092	4.1e-08	6.34e-11	0.227311	1.08e-06	TRUE	FALSE	TRUE	TRUE	TRUE	TRUE	211.575	189.588	204.94	64.4275	80.1036	58.7674	316.096	234.044	247.238	140.255	99.2605	122.352	202.034	67.7662	265.793	120.623	204.94	64.4275	247.238	122.352	9.20822	9.02471	35.9755	16.7807
FBGN0035976	PGRP-LC	gene	2	9338810	9348336	4.27	0.17	3.12	3.15e-29	0.424698	1.22e-16	3.01e-27	0.644932	7.28e-15	TRUE	FALSE	TRUE	TRUE	TRUE	TRUE	14.3569	10.0666	3.31886	204.282	165.399	190.994	5.88999	23.8249	16.6579	157.33	126.923	134.753	9.24744	186.892	15.4576	139.669	10.0666	190.994	16.6579	134.753	4.54332	16.1369	7.37091	12.891
FBGN0035977	PGRP-LF	gene	2	9349609	9351489	4.71	0.01	4.11	2.3e-13	0.920802	7.28e-11	8.15e-12	NA	2.61e-09	TRUE	FALSE	TRUE	TRUE	FALSE	TRUE	3.0225	3.35554	0.829715	54.9991	76.3951	68.562	0.981666	2.80292	4.38365	46.3453	52.0711	66.1363	2.40258	66.6521	2.72275	54.8509	3.0225	68.562	2.80292	52.0711	1.12047	8.83868	1.39001	8.3153
FBGN0261436	DHPD	gene	2	4227387	4229238	0.21	0.55	-0.17	0.241021	0.00110145	0.203295	0.516634	0.00719037	0.54363	FALSE	TRUE	FALSE	TRUE	TRUE	TRUE	155.659	115.766	142.711	142.998	185.425	165.692	219.893	225.635	228.827	191.479	205.844	190.969	138.045	164.705	224.785	196.097	142.711	165.692	225.635	191.479	16.6169	17.335	3.69631	6.89491
FBGN0263490	MLD	gene	2	24585653	24623899	0.91	0.68	0.05	0.000190408	2.25e-05	0.730627	0.00208798	0.000233115	0.923802	TRUE	TRUE	FALSE	TRUE	TRUE	TRUE	190.417	228.177	233.98	278.138	367.883	661.134	441.75	323.738	376.117	363.445	342.53	487.755	217.525	435.718	380.535	397.91	228.177	367.883	376.117	363.445	19.3136	163.549	48.2793	64.1013
FBGN0034753	CG2852	gene	2	22644646	22646344	-0.64	-0.04	-0.54	1.73e-10	0.736385	1.97e-08	4.99e-09	0.867446	5.38e-07	TRUE	FALSE	TRUE	TRUE	TRUE	TRUE	7400.58	6303.38	6955.5	4715.78	4468.74	3949.66	8327.47	6514	6592.14	4955.29	4833.66	4784.13	6886.49	4378.06	7144.53	4857.69	6955.5	4468.74	6592.14	4833.66	450.582	319.271	837.071	71.9098
FBGN0038629	CG14304	gene	2	18592801	18621327	0.21	1.72	-0.39	0.289	0.00412442	0.0579905	0.571195	0.0219127	0.263039	FALSE	TRUE	FALSE	TRUE	TRUE	TRUE	2.26687	5.03331	2.48915	12.5712	2.2251	6.52971	9.81666	32.2336	13.151	6.09806	6.50889	8.26704	3.26311	7.10868	18.4004	6.958	2.48915	6.52971	13.151	6.50889	1.255	4.24358	9.87582	0.940704
FBGN0036574	ELG1	gene	2	16132028	16136691	0.03	-0.6	0.2	0.866984	0.000985353	0.211615	0.947534	0.00656271	0.555127	FALSE	TRUE	FALSE	TRUE	TRUE	TRUE	164.726	156.033	190.834	146.14	148.34	230.172	110.928	106.511	126.249	136.597	130.991	143.02	170.531	174.884	114.563	136.869	164.726	148.34	110.928	136.597	14.7889	39.1049	8.45795	4.91436
FBGN0022981	RPK	gene	2	4645981	4648884	0.79	0.07	-0.38	0.0022034	0.765525	0.08797	0.0166993	0.883836	0.339224	TRUE	FALSE	FALSE	TRUE	TRUE	TRUE	46.0931	55.3664	44.8046	78.5701	111.255	80.8052	64.7899	39.2409	59.6177	47.5649	27.6628	30.588	48.7547	90.2101	54.5495	35.2719	46.0931	80.8052	59.6177	30.588	4.70467	14.9089	11.0288	8.77412
FBGN0250906	PGK	gene	2	2746880	2753068	-0.52	0.03	-0.24	0.000385563	0.830619	0.00434573	0.00391271	0.915239	0.0367278	TRUE	FALSE	FALSE	TRUE	TRUE	TRUE	1419.06	961.362	1350.78	920.842	872.981	764.793	1457.77	1344	1262.49	1142.78	1139.06	1144.16	1243.73	852.872	1354.76	1142	1350.78	872.981	1344	1142.78	201.604	65.2743	80.0854	2.15511
FBGN0250907	CHT10	gene	2	22999574	23025915	0.72	1.23	-1.19	2.13e-09	6.87e-07	2.18e-06	5.53e-08	9.61e-06	4.27e-05	TRUE	TRUE	TRUE	TRUE	TRUE	TRUE	2973.38	2476.39	2619.41	5067.77	3813.82	4663.85	9595.78	5782.43	5970.53	3317.35	2590.54	2800.05	2689.73	4515.15	7116.25	2902.64	2619.41	4663.85	5970.53	2800.05	208.9	522.61	1754.98	305.459
FBGN0039332	ALRM	gene	2	25381065	25382781	-4.23	2.71	-2.41	0.000973927	0.000926787	7.17e-09	0.0084711	0.0062252	2.08e-07	TRUE	TRUE	TRUE	TRUE	TRUE	TRUE	0.755624	18.4555	24.8915	0	0	0.816214	129.58	222.832	173.593	28.0511	10.5769	49.6022	14.7008	0.272071	175.335	29.4101	18.4555	0	173.593	28.0511	10.2048	0.384767	38.0901	15.961
FBGN0000277	CECA2	gene	2	30212156	30212568	5.1	0.03	0.05	0.000551228	0.635206	0.411121	0.00527218	NA	0.762462	TRUE	FALSE	FALSE	TRUE	FALSE	TRUE	0	0	0	7.85701	11.1255	6.52971	0	1.40146	0.87673	4.87845	0	2.48011	0	8.50408	0.759398	2.45285	0	7.85701	0.87673	2.48011	0	1.93121	0.578129	1.99171
FBGN0000278	CECB	gene	2	30213315	30213797	5.3	NA	0.06	0.000337042	NA	0.199904	0.0034594	NA	NA	TRUE	FALSE	FALSE	TRUE	FALSE	FALSE	0	0	0	7.85701	10.3838	8.97836	0	0	0	2.43923	2.44083	0.826704	0	9.07306	0	1.90225	0	8.97836	0	2.43923	0	1.03373	0	0.760529
FBGN0010288	UCH	gene	2	2212738	2214211	-0.27	0.72	-0.11	0.0297625	4.46e-17	0.166537	0.132308	1.84e-15	0.488722	FALSE	TRUE	FALSE	TRUE	TRUE	TRUE	836.476	761.707	776.613	716.559	683.106	553.393	1394.95	1355.21	1460.63	1378.16	1280.62	1242.54	791.599	651.019	1403.6	1300.44	776.613	683.106	1394.95	1280.62	32.3112	70.3702	43.4696	57.1151
FBGN0005355	SU(FU)	gene	2	12689873	12691468	-0.36	0.06	-0.56	0.0149131	0.63801	5.23e-05	0.0793919	0.808071	0.000779774	FALSE	FALSE	TRUE	TRUE	TRUE	TRUE	361.188	298.643	322.759	235.71	275.912	238.335	361.253	375.592	362.09	208.554	272.56	238.091	327.53	249.986	366.312	239.735	322.759	238.335	362.09	238.091	25.756	18.3642	6.57109	26.1561
FBGN0003218	RDGB	gene	2	13762752	13779488	-0.39	-0.9	0.09	0.100447	0.000513444	0.636139	0.30845	0.00371296	0.891402	FALSE	TRUE	FALSE	TRUE	TRUE	TRUE	81.6074	114.088	87.9498	59.7133	50.4356	87.3349	47.12	40.6424	57.8642	56.1022	39.8669	68.6164	94.5485	65.8279	48.5422	54.8618	87.9498	59.7133	47.12	56.1022	14.0572	15.6723	7.10233	11.7697
FBGN0033949	HAD2	gene	2	14629910	14631023	0.05	-0.13	1.91	0.825038	0.580213	8.09e-11	0.929229	0.769942	2.88e-09	FALSE	FALSE	TRUE	TRUE	TRUE	TRUE	49.8712	13.4222	24.0617	9.42841	20.7676	66.9296	22.5783	28.0292	27.1786	113.424	90.3108	106.645	29.1184	32.3752	25.9287	103.46	24.0617	20.7676	27.1786	106.645	15.3038	24.8683	2.39442	9.70096
FBGN0026077	GASP	gene	2	6088799	6100887	0.38	-0.85	-0.26	0.00177105	4.02e-17	0.0214463	0.0138916	1.67e-15	0.129388	FALSE	TRUE	FALSE	TRUE	TRUE	TRUE	3051.97	2338.81	2761.29	4135.93	3445.94	3232.21	1641.35	1593.46	1545.68	1164.73	1567.01	1206.99	2717.36	3604.69	1593.49	1312.91	2761.29	3445.94	1593.46	1206.99	292.798	385.643	39.057	180.505
FBGN0026079	NSUN2	gene	2	4111156	4113734	0.59	0.25	0.11	2.62e-07	0.0182045	0.316172	5.43e-06	0.0720048	0.678181	TRUE	FALSE	FALSE	TRUE	TRUE	TRUE	440.529	461.387	453.854	639.561	712.032	708.474	571.329	612.439	545.326	609.806	689.128	572.906	451.923	686.689	576.365	623.947	453.854	708.474	571.329	609.806	8.62386	33.3563	27.629	48.4898
FBGN0030927	CG15046	gene	2	18487450	18489620	2.96	0.28	1.02	5.01e-11	0.226835	0.00272823	1.52e-09	0.442594	0.0247031	TRUE	FALSE	TRUE	TRUE	TRUE	TRUE	16.6237	1.67777	8.29715	78.5701	85.2955	87.3349	24.5416	11.2117	20.1648	58.5414	38.2397	46.2954	8.86622	83.7335	18.6394	47.6922	8.29715	85.2955	20.1648	46.2954	6.11492	3.74481	5.5478	8.34678
FBGN0035833	CG7565	gene	2	8087635	8091786	-1.61	1.27	-1.08	0.000173323	7.89e-06	0.000239433	0.0019265	9e-05	0.00298388	TRUE	TRUE	TRUE	TRUE	TRUE	TRUE	34.0031	57.0442	38.1669	6.28561	13.3506	13.8756	143.323	95.2994	110.468	34.1492	40.6805	71.0965	43.0714	11.1706	116.364	48.6421	38.1669	13.3506	110.468	40.6805	10.0254	3.46087	20.0439	16.1
FBGN0038803	CG5191	gene	2	20560865	20573000	0.74	-0.29	1.25	2.85e-05	0.109085	7.72e-14	0.000392794	0.272428	3.76e-12	TRUE	FALSE	TRUE	TRUE	TRUE	TRUE	123.167	125.833	149.349	212.139	235.861	238.335	116.818	106.511	112.221	300.025	263.61	261.238	132.783	228.778	111.85	274.958	125.833	235.861	112.221	263.61	11.7644	11.8087	4.21604	17.7515
FBGN0038804	CG10877	gene	2	20562486	20564067	0.93	0.21	1.57	2.75e-06	0.261754	4.84e-22	4.75e-05	0.483078	3.76e-20	TRUE	FALSE	TRUE	TRUE	TRUE	TRUE	82.363	98.9884	87.1201	180.711	183.942	163.243	120.745	107.913	108.715	353.688	358.802	313.321	89.4905	175.965	112.457	341.937	87.1201	180.711	108.715	353.688	6.99117	9.09223	5.86932	20.3422
FBGN0033787	CG13321	gene	2	12953112	12955712	0.06	7.6	0.4	0.355226	2.41e-06	0.00798743	NA	3.02e-05	0.0610411	FALSE	TRUE	FALSE	FALSE	TRUE	TRUE	0	0	0	0	5.1919	0	20.615	2.80292	68.385	168.307	192.826	259.585	0	1.73063	30.601	206.906	0	0	20.615	192.826	0	2.44749	27.6892	38.5713
FBGN0264895	RAPGAP1	gene	2	7497805	7578980	-0.63	1.53	-0.03	0.000410012	1.74e-28	0.727285	0.00412816	1.28e-26	0.923158	TRUE	TRUE	FALSE	TRUE	TRUE	TRUE	304.517	221.466	246.425	147.712	159.466	175.486	835.398	755.388	846.045	712.254	829.069	832.491	257.469	160.888	812.277	791.271	246.425	159.466	835.398	829.069	34.7931	11.3833	40.4605	55.8912
FBGN0264894	CG44085	gene	2	13261008	13284043	0.96	1.16	-0.75	0.000508312	3.39e-05	0.00219246	0.00495673	0.000334151	0.0205616	TRUE	TRUE	TRUE	TRUE	TRUE	TRUE	47.6043	55.3664	40.656	106.855	72.6866	124.881	93.2583	168.175	110.468	78.0552	59.3936	59.5227	47.8756	101.474	123.967	65.6572	47.6043	106.855	110.468	59.5227	6.00853	21.6453	32.0398	8.76692
FBGN0005658	ETS65A	gene	2	6097617	6123913	-0.78	-0.06	0.1	0.00730402	0.696949	0.340647	0.0451462	0.844505	0.702177	TRUE	FALSE	FALSE	TRUE	TRUE	TRUE	2.26687	8.38885	12.4457	0	0	0.816214	0.981666	1.40146	14.9044	9.7569	2.44083	26.4545	7.70048	0.272071	5.76251	12.8841	8.38885	0	1.40146	9.7569	4.18391	0.384767	6.46657	10.0498
FBGN0005659	ETS98B	gene	2	27736538	27748366	1.67	-0.1	2.29	1.83e-05	0.658856	1.21e-08	0.00026652	0.820561	3.41e-07	TRUE	FALSE	TRUE	TRUE	TRUE	TRUE	13.6012	18.4555	20.7429	40.8565	61.5611	85.7025	6.87166	15.4161	23.6717	87.8121	87.0564	77.7101	17.5999	62.7067	15.3198	84.1929	18.4555	61.5611	15.4161	87.0564	2.97767	18.3262	6.85893	4.59435
FBGN0032782	RAB9	gene	2	19432574	19435841	1.34	0.08	2.44	0.000655843	0.713354	3.46e-11	0.00607856	0.854155	1.3e-09	TRUE	FALSE	TRUE	TRUE	TRUE	TRUE	11.3344	11.7444	17.424	32.9994	42.2769	46.5242	22.5783	12.6132	14.9044	79.2748	127.737	90.1107	13.5009	40.6002	16.6986	99.0408	11.7444	42.2769	14.9044	90.1107	2.77909	5.64732	4.26149	20.7678
FBGN0032783	CG10237	gene	2	19435850	19442727	2.56	0.24	2.33	1.04e-39	0.241298	1.48e-52	1.5e-37	0.458972	4.43e-50	TRUE	FALSE	TRUE	TRUE	TRUE	TRUE	64.2281	62.0775	82.9715	375.565	463.563	426.064	90.3133	95.2994	91.18	457.355	482.471	462.127	69.759	421.73	92.2642	467.318	64.2281	426.064	91.18	462.127	9.38381	36.0552	2.17519	10.8908
FBGN0032785	CG10026	gene	2	19454256	19457723	0.16	2.69	-0.81	0.376288	0.000124426	0.0163822	0.653918	0.00106154	0.107361	FALSE	TRUE	FALSE	TRUE	TRUE	TRUE	3.77812	0	2.48915	6.28561	2.9668	5.7135	24.5416	23.8249	19.2881	13.4157	4.88166	6.61363	2.08909	4.98864	22.5515	8.30368	2.48915	5.7135	23.8249	6.61363	1.56814	1.44861	2.32609	3.68328
FBGN0052082	IRSP53	gene	2	11136049	11163984	-1.25	-0.85	-0.26	3.09e-10	0.000160162	0.176819	8.7e-09	0.00133978	0.505116	TRUE	TRUE	FALSE	TRUE	TRUE	TRUE	321.14	280.187	300.357	120.998	95.6793	150.183	99.1482	208.818	193.757	131.718	131.805	119.872	300.562	122.287	167.241	127.798	300.357	120.998	193.757	131.718	16.7196	22.2699	48.5399	5.60489
FBGN0032435	OATP33EB	gene	2	12448484	12452047	-0.03	0	3.9	0.804482	0.995603	0.000747366	NA	NA	0.00828645	FALSE	FALSE	TRUE	FALSE	FALSE	TRUE	0.755624	0	0	0	0	0	0.981666	0	0	15.855	8.13611	11.5739	0.251875	0	0.327222	11.855	0	0	0	11.5739	0.356205	0	0.462762	3.15748
FBGN0086365	ORCT2	gene	2	24273029	24275728	-0.1	0.67	0.27	0.531223	1.97e-06	0.0224737	0.774123	2.53e-05	0.134334	FALSE	TRUE	FALSE	TRUE	TRUE	TRUE	183.617	179.521	197.472	166.569	181.717	170.589	339.656	309.723	324.39	373.202	439.35	387.724	186.87	172.958	324.59	400.092	183.617	170.589	324.39	387.724	7.68102	6.40699	12.221	28.3857
FBGN0039789	CG9717	gene	2	30584020	30587302	6.21	0.11	-0.1	2.49e-19	0.405311	0.193391	1.37e-17	0.626603	0.531122	TRUE	FALSE	FALSE	TRUE	TRUE	TRUE	0	1.67777	3.31886	113.141	141.665	140.389	0.981666	5.60585	6.13711	0	2.44083	0	1.66554	131.732	4.24154	0.813611	1.67777	140.389	5.60585	0	1.35495	13.1558	2.31526	1.15062
FBGN0029082	HBS	gene	2	15011396	15042134	-2.01	1.04	-0.09	1.34e-14	1.24e-09	0.480104	5.42e-13	2.63e-08	0.810428	TRUE	TRUE	FALSE	TRUE	TRUE	TRUE	458.664	315.421	355.118	58.1419	76.3951	129.778	1055.29	762.395	743.467	734.207	808.729	839.104	376.401	88.105	853.718	794.013	355.118	76.3951	762.395	808.729	60.3842	30.3949	142.743	44.0702
FBGN0034499	CPR56F	gene	2	20288371	20291945	2.38	4.64	0.06	1.76e-05	5.92e-19	0.736328	0.00025776	2.78e-17	0.924987	TRUE	TRUE	FALSE	TRUE	TRUE	TRUE	5.28937	8.38885	4.97829	20.4282	57.8526	34.281	72.6433	248.059	193.757	248.801	196.08	119.045	6.21884	37.5206	171.486	187.976	5.28937	34.281	193.757	196.08	1.53968	15.4492	73.3242	53.2816
FBGN0034496	CG9143	gene	2	20275973	20278915	0.62	0.29	-0.05	1.19e-05	0.0479736	0.71504	0.000178579	0.150143	0.91896	TRUE	FALSE	FALSE	TRUE	TRUE	TRUE	253.89	298.643	269.657	400.708	411.644	469.323	303.335	374.19	406.803	331.735	375.888	333.988	274.063	427.225	361.443	347.204	269.657	411.644	374.19	333.988	18.5341	30.101	43.1918	20.3038
FBGN0034497	MPCP1	gene	2	20279066	20281127	-0.09	0.41	-2.78	0.706042	0.0572566	0.000759395	0.877821	0.170559	0.00837452	FALSE	FALSE	TRUE	TRUE	TRUE	TRUE	37.7812	63.7552	61.3989	50.2849	20.0259	73.4593	28.4683	476.497	151.674	9.7569	26.8492	17.3608	54.3118	47.9234	218.88	17.9889	61.3989	50.2849	151.674	17.3608	11.7284	21.8779	188.98	6.99201
FBGN0038787	CG4360	gene	2	20324274	20328003	0.56	0.11	0.17	0.000515173	0.374826	0.144449	0.00499651	0.598427	0.452939	TRUE	FALSE	FALSE	TRUE	TRUE	TRUE	303.761	296.965	285.422	380.279	407.935	549.312	351.436	316.73	352.446	398.813	356.362	415.005	295.383	445.842	340.204	390.06	296.965	407.935	351.436	398.813	7.56999	74.0304	16.6035	24.7284
FBGN0052694	CG32694	gene	2	9989690	10006882	3.3	0.19	0.01	4.24e-14	0.311178	0.925411	1.63e-12	0.534345	0.982405	TRUE	FALSE	FALSE	TRUE	TRUE	TRUE	7.55624	15.0999	4.14858	94.2841	83.0704	81.6214	4.90833	44.8468	5.26038	24.3923	22.7811	9.92044	8.93491	86.3253	18.3385	19.0313	7.55624	83.0704	5.26038	22.7811	4.57592	5.65873	18.7447	6.47582
FBGN0285913	RED	gene	2	14289071	14302276	0.59	0.04	0.6	1.12e-05	0.792189	7.92e-06	0.000170362	0.898204	0.00013811	TRUE	FALSE	TRUE	TRUE	TRUE	TRUE	335.497	364.076	325.248	477.706	503.614	578.696	397.575	409.227	312.993	619.563	580.918	534.051	341.607	520.006	373.265	578.177	335.497	503.614	397.575	580.918	16.4295	42.827	42.8834	34.9642
FBGN0285917	SBB	gene	2	18278198	18357296	0.01	-0.78	0.21	0.980387	7.42e-06	0.22332	0.992991	8.54e-05	0.572827	FALSE	TRUE	FALSE	TRUE	TRUE	TRUE	434.484	503.331	483.724	336.28	381.976	702.761	367.143	243.854	233.21	293.927	294.527	437.326	473.846	473.672	281.403	341.927	483.724	381.976	243.854	294.527	28.9615	163.061	60.7832	67.4581
FBGN0050383	CG30383	gene	2	7823943	7825141	-0.37	-2.05	0.01	0.174943	7.66e-06	0.937003	0.430141	8.77e-05	0.984691	FALSE	TRUE	FALSE	TRUE	TRUE	TRUE	43.8262	46.9775	32.3589	20.4282	39.3101	19.5891	6.87166	12.6132	7.89057	10.9765	9.76333	7.44033	41.0542	26.4425	9.12513	9.39339	43.8262	20.4282	7.89057	9.76333	6.28168	9.10522	2.50124	1.46715
FBGN0051374	SALS	gene	2	11437547	11451791	0.29	1.84	-2.31	0.243291	0.000805042	2.99e-05	0.519343	0.00550646	0.000468033	FALSE	TRUE	TRUE	TRUE	TRUE	TRUE	3.77812	16.7777	4.97829	12.5712	10.3838	21.2216	24.5416	72.876	28.0554	4.87845	7.3225	7.44033	8.51137	14.7255	41.8244	6.54709	4.97829	12.5712	28.0554	7.3225	5.86567	4.6794	22.0037	1.18089
FBGN0261041	STJ	gene	2	13805794	13819571	-2.66	-0.86	0.07	0.00491132	0.0139215	0.315177	0.0331394	0.0584555	0.676895	TRUE	FALSE	FALSE	TRUE	TRUE	TRUE	9.82311	8.38885	8.29715	0	0.7417	0.816214	0	0	2.63019	3.65884	0.813611	5.78693	8.83637	0.519305	0.87673	3.41979	8.38885	0.7417	0	3.65884	0.698737	0.368462	1.23988	2.03737
FBGN0031955	CG14535	gene	2	7844905	7855475	-8.54	-2.05	-0.05	1.12e-09	0.000213432	0.607736	3e-08	0.00172981	0.880462	TRUE	TRUE	FALSE	TRUE	TRUE	TRUE	49.8712	31.8776	38.9966	0	0	0	16.6883	1.40146	5.26038	4.87845	0	9.92044	40.2485	0	7.78339	4.93297	38.9966	0	5.26038	4.87845	7.39899	0	6.49082	4.05019
FBGN0031957	TWDLE	gene	2	7857957	7860839	-0.36	1.98	-0.1	0.174335	1.88e-10	0.58466	0.429578	4.44e-09	0.868089	FALSE	TRUE	FALSE	TRUE	TRUE	TRUE	106.543	45.2998	49.7829	62.8561	40.7935	36.7296	283.701	402.22	233.21	364.664	181.435	282.733	67.2086	46.7931	306.377	276.277	49.7829	40.7935	283.701	282.733	27.8738	11.4788	70.8364	74.9421
FBGN0031959	SPZ3	gene	2	7873495	7879552	2.08	2.85	3.07	5.89e-12	1.01e-17	2.16e-20	1.91e-10	4.38e-16	1.56e-18	TRUE	TRUE	TRUE	TRUE	TRUE	TRUE	24.9356	36.9109	25.7212	97.4269	135.731	145.286	133.507	273.285	284.061	1814.78	2279.74	1991.53	29.1892	126.148	230.284	2028.68	25.7212	135.731	273.285	1991.53	5.46947	20.6801	68.5733	191.626
FBGN0262029	FBGN0262029	gene	2	8466817	8488671	-0.06	-0.12	-1.02	0.479158	0.147488	4.23e-29	0.73784	0.332576	4.83e-27	FALSE	FALSE	TRUE	TRUE	TRUE	TRUE	1969.16	1696.22	1881.79	1758.4	1748.19	1798.12	1865.17	1833.11	1740.31	795.188	929.143	932.522	1849.06	1768.24	1812.86	885.618	1881.79	1758.4	1833.11	929.143	113.803	21.539	52.945	63.9585
FBGN0263993	CG43736	gene	2	6863888	6881580	0.03	-0.53	0.27	0.871847	0.000343305	0.0377533	0.950019	0.00264041	0.195196	FALSE	TRUE	FALSE	TRUE	TRUE	TRUE	293.182	380.854	332.716	234.139	295.938	497.075	257.196	229.84	230.58	287.829	280.696	318.281	335.584	342.384	239.205	295.602	332.716	295.938	230.58	287.829	35.8491	112.255	12.7251	16.2988
FBGN0263995	CPO	gene	2	17919832	18018892	-4.01	-1.52	-0.54	6.35e-22	3.7e-10	0.0370727	4.17e-20	8.47e-09	0.192699	TRUE	TRUE	FALSE	TRUE	TRUE	TRUE	140.546	137.577	135.244	10.9998	2.2251	12.2432	58.8999	44.8468	42.0831	17.0746	22.7811	38.0284	137.789	8.48938	48.6099	25.9614	137.577	10.9998	44.8468	22.7811	2.16993	4.4585	7.3631	8.84499
FBGN0033081	GEMININ	gene	2	6655463	6656594	-0.11	-0.75	0.14	0.286634	3.37e-10	0.240053	0.568269	7.8e-09	0.597033	FALSE	TRUE	FALSE	TRUE	TRUE	TRUE	755.624	815.396	812.291	740.13	758.017	700.312	419.171	540.964	521.655	548.826	528.033	568.772	794.437	732.82	493.93	548.544	812.291	740.13	521.655	548.826	27.4741	24.1187	53.447	16.6327
FBGN0263379	LNCRNA_CR43431	gene	2	12648907	12653090	-0.1	2.37	-3.87	0.479214	0.000604398	3.19e-05	0.73784	0.00427005	0.000498914	FALSE	TRUE	TRUE	TRUE	TRUE	TRUE	2.26687	5.03331	0.829715	0	2.2251	0.816214	25.5233	19.6205	14.0277	1.21961	0.813611	0.826704	2.70997	1.01377	19.7238	0.953309	2.26687	0.816214	19.6205	0.826704	1.74448	0.919072	4.69364	0.188381
FBGN0053653	CADPS	gene	2	1230837	1271759	-1.87	0.23	-0.32	2.18e-12	0.149571	0.127733	7.21e-11	0.335593	0.421708	TRUE	FALSE	FALSE	TRUE	TRUE	TRUE	153.392	145.966	146.86	53.4277	30.4097	35.9134	176.7	201.811	189.374	143.914	68.3433	190.969	148.739	39.9169	189.295	134.409	146.86	35.9134	189.374	143.914	3.31008	9.8142	10.2516	50.5108
FBGN0261836	MSP300	gene	2	5100877	5207002	0.63	0.34	1.02	0.0595266	0.0947533	1.39e-07	0.217056	0.246824	3.34e-06	FALSE	FALSE	TRUE	TRUE	TRUE	TRUE	145.08	310.387	182.537	245.139	327.831	973.744	284.683	294.307	313.869	456.135	596.377	834.971	212.668	515.571	297.62	629.161	182.537	327.831	294.307	596.377	70.7698	325.731	12.1434	156.387
FBGN0028789	DOC1	gene	2	9041375	9045042	0.12	-2.17	-0.45	0.544919	3.75e-10	0.0569341	0.782651	8.56e-09	0.259472	FALSE	TRUE	FALSE	TRUE	TRUE	TRUE	86.8968	92.2773	69.6961	95.8555	95.6793	84.0701	18.6517	22.4234	14.0277	9.7569	8.13611	6.61363	82.9567	91.8683	18.3676	8.16888	86.8968	95.6793	18.6517	8.13611	9.63054	5.51465	3.43342	1.28345
FBGN0262563	CG43103	gene	2	17139450	17139931	3.15	0.66	0.28	1.83e-07	0.0354653	0.157896	3.89e-06	0.12019	0.474355	TRUE	FALSE	FALSE	TRUE	TRUE	TRUE	3.0225	1.67777	4.97829	31.428	39.3101	37.5459	6.87166	22.4234	11.3975	20.7334	23.5947	25.6278	3.22619	36.0947	13.5642	23.3186	3.0225	37.5459	11.3975	23.5947	1.35511	3.37749	6.53121	2.00764
FBGN0262560	WCD	gene	2	16345838	16347500	0.55	0.2	0.13	0.000150023	0.146743	0.298305	0.00170767	0.33228	0.661018	TRUE	FALSE	FALSE	TRUE	TRUE	TRUE	213.086	214.754	234.809	331.566	352.308	310.978	269.958	257.869	291.951	320.758	305.918	284.386	220.883	331.617	273.259	303.687	214.754	331.566	269.958	305.918	9.87077	16.8729	14.1084	14.9324
FBGN0034045	CG8249	gene	2	15842760	15847362	3.7	-0.1	0.11	1.84e-23	0.586886	0.438595	1.33e-21	0.77461	0.782346	TRUE	FALSE	FALSE	TRUE	TRUE	TRUE	12.09	10.0666	6.63772	138.283	118.672	137.124	1.96333	15.4161	5.26038	13.4157	13.0178	8.26704	9.59811	131.36	7.5466	11.5669	10.0666	137.124	5.26038	13.0178	2.2504	8.98411	5.72505	2.33897
FBGN0030742	CG9919	gene	2	16328437	16330759	-1.23	-0.77	0.29	0.0074439	0.0316729	0.0831093	0.0457588	0.110299	0.32777	TRUE	FALSE	FALSE	TRUE	TRUE	TRUE	16.6237	20.1332	29.04	6.28561	4.4502	8.97836	5.88999	4.20439	14.9044	19.5138	6.50889	42.9886	21.9323	6.57139	8.33293	23.0038	20.1332	6.28561	5.88999	19.5138	5.22613	1.85962	4.69742	15.0959
FBGN0037533	CD98HC	gene	2	7974409	7978428	0.75	-0.52	0.39	1.12e-11	2.75e-07	0.00134589	3.6e-10	4.1e-06	0.0136613	TRUE	TRUE	FALSE	TRUE	TRUE	TRUE	1298.16	1499.93	1603.01	2581.81	2606.33	2286.22	1044.49	1023.07	1149.39	1615.99	1160.21	1545.94	1467.03	2491.45	1072.32	1440.71	1499.93	2581.81	1044.49	1545.94	126.608	145.47	55.1982	200.396
FBGN0030749	ANXB11	gene	2	16416958	16422265	0.64	0.89	0.47	2.45e-07	2.96e-14	4.28e-07	5.13e-06	1.01e-12	9.47e-06	TRUE	TRUE	FALSE	TRUE	TRUE	TRUE	557.651	535.208	443.068	832.843	812.903	786.014	952.216	1079.13	1035.42	1509.88	1485.65	1307.02	511.976	810.587	1022.25	1434.18	535.208	812.903	1035.42	1485.65	49.579	19.1878	52.6405	90.462
FBGN0266598	KMN2	gene	2	8000548	8001309	-0.43	-0.71	0.04	0.0177219	0.00020768	0.818868	0.0906381	0.00169117	0.951287	FALSE	TRUE	FALSE	TRUE	TRUE	TRUE	163.97	172.81	144.37	117.855	117.93	106.924	102.093	107.913	88.5498	126.84	92.7516	91.7641	160.384	114.237	99.5185	103.785	163.97	117.855	102.093	92.7516	11.8843	5.17077	8.11179	16.307
FBGN0038420	CG10311	gene	2	16350786	16357015	0.12	2.98	-0.46	0.631293	3.66e-13	0.0364316	0.839222	1.12e-11	0.190329	FALSE	TRUE	FALSE	TRUE	TRUE	TRUE	6.80062	11.7444	14.9349	14.1426	8.1587	19.5891	72.6433	109.314	117.482	54.8826	78.9202	58.696	11.16	13.9635	99.8131	64.1663	11.7444	14.1426	109.314	58.696	3.34641	4.66818	19.4992	10.5482
FBGN0015550	TAP	gene	2	17359682	17361811	-4.59	-0.26	0.57	0.000513067	0.183557	0.0193225	0.00498146	0.387455	0.120645	TRUE	FALSE	FALSE	TRUE	TRUE	TRUE	0.755624	30.1998	20.7429	0	0.7417	0	4.90833	7.00731	9.64403	34.1492	4.06805	47.1221	17.2328	0.247233	7.18656	28.4464	20.7429	0	7.00731	34.1492	12.2741	0.349641	1.93749	18.0334
FBGN0015558	TTY	gene	2	21328613	21339676	-2.39	-2.01	0.24	9.3e-06	1.98e-05	0.134896	0.000144506	0.000206749	0.436149	TRUE	TRUE	FALSE	TRUE	TRUE	TRUE	39.2925	43.622	32.3589	6.28561	2.2251	9.79457	10.7983	4.20439	9.64403	17.0746	4.88166	37.2017	38.4244	6.10176	8.21558	19.7193	39.2925	6.28561	9.64403	17.0746	4.63893	3.09296	2.87522	13.3265
FBGN0038247	CAD88C	gene	2	14630478	14641776	-7.19	-3.7	0.08	1.46e-09	1.35e-12	0.555098	3.87e-08	3.92e-11	0.852407	TRUE	TRUE	FALSE	TRUE	TRUE	TRUE	84.6299	57.0442	54.7612	0	0	0.816214	3.92666	4.20439	6.13711	8.53729	4.88166	7.44033	65.4784	0.272071	4.75605	6.9531	57.0442	0	4.20439	7.44033	13.5742	0.384767	0.983115	1.53165
FBGN0038243	CG8066	gene	2	14567611	14568847	0.1	1.01	0.12	0.66798	0.0103731	0.536692	0.858049	0.0464625	0.843427	FALSE	TRUE	FALSE	TRUE	TRUE	TRUE	8.31187	13.4222	10.7863	15.714	8.1587	15.5081	16.6883	39.2409	37.6994	37.808	40.6805	33.8949	10.8401	13.1269	31.2096	37.4611	10.7863	15.5081	37.6994	37.808	2.08661	3.51408	10.2873	2.78108
FBGN0036373	TGI	gene	2	13486797	13502492	-0.36	1.25	-0.63	0.0294336	7.47e-16	3.71e-06	0.131188	2.9e-14	7.08e-05	FALSE	TRUE	TRUE	TRUE	TRUE	TRUE	360.433	303.676	285.422	207.425	224.735	284.859	966.941	818.454	682.096	562.242	493.048	492.715	316.51	239.006	822.497	516.002	303.676	224.735	818.454	493.048	31.9394	33.1838	116.322	32.6968
FBGN0261885	OSA	gene	2	17687818	17718350	0.35	-0.51	0.5	0.192243	0.000278355	0.00285326	0.452684	0.00219995	0.0256156	FALSE	TRUE	FALSE	TRUE	TRUE	TRUE	529.693	593.93	665.432	559.419	662.338	1394.91	504.576	372.789	426.968	531.751	571.155	830.011	596.351	872.223	434.778	644.305	593.93	662.338	426.968	571.155	55.4416	371.977	54.0846	132.295
FBGN0000346	COMT	gene	2	13259021	13262488	-0.56	-0.83	0.31	0.0181715	0.00017728	0.112721	0.0924633	0.00146444	0.393583	FALSE	TRUE	FALSE	TRUE	TRUE	TRUE	102.765	110.733	107.033	43.9993	79.3619	74.2755	57.9183	61.6643	60.4944	100.008	69.9705	76.0567	106.844	65.8789	60.0257	82.0118	107.033	74.2755	60.4944	76.0567	3.25563	15.61	1.56482	12.9657
FBGN0050172	CG30172	gene	2	24030546	24031427	-2.69	-0.32	0.19	0.00541759	0.103759	0.0547002	0.0358287	0.262677	0.252819	TRUE	FALSE	FALSE	TRUE	TRUE	TRUE	2.26687	13.4222	16.5943	0	0	1.63243	0.981666	2.80292	6.13711	34.1492	0	21.4943	10.7611	0.544143	3.30723	18.5478	13.4222	0	2.80292	21.4943	6.14436	0.769534	2.1347	14.0962
FBGN0035461	NTC	gene	2	3803832	3806459	-0.13	0.8	-0.33	0.616191	0.00791837	0.121749	0.830434	0.0373158	0.410882	FALSE	TRUE	FALSE	TRUE	TRUE	TRUE	23.4244	31.8776	23.232	23.571	20.7676	22.0378	69.6983	50.4526	45.59	30.4903	37.4261	44.642	26.178	22.1255	55.247	37.5195	23.4244	22.0378	50.4526	37.4261	4.031	1.14618	10.4097	5.77777
FBGN0003720	TLL	gene	2	30852315	30854400	-3.15	-0.27	0.02	0.00276691	0.127431	0.807269	0.0202194	0.303195	0.949105	TRUE	FALSE	FALSE	TRUE	TRUE	TRUE	1.51125	15.0999	14.9349	1.5714	0	0	3.92666	0	5.26038	2.43923	0	9.92044	10.5153	0.523801	3.06235	4.11989	14.9349	0	3.92666	2.43923	6.36722	0.740766	2.23281	4.22076
FBGN0003187	QUA	gene	2	17486806	17497208	-4.17	-0.18	-0.39	2.49e-23	0.421812	0.0783569	1.78e-21	0.642156	0.316128	TRUE	FALSE	FALSE	TRUE	TRUE	TRUE	170.015	100.666	160.965	9.42841	4.4502	9.79457	199.278	84.0877	97.3171	67.0787	95.1925	85.1505	143.882	7.89106	126.894	82.4739	160.965	9.42841	97.3171	85.1505	30.7809	2.43764	51.4673	11.6324
FBGN0003189	R	gene	2	16655359	16668712	0.77	0.23	-0.02	5.42e-14	0.0134285	0.798211	2.05e-12	0.0568295	0.945458	TRUE	FALSE	FALSE	TRUE	TRUE	TRUE	832.698	760.029	799.845	1351.41	1308.36	1478.98	1075.91	978.221	953.883	893.976	1065.02	990.391	797.524	1379.58	1002.67	983.128	799.845	1351.41	978.221	990.391	29.7121	72.4492	52.7303	70.0155
FBGN0027500	SPD-2	gene	2	16591207	16595014	0.04	-0.61	-0.07	0.734801	6.11e-08	0.525078	0.888596	1.02e-06	0.834302	FALSE	TRUE	FALSE	TRUE	TRUE	TRUE	623.39	536.886	600.714	615.99	622.286	581.145	416.226	395.212	403.296	371.982	413.314	365.403	586.997	606.474	404.912	383.566	600.714	615.99	403.296	371.982	36.6228	18.0938	8.65464	21.2057
FBGN0030230	RPH	gene	2	10749077	10757666	-2.75	-0.54	0.18	0.000295493	0.0629535	0.22134	0.00307511	0.184114	0.570756	TRUE	FALSE	FALSE	TRUE	TRUE	TRUE	23.4244	18.4555	12.4457	1.5714	2.9668	0.816214	5.88999	1.40146	13.151	14.6354	8.13611	20.6676	18.1085	1.78481	6.81414	14.4797	18.4555	1.5714	5.88999	14.6354	4.48871	0.890846	4.84102	5.11714
FBGN0030237	CG15209	gene	2	10842205	10842995	-1.06	-1.08	0.15	0.00566368	0.00313541	0.419634	0.037101	0.0174797	0.768529	TRUE	TRUE	FALSE	TRUE	TRUE	TRUE	39.2925	73.8218	48.1235	31.428	8.1587	22.854	11.78	22.4234	30.6856	25.6119	19.5267	42.9886	53.7459	20.8136	21.6296	29.3757	48.1235	22.854	22.4234	25.6119	14.6465	9.60861	7.73855	9.94117
FBGN0030234	CG15211	gene	2	10772541	10778981	-0.74	-0.37	1.13	0.0243195	0.148044	0.00536855	0.113994	0.333556	0.0438542	FALSE	FALSE	TRUE	TRUE	TRUE	TRUE	43.8262	82.2107	29.8697	23.571	18.5425	31.0161	3.92666	44.8468	35.9459	95.1298	74.8522	90.9374	51.9689	24.3766	28.2398	86.9731	43.8262	23.571	35.9459	90.9374	22.1302	5.1241	17.5718	8.74002
FBGN0025631	MOODY	gene	2	2044292	2050120	-0.48	1.17	-0.08	0.00544197	2.88e-12	0.561114	0.035937	8.1e-11	0.856209	FALSE	TRUE	FALSE	TRUE	TRUE	TRUE	179.083	186.232	185.856	117.855	126.831	135.492	365.18	536.76	456.776	457.355	384.838	428.233	183.724	126.726	452.905	423.475	185.856	126.831	456.776	428.233	3.2852	7.20042	70.1008	29.7954
FBGN0267252	GGAMMA30A	gene	2	9256563	9302494	-0.88	-0.72	1.84	0.0235709	0.0315357	0.00131205	0.11171	0.109997	0.0134061	FALSE	FALSE	TRUE	TRUE	TRUE	TRUE	8.31187	62.0775	55.5909	18.8568	11.1255	14.6919	4.90833	7.00731	28.0554	95.1298	17.0858	101.685	41.9934	14.8914	13.3237	71.3001	55.5909	14.6919	7.00731	95.1298	23.9632	3.15945	10.4521	38.4285
FBGN0023507	D2HGDH	gene	2	2141489	2144937	0.28	-1.95	1.46	0.115649	6.52e-10	5.98e-06	0.33443	1.42e-08	0.000109226	FALSE	TRUE	TRUE	TRUE	TRUE	TRUE	143.569	171.132	180.878	166.569	229.927	216.297	20.615	56.0585	51.7271	129.279	145.636	114.912	165.193	204.264	42.8002	129.942	171.132	216.297	51.7271	129.279	15.7999	27.2294	15.7867	12.552
FBGN0028622	QSM	gene	2	20563034	20583591	0.59	1.06	0.1	9.06e-07	6.86e-16	0.346942	1.69e-05	2.69e-14	0.706997	TRUE	TRUE	FALSE	TRUE	TRUE	TRUE	584.098	543.597	675.388	873.7	971.627	910.895	1183.89	1306.16	1603.54	1402.55	1586.54	1445.08	601.028	918.741	1364.53	1478.06	584.098	910.895	1306.16	1445.08	55.1192	40.3617	176.223	78.6489
FBGN0053196	DPY	gene	2	4477462	4614300	0.92	0.01	1.14	0.00687637	0.940996	5.76e-15	0.0429462	0.97305	3.06e-13	TRUE	FALSE	TRUE	TRUE	TRUE	TRUE	847.055	1182.83	851.288	1480.26	1552.38	3445.24	816.746	1220.67	1045.94	2236.77	2040.54	2685.13	960.39	2159.29	1027.79	2320.81	851.288	1552.38	1045.94	2236.77	157.296	909.779	165.402	269.783
FBGN0038463	CG3534	gene	2	16996446	16999449	0.26	0.52	-0.2	0.116122	0.00135364	0.149143	0.335119	0.00856342	0.459555	FALSE	TRUE	FALSE	TRUE	TRUE	TRUE	148.102	137.577	137.733	168.14	178.008	173.037	213.021	248.059	209.539	190.26	189.571	188.488	141.137	173.062	223.54	189.44	137.733	173.037	213.021	189.571	4.92539	4.02862	17.3959	0.729036
FBGN0036945	SSK	gene	2	20188522	20189779	-0.03	0.31	3.15	0.699303	0.064838	2.47e-09	NA	0.188184	7.5e-08	FALSE	FALSE	TRUE	FALSE	TRUE	TRUE	1.51125	0	0.829715	0	0	0.816214	3.92666	4.20439	9.64403	53.663	45.5622	85.9772	0.780321	0.272071	5.92503	61.7341	0.829715	0	4.20439	53.663	0.617952	0.384767	2.63218	17.4585
FBGN0031627	FIPI	gene	2	4734592	4794044	-2.69	-0.36	-1.34	9.15e-15	0.112594	4.36e-05	3.77e-13	0.278599	0.000663454	TRUE	FALSE	TRUE	TRUE	TRUE	TRUE	123.922	90.5995	104.544	10.9998	14.834	19.5891	110.928	77.0804	56.9875	30.4903	23.5947	31.4147	106.355	15.141	81.6654	28.4999	104.544	14.834	77.0804	30.4903	13.6641	3.51329	22.2586	3.48898
FBGN0051759	CG31759	gene	2	12207709	12210110	0.21	0.53	-0.22	0.308635	0.00961114	0.194306	0.590897	0.0436182	0.532207	FALSE	TRUE	FALSE	TRUE	TRUE	TRUE	80.8518	70.4663	80.4824	92.7127	97.9044	87.3349	132.525	138.745	108.715	108.546	94.3788	108.298	77.2668	92.6507	126.661	103.741	80.4824	92.7127	132.525	108.298	4.81106	4.31519	12.9419	6.62071
FBGN0013725	PHYL	gene	2	14427336	14432337	-2.95	-1.81	-1.52	2.84e-17	1.52e-09	0.000178489	1.35e-15	3.21e-08	0.00231485	TRUE	TRUE	TRUE	TRUE	TRUE	TRUE	173.038	102.344	116.99	18.8568	14.0923	16.3243	45.1566	35.0366	31.5623	10.9765	9.76333	11.5739	130.791	16.4245	37.2518	10.7712	116.99	16.3243	35.0366	10.9765	30.4659	1.9464	5.76669	0.753261
FBGN0033627	CG13204	gene	2	11366710	11370287	-0.65	-1.07	-0.34	0.000757464	6.26e-08	0.0725976	0.00685764	1.04e-06	0.301984	TRUE	TRUE	FALSE	TRUE	TRUE	TRUE	253.134	189.588	208.258	157.14	132.764	113.454	103.075	93.898	120.112	67.0787	77.293	88.4573	216.994	134.453	105.695	77.6097	208.258	132.764	103.075	77.293	26.6678	17.8748	10.861	8.73064
FBGN0028473	NON1	gene	2	9396265	9398734	0.41	0.52	-0.33	3.89e-05	4.27e-11	3.37e-05	0.000510291	1.09e-09	0.000521939	FALSE	TRUE	FALSE	TRUE	TRUE	TRUE	2933.33	2597.19	2644.3	3747.79	3896.15	3290.16	3883.47	4372.56	4345.08	3189.29	3584.77	3195.21	2724.94	3644.7	4200.37	3323.09	2644.3	3747.79	4345.08	3195.21	148.606	257.911	224.362	185.052
FBGN0264815	PDE1C	gene	2	11814156	11928572	0.34	-0.05	2.46	0.22516	0.80624	3.67e-10	0.495845	0.904498	1.21e-08	FALSE	FALSE	TRUE	TRUE	TRUE	TRUE	18.135	23.4888	7.46744	18.8568	25.2178	31.8324	8.83499	19.6205	17.5346	86.5925	116.346	70.2698	16.3637	25.3023	15.33	91.0696	18.135	25.2178	17.5346	86.5925	6.65952	5.29758	4.67096	19.0752
FBGN0032701	CG10341	gene	2	18698714	18700645	0.75	0.19	-0.03	2.67e-09	0.17588	0.833195	6.82e-08	0.375867	0.955196	TRUE	FALSE	FALSE	TRUE	TRUE	TRUE	283.359	293.61	280.444	479.278	502.873	484.015	315.115	421.84	323.513	375.641	325.444	332.335	285.804	488.722	353.489	344.473	283.359	484.015	323.513	332.335	5.64617	10.1913	48.4527	22.2175
FBGN0029002	MIPLE2	gene	2	271200	275018	-0.07	1.25	-0.79	0.541775	3.02e-32	1.38e-23	0.780633	2.73e-30	1.14e-21	FALSE	TRUE	TRUE	TRUE	TRUE	TRUE	1214.29	941.228	1149.99	1121.98	1041.35	987.619	3071.63	2751.07	2668.77	1587.94	1610.95	1667.46	1101.83	1050.32	2830.49	1622.12	1149.99	1041.35	2751.07	1610.95	116.56	55.2184	173.792	33.4124
FBGN0261570	RASKOL	gene	2	17710144	17752007	0.05	0.64	-0.1	0.811548	0.000398101	0.512818	0.923621	0.00299482	0.830223	FALSE	TRUE	FALSE	TRUE	TRUE	TRUE	118.633	120.799	142.711	105.284	94.9376	199.973	237.563	183.592	238.471	175.624	192.826	236.437	127.381	133.398	219.875	201.629	120.799	105.284	237.563	192.826	10.8759	47.2644	25.659	25.5953
FBGN0035160	HNG3	gene	2	737680	755489	-0.51	1.15	-0.78	0.0101618	3.34e-09	7.27e-06	0.05907	6.63e-08	0.000129055	FALSE	TRUE	TRUE	TRUE	TRUE	TRUE	139.79	119.122	146.86	98.9983	83.8121	92.2322	413.281	277.49	304.225	192.699	179.808	182.702	135.257	91.6809	331.665	185.069	139.79	92.2322	304.225	182.702	11.7689	6.212	58.7342	5.52262
FBGN0087011	CG41520	gene	2	1649061	1778937	0.72	3.82	-1.49	0.0422991	3.07e-24	5.29e-08	0.171198	1.8e-22	1.36e-06	FALSE	TRUE	TRUE	TRUE	TRUE	TRUE	8.31187	8.38885	8.29715	21.9996	14.0923	23.6702	135.47	140.146	120.112	59.761	30.9172	42.1619	8.33262	19.9207	131.909	44.28	8.31187	21.9996	135.47	42.1619	0.0402081	4.17736	8.55764	11.8703
FBGN0034417	CG15117	gene	2	19122231	19129300	-1.47	0.53	-0.95	0.000960486	0.0420838	0.00172843	0.00839935	0.136534	0.016931	TRUE	FALSE	TRUE	TRUE	TRUE	TRUE	37.0256	33.5554	28.2103	4.71421	9.6421	13.0594	61.8449	63.0658	47.3434	18.2942	25.2219	31.4147	32.9304	9.13858	57.4181	24.977	33.5554	9.6421	61.8449	25.2219	3.62585	3.42548	7.14125	5.35924
FBGN0031424	VGLUT	gene	2	2400295	2410662	-5.27	-2.91	3.19	4.12e-06	0.000117494	0.000154913	6.91e-05	0.00101344	0.00204933	TRUE	TRUE	TRUE	TRUE	TRUE	TRUE	4.53375	67.1108	43.9749	1.5714	0.7417	0	3.92666	2.80292	4.38365	84.1533	1.62722	71.9232	38.5398	0.771034	3.70441	52.5679	43.9749	0.7417	3.92666	71.9232	25.8344	0.641858	0.664189	36.3649
FBGN0031426	CG18641	gene	2	2410624	2415322	3.7	1.86	3.34	4.28e-07	0.00475496	1.94e-24	8.43e-06	0.0246529	1.71e-22	TRUE	TRUE	TRUE	TRUE	TRUE	TRUE	0.755624	1.67777	3.31886	36.1423	30.4097	27.7513	13.7433	16.8175	10.5208	135.377	143.195	145.5	1.91742	31.4344	13.6939	141.357	1.67777	30.4097	13.7433	143.195	1.06007	3.50139	2.57089	4.33217
FBGN0028979	TIO	gene	2	22019208	22025734	-0.76	-1.41	-0.04	0.000323149	1.22e-08	0.809712	0.00333586	2.28e-07	0.949817	TRUE	TRUE	FALSE	TRUE	TRUE	TRUE	177.572	187.91	201.621	130.426	79.3619	112.638	99.1482	51.8541	61.3711	73.1768	62.648	66.963	189.034	107.475	70.7912	67.5959	187.91	112.638	61.3711	66.963	9.85012	21.1642	20.4244	4.32158
FBGN0262887	LNCRNA_CR43242	gene	2	23069005	23070724	-1.39	-0.21	-2.87	0.000106413	0.356312	1.35e-09	0.00127767	0.581181	4.21e-08	TRUE	FALSE	TRUE	TRUE	TRUE	TRUE	70.2731	65.433	56.4206	32.9994	20.7676	13.0594	66.7533	39.2409	58.7409	6.09806	7.3225	6.61363	64.0422	22.2755	54.9117	6.67806	65.433	20.7676	58.7409	6.61363	5.7401	8.21001	11.5536	0.501944
FBGN0023094	CYC	gene	2	19813770	19815938	0.07	0.66	-0.22	0.721493	0.000332427	0.102271	0.882737	0.00256935	0.369861	FALSE	TRUE	FALSE	TRUE	TRUE	TRUE	191.929	119.122	163.454	155.569	186.167	164.059	296.463	292.906	253.375	263.436	218.048	224.037	158.168	168.598	280.915	235.174	163.454	164.059	292.906	224.037	29.9574	12.8973	19.5275	20.1338
FBGN0023095	CAPS	gene	2	13228692	13279642	0.6	0.56	-0.14	7.25e-07	1.09e-06	0.167693	1.38e-05	1.47e-05	0.490713	TRUE	TRUE	FALSE	TRUE	TRUE	TRUE	479.066	437.898	428.963	725.988	634.154	720.717	643.973	782.016	729.44	597.61	673.67	654.749	448.642	693.62	718.476	642.01	437.898	720.717	729.44	654.749	21.8198	42.1038	56.8866	32.3314
FBGN0014073	TIE	gene	2	4510698	4532145	1.56	-0.6	1.8	1.32e-08	0.0416607	2.09e-07	3.13e-07	0.13552	4.92e-06	TRUE	FALSE	TRUE	TRUE	TRUE	TRUE	46.0931	48.6553	44.8046	113.141	129.056	190.178	13.7433	28.0292	37.6994	95.1298	98.4469	112.432	46.5177	144.125	26.4907	102.003	46.0931	129.056	28.0292	98.4469	1.60045	33.2062	9.84036	7.49765
FBGN0033130	TSP42EI	gene	2	7035125	7036949	0.2	3.38	-2.25	0.303606	2.06e-06	5.01e-05	0.585754	2.62e-05	0.000751554	FALSE	TRUE	TRUE	TRUE	TRUE	TRUE	2.26687	0	4.14858	4.71421	3.7085	8.16214	21.5966	33.6351	46.4667	7.31768	7.3225	2.48011	2.13848	5.52828	33.8995	5.70676	2.26687	4.71421	33.6351	7.31768	1.69608	1.90714	10.1549	2.28159
FBGN0033134	TSP42EL	gene	2	7045769	7048538	-0.15	1.14	0.04	0.513608	7.6e-06	0.809348	0.760914	8.71e-05	0.949735	FALSE	TRUE	FALSE	TRUE	TRUE	TRUE	93.6974	53.6886	108.693	91.1413	57.8526	77.5404	165.902	232.643	259.512	203.675	284.764	194.275	85.3596	75.5114	219.352	227.571	93.6974	77.5404	232.643	203.675	23.2164	13.6656	39.355	40.6227
FBGN0033136	TSP42EO	gene	2	7054717	7056576	-0.19	0.28	-2.65	0.280097	0.200115	0.00534539	0.560863	0.40979	0.0437037	FALSE	FALSE	TRUE	TRUE	TRUE	TRUE	4.53375	3.35554	4.14858	0	2.2251	1.63243	7.85333	12.6132	7.89057	0	1.62722	0	4.01262	1.28584	9.45235	0.542407	4.14858	1.63243	7.89057	0	0.490514	0.940872	2.23508	0.76708
FBGN0033137	TSP42EP	gene	2	7054405	7057548	-0.13	0.22	-0.57	0.440781	0.25425	0.00167345	0.708286	0.474596	0.0165076	FALSE	FALSE	TRUE	TRUE	TRUE	TRUE	5.28937	6.71108	2.48915	3.1428	0	4.08107	6.87166	21.0219	4.38365	0	0.813611	0	4.82986	2.40796	10.7591	0.271204	5.28937	3.1428	6.87166	0	1.75395	1.74524	7.32767	0.38354
FBGN0039897	CG1674	gene	2	230730	245903	0.11	0.68	-2.59	0.660421	0.0377559	8.93e-08	0.854232	0.126161	2.22e-06	FALSE	FALSE	TRUE	TRUE	TRUE	TRUE	74.0512	67.1108	41.4858	76.9987	43.0186	84.8863	58.8999	364.38	148.167	25.6119	28.4764	28.1079	60.8826	68.3012	190.483	27.3987	67.1108	76.9987	148.167	28.1079	14.0052	18.1652	128.251	1.27242
FBGN0039896	YELLOW-H	gene	2	227922	230428	0.01	0.73	-2.79	0.968509	0.0340709	0.000630757	0.988935	0.116244	0.00713968	FALSE	FALSE	TRUE	TRUE	TRUE	TRUE	6.04499	6.71108	4.14858	10.9998	2.2251	4.89729	7.85333	23.8249	21.9183	2.43923	2.44083	0	5.63488	6.04073	17.8655	1.62669	6.04499	4.89729	21.9183	2.43923	1.08559	3.67238	7.12232	1.15024
FBGN0025393	CG14795	gene	2	1512227	1512803	-0.01	5.08	-1.09	0.961437	9.78e-12	0.000811935	0.987273	2.6e-10	0.00886419	FALSE	TRUE	TRUE	TRUE	TRUE	TRUE	0.755624	1.67777	2.48915	1.5714	2.2251	0.816214	50.065	57.46	94.6869	25.6119	32.5444	23.1477	1.64085	1.53757	67.4039	27.1013	1.67777	1.5714	57.46	25.6119	0.708188	0.575672	19.5267	3.97815
FBGN0000533	EA	gene	2	15328729	15330408	0.54	-0.52	0.78	0.00162092	0.00472573	4.99e-05	0.0128941	0.024531	0.000750948	TRUE	TRUE	TRUE	TRUE	TRUE	TRUE	168.504	167.777	203.28	263.996	307.064	239.151	109.947	152.759	121.866	187.82	256.287	248.838	179.854	270.07	128.19	230.982	168.504	263.996	121.866	248.838	16.5677	28.0561	18.0414	30.6709
FBGN0010014	CANB	gene	2	5332499	5334449	-2.81	-1.21	0.34	0.000455501	0.0108603	0.0371883	0.00450698	0.0480438	0.192974	TRUE	TRUE	FALSE	TRUE	TRUE	TRUE	15.8681	11.7444	24.8915	3.1428	2.2251	0	1.96333	5.60585	7.01384	18.2942	3.25444	36.375	17.5013	1.7893	4.86101	19.3079	15.8681	2.2251	5.60585	18.2942	5.49011	1.31953	2.12807	13.5404
FBGN0085273	CG34244	gene	2	14235053	14235941	-6.92	-6.83	0.02	2.13e-06	2.2e-06	0.849101	3.74e-05	2.78e-05	NA	TRUE	TRUE	FALSE	TRUE	TRUE	FALSE	15.8681	20.1332	16.5943	0	0	0	0	0	0	0	0.813611	0	17.5319	0	0	0.271204	16.5943	0	0	0	1.86317	0	0	0.38354
FBGN0037534	ELOVL	gene	2	7981817	7995852	0.2	-2.22	-0.01	0.431756	2.18e-06	0.967764	0.701516	2.75e-05	0.993735	FALSE	TRUE	FALSE	TRUE	TRUE	TRUE	43.8262	145.966	81.3121	142.998	89.7457	97.9457	15.7067	28.0292	9.64403	26.8315	16.2722	9.09374	90.3681	110.23	17.7933	17.3991	81.3121	97.9457	15.7067	16.2722	42.1872	23.411	7.64938	7.28512
FBGN0062413	CTR1A	gene	2	6661647	6668258	-0.02	-0.12	0.78	0.902051	0.434385	7.47e-07	0.963579	0.654596	1.6e-05	FALSE	FALSE	TRUE	TRUE	TRUE	TRUE	166.237	166.099	173.41	138.283	177.266	177.935	157.067	168.175	164.825	250.021	316.495	300.093	168.582	164.495	163.356	288.87	166.237	177.266	164.825	300.093	3.41449	18.5363	4.65272	28.2746
FBGN0011653	MAS	gene	2	4161666	4167464	-1.3	-1.77	-0.52	4.67e-18	2.55e-17	0.0160675	2.33e-16	1.08e-15	0.105824	TRUE	TRUE	FALSE	TRUE	TRUE	TRUE	585.609	464.742	540.145	226.282	215.093	197.524	219.893	138.745	120.989	115.863	87.0564	100.031	530.165	212.966	159.876	100.984	540.145	215.093	138.745	100.031	49.8456	11.8363	43.0535	11.7796
FBGN0039594	SNU	gene	2	28675041	28695939	0.69	0.76	0.01	1.81e-06	4.27e-07	0.918253	3.19e-05	6.18e-06	0.980155	TRUE	TRUE	FALSE	TRUE	TRUE	TRUE	336.253	255.021	297.868	457.278	505.839	506.869	620.413	561.986	472.558	596.391	556.51	518.343	296.38	489.996	551.652	557.081	297.868	505.839	561.986	556.51	33.1794	23.1386	60.8023	31.8653
FBGN0001078	FTZ-F1	gene	2	18750607	18801309	0.72	-0.43	1.28	0.0031034	0.0738235	3.3e-06	0.0223689	0.206317	6.34e-05	TRUE	FALSE	TRUE	TRUE	TRUE	TRUE	67.2506	72.1441	60.5692	91.1413	107.547	153.448	32.395	54.657	54.3573	147.573	104.956	119.872	66.6546	117.379	47.1364	124.134	67.2506	107.547	54.3573	119.872	4.74417	26.3697	10.4245	17.6575
FBGN0004003	WBL	gene	2	19249395	19250917	-1.12	1.18	-1.91	5.85e-05	4.18e-05	2.51e-09	0.000741466	0.000401648	7.55e-08	TRUE	TRUE	TRUE	TRUE	TRUE	TRUE	90.6749	92.2773	88.7795	51.8563	31.1514	35.0972	379.905	163.971	170.962	62.2003	56.9528	57.8693	90.5772	39.3683	238.279	59.0074	90.6749	35.0972	170.962	57.8693	1.42963	8.97606	100.185	2.28847
FBGN0002522	LAB	gene	2	6661427	6678590	1.68	-2.41	0.02	2.81e-10	2.08e-06	0.885231	7.96e-09	2.64e-05	0.971423	TRUE	TRUE	FALSE	TRUE	TRUE	TRUE	32.4918	36.9109	36.5075	127.284	121.639	107.74	5.88999	7.00731	5.26038	0	9.76333	9.92044	35.3034	118.888	6.05256	6.56126	36.5075	121.639	5.88999	9.76333	1.99489	8.21227	0.722386	4.63995
FBGN0002526	LANA	gene	2	6203831	6218022	-0.74	0.21	-0.36	4.45e-06	0.0486586	0.000615777	7.37e-05	0.151619	0.00699519	TRUE	FALSE	FALSE	TRUE	TRUE	TRUE	1861.1	1882.46	1618.77	985.269	794.361	1337.78	2528.77	1971.86	2119.06	1534.27	1765.54	1781.55	1787.44	1039.14	2206.56	1693.78	1861.1	985.269	2119.06	1765.54	119.586	225.094	235.628	112.981
FBGN0002525	LAM	gene	2	5542480	5546642	-0.08	-0.57	-0.16	0.38617	3.04e-13	0.0156782	0.661994	9.37e-12	0.103777	FALSE	TRUE	FALSE	TRUE	TRUE	TRUE	3259.76	3598.81	3057.5	3084.66	3072.86	3210.17	2301.02	2369.87	2371.56	2047.73	2042.98	2194.9	3305.36	3122.57	2347.48	2095.2	3259.76	3084.66	2369.87	2047.73	223.33	62.1333	32.8591	70.5229
FBGN0025625	SIK2	gene	2	2055310	2061915	-1.77	-0.8	0.25	0.0014431	0.0240473	0.146349	0.0117183	0.0893557	0.45596	TRUE	FALSE	FALSE	TRUE	TRUE	TRUE	22.6687	18.4555	21.5726	7.85701	2.2251	4.08107	8.83499	9.81024	8.7673	18.2942	6.50889	32.2414	20.8989	4.72106	9.13751	19.0148	21.5726	4.08107	8.83499	18.2942	1.7848	2.34333	0.47649	10.5176
FBGN0025620	CG13360	gene	2	787855	790089	0.18	0.06	-1.71	NA	0.747732	0.00594443	NA	0.873032	0.0477569	FALSE	FALSE	TRUE	FALSE	TRUE	TRUE	3.0225	8.38885	19.9132	1.5714	4.4502	195.075	7.85333	26.6278	7.01384	2.43923	0.813611	2.48011	10.4415	67.0323	13.8317	1.91098	8.38885	4.4502	7.85333	2.43923	7.04669	90.5477	9.05472	0.776139
FBGN0029708	CG3556	gene	2	4530231	4535464	-3.4	-0.61	-0.03	6.78e-08	0.0389591	0.813772	1.5e-06	0.128829	0.950661	TRUE	FALSE	FALSE	TRUE	TRUE	TRUE	35.5143	36.9109	39.8263	6.28561	1.4834	2.44864	28.4683	21.0219	14.0277	21.953	0	32.2414	37.4172	3.40588	21.1726	18.0648	36.9109	2.44864	21.0219	21.953	1.79639	2.07405	5.89632	13.4466
FBGN0008646	E5	gene	2	13867345	13874916	0.07	-3.33	-0.08	0.716237	8.83e-22	0.632987	0.880927	4.65e-20	0.890305	FALSE	TRUE	FALSE	TRUE	TRUE	TRUE	119.389	109.055	145.2	136.712	142.406	119.167	12.7617	12.6132	12.2742	4.87845	10.5769	14.054	124.548	132.762	12.5497	9.83645	119.389	136.712	12.6132	10.5769	15.2005	9.88995	0.203993	3.7823
FBGN0261722	FWE	gene	2	15810081	15816410	-0.56	-0.17	-0.12	4.35e-07	0.0606084	0.212619	8.54e-06	0.178333	0.556523	TRUE	FALSE	FALSE	TRUE	TRUE	TRUE	797.939	817.074	830.545	573.562	564.434	498.707	801.039	730.162	768.892	758.599	654.957	697.738	815.186	545.567	766.698	703.765	817.074	564.434	768.892	697.738	13.378	33.3443	28.9772	42.526
FBGN0034624	CG17974	gene	2	21348945	21350578	2.75	0.21	-0.03	0.00170113	0.068944	0.130055	0.0134134	0.196176	0.426157	TRUE	FALSE	FALSE	TRUE	TRUE	TRUE	0.755624	3.35554	0	7.85701	18.5425	13.8756	0	28.0292	3.50692	0	0	0	1.37039	13.4251	10.5121	0	0.755624	13.8756	3.50692	0	1.43721	4.37395	12.469	0
FBGN0034628	ACOX57D-P	gene	2	21386309	21389276	-0.44	-0.79	0.07	0.0909626	0.00793844	0.703438	0.289385	0.0373899	0.917175	FALSE	TRUE	FALSE	TRUE	TRUE	TRUE	53.6493	52.0108	62.2286	36.1423	28.9263	46.5242	36.3216	18.219	33.3158	30.4903	35.7989	33.0681	55.9629	37.1976	29.2855	33.1191	53.6493	36.1423	33.3158	33.0681	4.48073	7.22297	7.9208	2.16751
FBGN0038135	CG8773	gene	2	13294748	13298288	10.15	0.07	0	4.17e-18	0.313044	0.956362	2.12e-16	NA	0.990595	TRUE	FALSE	FALSE	TRUE	FALSE	TRUE	0.755624	0	0	406.993	526.607	474.221	0	8.40877	0	0	4.88166	2.48011	0.251875	469.274	2.80292	2.45393	0	474.221	0	2.48011	0.356205	48.9573	3.96393	1.99302
FBGN0038134	WNTD	gene	2	13292052	13293198	14.09	NA	6.85	1.49e-26	NA	1.75e-05	1.27e-24	NA	0.000288198	TRUE	FALSE	TRUE	TRUE	FALSE	TRUE	0	0	0	1260.26	1326.16	1037.41	0	0	0	9.7569	4.88166	49.6022	0	1207.94	0	21.4136	0	1260.26	0	9.7569	0	123.551	0	20.0315
FBGN0038130	CG8630	gene	2	13279721	13284527	1.89	0.03	2.49	5.09e-06	0.871642	2.72e-07	8.3e-05	0.936151	6.23e-06	TRUE	FALSE	TRUE	TRUE	TRUE	TRUE	24.9356	20.1332	6.63772	61.2847	77.8785	76.7241	4.90833	42.0439	14.0277	124.401	136.687	122.352	17.2355	71.9624	20.3266	127.813	20.1332	76.7241	14.0277	124.401	7.74599	7.56501	15.8013	6.33
FBGN0265726	NNA1	gene	2	13692292	13717835	-0.05	0.26	-1.7	0.837074	0.286909	0.00078826	0.933369	0.510424	0.00864655	FALSE	FALSE	TRUE	TRUE	TRUE	TRUE	9.06749	28.5221	9.95658	15.714	10.3838	15.5081	22.5783	33.6351	19.2881	3.65884	7.3225	5.78693	15.8487	13.8686	25.1672	5.58942	9.95658	15.5081	22.5783	5.78693	8.96877	2.46558	6.13655	1.50219
FBGN0036665	CG13024	gene	2	16809658	16829074	1.9	0.63	0.82	3.74e-06	0.0467454	0.00371322	6.3e-05	0.147481	0.0324232	TRUE	FALSE	TRUE	TRUE	TRUE	TRUE	8.31187	13.4222	15.7646	50.2849	45.9854	61.2161	25.5233	35.0366	22.795	64.6395	54.5119	51.2556	12.4995	52.4954	27.785	56.8023	13.4222	50.2849	25.5233	54.5119	3.11172	6.41136	5.24724	5.69891
FBGN0036660	CG13025	gene	2	16776531	16779736	-0.34	-0.54	0.01	0.0380208	0.000844959	0.965357	0.158969	0.00573384	0.993175	FALSE	TRUE	FALSE	TRUE	TRUE	TRUE	187.395	209.721	194.153	150.855	142.406	159.978	139.397	141.548	135.893	139.036	139.941	139.713	197.09	151.08	138.946	139.563	194.153	150.855	139.397	139.713	9.3482	7.17534	2.33033	0.384386
FBGN0013953	ESP	gene	2	24841935	24850412	4.28	-0.04	2.21	1.5e-29	0.820001	1.55e-06	1.48e-27	0.910983	3.15e-05	TRUE	FALSE	TRUE	TRUE	TRUE	TRUE	3.77812	15.0999	9.95658	185.425	166.883	173.854	4.90833	12.6132	8.7673	48.7845	39.0533	50.4289	9.61154	175.387	8.76293	46.0889	9.95658	173.854	8.7673	48.7845	4.62854	7.6474	3.14549	5.02001
FBGN0250839	CG2016	gene	2	4956999	4961351	-0.22	1.41	-6.98	0.175412	0.00576221	1.69e-06	0.430456	0.0288816	3.4e-05	FALSE	TRUE	TRUE	TRUE	TRUE	TRUE	4.53375	3.35554	4.14858	1.5714	1.4834	0	19.6333	21.0219	13.151	0	0	0	4.01262	1.01827	17.9354	0	4.14858	1.4834	19.6333	0	0.490514	0.72092	3.43028	0
FBGN0052406	PVRAP	gene	2	5997208	6026317	-0.91	-1.46	0.01	0.0191873	0.0100713	0.935312	0.0962152	0.0452998	0.984606	FALSE	TRUE	FALSE	TRUE	TRUE	TRUE	8.31187	13.4222	13.2754	4.71421	0	2.44864	3.92666	1.40146	0.87673	3.65884	0	3.30681	11.6698	2.38762	2.06829	2.32188	13.2754	2.44864	1.40146	3.30681	2.37519	1.92505	1.33142	1.6481
FBGN0004577	PXD	gene	2	17014576	17027987	3.82	0.05	-0.03	0.00137992	NA	NA	0.0113178	NA	NA	TRUE	FALSE	FALSE	TRUE	FALSE	FALSE	0.755624	0	0	6.28561	8.1587	17.1405	0	135.942	0	2.43923	0.813611	0	0.251875	10.5283	45.3139	1.08428	0	8.1587	0	0.813611	0.356205	4.73767	64.0836	1.01404
FBGN0004575	SYN	gene	2	10190689	10222442	-0.62	-1.25	2.08	0.054465	0.00994006	0.000480887	0.20322	0.0448033	0.00562169	FALSE	TRUE	TRUE	TRUE	TRUE	TRUE	6.80062	40.2665	19.0834	12.5712	5.9336	5.7135	2.945	7.00731	6.13711	39.0276	11.3906	43.8153	22.0502	8.07277	5.36314	31.4112	19.0834	5.9336	6.13711	39.0276	13.8225	3.18215	1.7464	14.291
FBGN0261258	RGN	gene	2	21382501	21424416	0.49	0.81	0.37	0.000376643	4.97e-13	0.000305625	0.00382651	1.5e-11	0.00369427	FALSE	TRUE	FALSE	TRUE	TRUE	TRUE	766.959	978.139	900.241	1205.27	1091.04	1479.8	1834.73	1566.83	1575.48	2157.5	1941.28	2420.59	881.78	1258.7	1659.02	2173.12	900.241	1205.27	1575.48	2157.5	87.1969	163.145	124.3	195.99
FBGN0031850	TSP	gene	2	6686791	6709086	0.77	2.07	0.75	1.57e-06	2.21e-53	6.77e-13	2.8e-05	3.58e-51	3.03e-11	TRUE	TRUE	TRUE	TRUE	TRUE	TRUE	159.437	182.877	175.07	320.566	310.772	272.616	696.983	833.87	796.948	1442.8	1292.83	1235.1	172.461	301.318	775.934	1323.57	175.07	310.772	796.948	1292.83	9.74557	20.6857	57.8258	87.5389
FBGN0026189	PROML	gene	2	3114450	3127724	-0.42	1.2	-0.06	0.000201707	1.12e-54	0.314256	0.00219845	2e-52	0.676262	FALSE	TRUE	FALSE	TRUE	TRUE	TRUE	925.64	1015.05	925.132	697.703	639.345	771.323	2369.74	2350.25	2281.25	2322.14	2188.61	2179.19	955.274	702.79	2333.75	2229.98	925.64	697.703	2350.25	2188.61	42.2687	53.9994	37.9636	65.2809
FBGN0027584	CG4757	gene	2	11161207	11163498	10.17	NA	0.02	4.33e-14	NA	0.849101	1.65e-12	NA	NA	TRUE	FALSE	FALSE	TRUE	FALSE	FALSE	0	0	0	124.141	110.513	95.4971	0	0	0	0	0.813611	0	0	110.05	0	0.271204	0	110.513	0	0	0	11.6983	0	0.38354
FBGN0027585	CG8740	gene	2	8735810	8759590	1.11	0.44	0.18	5.47e-13	0.00105364	0.147386	1.92e-11	0.00692568	0.456783	TRUE	FALSE	FALSE	TRUE	TRUE	TRUE	404.259	451.32	455.514	791.987	923.417	1176.98	565.44	597.023	761.002	661.03	798.152	760.567	437.031	964.128	641.155	739.917	451.32	923.417	597.023	760.567	23.2364	159.788	85.72	57.853
FBGN0027580	PCB	gene	2	9850703	9861543	1.18	-0.43	0.82	1.35e-12	0.0288956	5.87e-05	4.56e-11	0.103048	0.000862261	TRUE	FALSE	TRUE	TRUE	TRUE	TRUE	240.288	286.899	310.313	559.419	604.486	778.668	138.415	263.475	225.32	354.907	439.35	376.977	279.167	647.524	209.07	390.411	286.899	604.486	225.32	376.977	29.1056	94.5404	52.3326	35.7584
FBGN0030816	CG16700	gene	2	17091854	17098488	-0.01	0.58	-0.54	0.937189	0.000423017	0.00052155	0.976664	0.00314372	0.00602847	FALSE	TRUE	TRUE	TRUE	TRUE	TRUE	134.501	142.61	143.541	124.141	147.598	141.205	203.205	241.051	245.484	154.891	148.077	153.767	140.217	137.648	229.914	152.245	142.61	141.205	241.051	153.767	4.05983	9.90129	18.9725	2.98259
FBGN0030817	CG4991	gene	2	17091854	17104562	-2.31	-0.19	-0.21	0.00208314	0.397595	0.164307	0.0159358	0.620141	0.486558	TRUE	FALSE	FALSE	TRUE	TRUE	TRUE	14.3569	15.0999	9.95658	1.5714	2.2251	0.816214	4.90833	12.6132	10.5208	3.65884	4.88166	3.30681	13.1378	1.53757	9.34742	3.94911	14.3569	1.5714	10.5208	3.65884	2.26982	0.575672	3.25307	0.674897
FBGN0004635	RHO	gene	2	1463811	1468944	-0.89	-0.91	-0.57	0.0020149	0.000392729	0.024643	0.0154533	0.00296219	0.143501	TRUE	TRUE	FALSE	TRUE	TRUE	TRUE	104.276	77.1774	91.2687	25.1424	56.3692	48.1566	45.1566	57.46	42.0831	24.3923	24.4083	31.4147	90.9074	43.2228	48.2332	26.7384	91.2687	48.1566	45.1566	24.4083	11.066	13.217	6.64386	3.30665
FBGN0053110	CG33110	gene	2	22570188	22580392	-0.23	2.52	-5.7	0.0363983	4.28e-05	1.94e-06	0.154122	0.000407945	3.84e-05	FALSE	TRUE	TRUE	TRUE	TRUE	TRUE	2.26687	5.03331	3.31886	0	0	0	26.505	22.4234	28.9321	0	0	0.826704	3.53968	0	25.9535	0.275568	3.31886	0	26.505	0	1.14013	0	2.68563	0.389712
FBGN0052645	CG32645	gene	2	13139199	13153462	0.09	0.3	-2.97	0.712144	0.238051	1.1e-05	0.880025	0.455579	0.000187196	FALSE	FALSE	TRUE	TRUE	TRUE	TRUE	25.6912	8.38885	9.12687	17.2854	17.0591	17.9567	29.45	28.0292	20.1648	4.87845	1.62722	1.65341	14.4023	17.4337	25.8813	2.71969	9.12687	17.2854	28.0292	1.65341	7.98815	0.381163	4.08361	1.52651
FBGN0030321	CG1703	gene	2	11611927	11615128	0.53	0.19	0.17	1.27e-06	0.048872	0.0776723	2.31e-05	0.152013	0.315016	TRUE	FALSE	FALSE	TRUE	TRUE	TRUE	715.576	650.974	724.341	1037.13	943.442	1082.3	870.738	789.023	899.525	906.172	1058.51	943.269	696.964	1020.96	853.095	969.316	715.576	1037.13	870.738	943.269	32.7158	57.83	46.8054	64.8606
FBGN0034128	CG4409	gene	2	16443211	16444845	-2.44	-0.31	0.13	0.00348506	0.0781214	0.128439	0.0246646	0.215386	0.423113	TRUE	FALSE	FALSE	TRUE	TRUE	TRUE	1.51125	20.1332	29.04	3.1428	1.4834	0	0	9.81024	3.50692	26.8315	0	29.7613	16.8948	1.54207	4.43905	18.8643	20.1332	1.4834	3.50692	26.8315	11.4695	1.28372	4.05889	13.3926
FBGN0037472	CG10098	gene	2	7124548	7126503	-0.14	0.91	-0.12	0.347864	1.55e-09	0.375739	0.627402	3.26e-08	0.733772	FALSE	TRUE	FALSE	TRUE	TRUE	TRUE	270.513	223.143	273.806	252.996	230.669	210.583	605.688	451.271	525.161	556.144	397.856	482.795	255.821	231.416	527.373	478.931	270.513	230.669	525.161	482.795	23.1456	17.3229	63.0599	64.6785
FBGN0039495	CG5909	gene	2	27161158	27162911	6.85	NA	0.04	2.78e-06	NA	0.33984	4.79e-05	NA	NA	TRUE	FALSE	FALSE	TRUE	FALSE	FALSE	0	0	0	12.5712	22.9927	17.1405	0	0	0	0	4.06805	0.826704	0	17.5681	0	1.63159	0	17.1405	0	0.826704	0	4.26528	0	1.75559
FBGN0039494	GRASS	gene	2	27157948	27159781	2.03	0.6	0.34	2.4e-24	0.00454916	0.0481638	1.83e-22	0.0237147	0.231602	TRUE	TRUE	FALSE	TRUE	TRUE	TRUE	68.0062	55.3664	68.8664	260.853	284.813	266.902	109.947	114.92	109.591	126.84	167.604	147.98	64.0796	270.856	111.486	147.475	68.0062	266.902	109.947	147.98	6.1712	10.1733	2.43252	16.6457
FBGN0034784	CG9826	gene	2	22840739	22842977	3.71	-0.04	NA	8.71e-05	0.584479	NA	0.00106233	NA	NA	TRUE	FALSE	FALSE	TRUE	FALSE	FALSE	0.755624	0	1.65943	23.571	17.0591	14.6919	0	0	0	0	0	0	0.805018	18.4407	0	0	0.755624	17.0591	0	0	0.678359	3.75424	0	0
FBGN0034788	CG13532	gene	2	22871190	22874427	-4.84	-3.85	0.13	2.47e-09	1.88e-09	0.22617	6.34e-08	3.9e-08	0.577002	TRUE	TRUE	FALSE	TRUE	TRUE	TRUE	39.2925	50.3331	43.1452	1.5714	0	2.44864	4.90833	1.40146	1.75346	9.7569	0.813611	12.4006	44.2569	1.34002	2.68775	7.65702	43.1452	1.5714	1.75346	9.7569	4.57535	1.01296	1.57675	4.95792
FBGN0034789	PIP5K59B	gene	2	22874769	22881436	-2.9	-2	0.22	0.000237103	0.00147665	0.0665876	0.00251916	0.00924199	0.286388	TRUE	TRUE	FALSE	TRUE	TRUE	TRUE	15.8681	21.811	14.1052	1.5714	2.2251	0.816214	2.945	1.40146	4.38365	20.7334	0.813611	17.3608	17.2614	1.53757	2.91004	12.9693	15.8681	1.5714	2.945	17.3608	3.29656	0.575672	1.21772	8.70493
FBGN0032282	CG7299	gene	2	10683427	10684409	2.82	0.12	-0.06	9.05e-07	NA	NA	1.69e-05	NA	NA	TRUE	FALSE	FALSE	TRUE	FALSE	FALSE	6.04499	6.71108	2.48915	25.1424	57.8526	39.9945	0	144.351	3.50692	14.6354	6.50889	0.826704	5.08174	40.9965	49.2858	7.32365	6.04499	39.9945	3.50692	6.50889	1.8533	13.3727	67.2362	5.66672
FBGN0034878	PITA	gene	2	23548967	23554712	-0.13	-0.65	-0.11	0.255598	1.04e-08	0.348496	0.533472	1.96e-07	0.707943	FALSE	TRUE	FALSE	TRUE	TRUE	TRUE	488.133	523.464	503.637	452.564	467.271	454.631	335.73	347.563	327.02	298.805	310.799	318.281	505.078	458.155	336.771	309.295	503.637	454.631	335.73	310.799	14.4597	6.50073	8.41858	8.02177
FBGN0038365	CG9593	gene	2	15802275	15803653	0.04	0.02	-1.32	0.87257	0.940292	0.00326351	0.9503	0.973025	0.0289613	FALSE	FALSE	TRUE	TRUE	TRUE	TRUE	27.2025	25.1665	36.5075	26.7138	37.8267	28.5675	12.7617	46.2483	39.4529	8.53729	9.76333	9.09374	29.6255	31.036	32.8209	9.13145	27.2025	28.5675	39.4529	9.09374	4.93676	4.86101	14.4528	0.501238
FBGN0038366	CG4576	gene	2	15825747	15830321	0.05	3.63	-2.28	0.821438	3.19e-13	2.12e-08	0.92785	9.8e-12	5.76e-07	FALSE	TRUE	TRUE	TRUE	TRUE	TRUE	7.55624	13.4222	1.65943	14.1426	5.9336	5.7135	124.672	99.5038	73.6453	28.0511	19.5267	8.26704	7.54594	8.59657	99.2736	18.6149	7.55624	5.9336	99.5038	19.5267	4.80212	3.92268	20.832	8.1025
FBGN0037788	CAH7	gene	2	10112237	10120081	-0.63	0.13	-1.04	0.00168992	0.498584	1.85e-05	0.0133484	0.708927	0.000303286	TRUE	FALSE	TRUE	TRUE	TRUE	TRUE	159.437	171.132	138.562	111.57	87.5206	92.2322	136.452	235.446	184.99	90.2514	65.9025	94.2442	156.377	97.1075	185.629	83.466	159.437	92.2322	184.99	90.2514	13.4715	10.4056	40.4167	12.5258
FBGN0036436	CG4914	gene	2	14674538	14678147	-0.56	-0.13	-2.25	0.00067448	0.492053	1.12e-15	0.00621921	0.704186	6.21e-14	TRUE	FALSE	TRUE	TRUE	TRUE	TRUE	372.523	286.899	341.843	259.281	205.451	204.054	461.383	245.256	241.101	73.1768	58.58	59.5227	333.755	222.929	315.913	63.7598	341.843	205.451	245.256	59.5227	35.4207	25.7116	102.877	6.66992
FBGN0036433	CG9628	gene	2	14622796	14628174	-0.63	-0.77	-1.21	0.00117402	0.000554095	2.38e-05	0.00988179	0.00397016	0.000381565	TRUE	TRUE	TRUE	TRUE	TRUE	TRUE	301.494	231.532	243.936	207.425	140.181	138.756	210.076	106.511	136.77	76.8356	52.8847	49.6022	258.987	162.121	151.119	59.7742	243.936	140.181	136.77	52.8847	30.4803	32.0402	43.4808	12.1385
FBGN0015766	MSR-110	gene	2	5566919	5577348	1.13	1.12	0.35	4.14e-31	2.25e-21	0.000814357	4.48e-29	1.17e-19	0.00888014	TRUE	TRUE	FALSE	TRUE	TRUE	TRUE	1155.35	1068.74	989.85	2424.67	2302.24	2350.7	2073.28	2745.46	2687.18	3169.77	3405.77	3124.94	1071.31	2359.2	2501.97	3233.5	1068.74	2350.7	2687.18	3169.77	67.5893	50.3451	304.066	123.187
FBGN0000157	DLL	gene	2	24814822	24835667	-1.42	-3.52	-0.74	9.16e-22	1.46e-58	0.0183415	5.84e-20	2.99e-56	0.116486	TRUE	TRUE	FALSE	TRUE	TRUE	TRUE	474.532	439.576	507.786	179.14	163.916	182.016	52.0283	51.8541	28.0554	4.87845	4.06805	30.588	473.964	175.024	43.9793	13.1782	474.532	179.14	51.8541	4.87845	27.8496	7.94186	11.2601	12.3151
FBGN0000152	AXS	gene	2	16680089	16683895	0.52	0.87	-0.06	0.0220001	0.000140236	0.699273	0.106399	0.00118347	0.915452	FALSE	TRUE	FALSE	TRUE	TRUE	TRUE	64.9837	77.1774	65.5475	98.9983	89.004	126.513	122.708	127.533	174.469	123.181	140.755	137.233	69.2362	104.839	141.57	133.723	65.5475	98.9983	127.533	137.233	5.61999	15.8601	23.3464	7.59163
FBGN0001404	EGH	gene	2	2588503	2599111	0.16	0.91	0.88	0.340793	2.67e-08	6.51e-13	0.621432	4.73e-07	2.94e-11	FALSE	TRUE	TRUE	TRUE	TRUE	TRUE	128.456	154.355	138.562	152.426	153.532	169.773	280.756	264.876	308.609	547.606	506.066	548.931	140.458	158.577	284.747	534.201	138.562	153.532	280.756	547.606	10.6577	7.92945	18.0755	19.902
FBGN0002174	CG5504	gene	2	23706913	23709026	0.54	0.58	-0.19	0.00501514	0.000999759	0.200802	0.0336629	0.00663751	0.540919	TRUE	TRUE	FALSE	TRUE	TRUE	TRUE	111.077	117.444	144.37	164.997	220.285	181.2	208.113	194.803	213.045	147.573	193.639	182.702	124.297	188.827	205.321	174.638	117.444	181.2	208.113	182.702	14.4301	23.2066	7.70469	19.6518
FBGN0260400	ELAV	gene	2	509235	523226	-1.71	-1.45	0.44	2.98e-10	2.3e-12	0.0574128	8.43e-09	6.58e-11	0.261268	TRUE	TRUE	FALSE	TRUE	TRUE	TRUE	340.031	493.264	302.016	97.4269	71.9449	157.529	135.47	127.533	158.688	248.801	100.074	328.201	378.437	108.967	140.564	225.692	340.031	97.4269	135.47	248.801	82.6648	35.8799	13.2192	94.5552
FBGN0019650	TOY	gene	2	989725	1007922	-0.04	-1.37	1	0.741943	7.19e-48	1.84e-24	0.89047	1.08e-45	1.63e-22	FALSE	TRUE	TRUE	TRUE	TRUE	TRUE	2004.67	2108.96	1803.8	2190.53	1655.47	1912.39	757.846	853.49	806.592	1684.29	1721.6	1468.23	1972.48	1919.47	805.976	1624.7	2004.67	1912.39	806.592	1684.29	126.642	218.495	39.0491	111.69
FBGN0266918	CG32486	gene	2	3055908	3070839	-0.42	0.51	-0.41	0.0310379	0.000784499	0.00282608	0.136175	0.0053831	0.0254457	FALSE	TRUE	FALSE	TRUE	TRUE	TRUE	183.617	181.199	154.327	130.426	99.3878	143.654	281.738	256.468	267.403	196.358	206.657	188.488	173.048	124.489	268.536	197.168	181.199	130.426	267.403	196.358	13.2742	18.5527	10.3477	7.43942
FBGN0266916	CENP-C	gene	2	8564105	8569248	0.07	-0.67	0.37	0.741325	0.000166517	0.0266291	0.890085	0.00138658	0.151906	FALSE	TRUE	FALSE	TRUE	TRUE	TRUE	181.35	248.31	214.896	175.997	189.875	308.529	139.397	140.146	132.386	173.185	164.349	219.076	214.852	224.8	137.31	185.537	214.896	189.875	139.397	173.185	27.3363	59.4755	3.4948	23.9888
FBGN0038504	-8	gene	2	17395199	17402515	-1.2	-1.21	0.11	5.75e-20	6.07e-22	0.382681	3.27e-18	3.22e-20	0.740226	TRUE	TRUE	FALSE	TRUE	TRUE	TRUE	842.521	840.562	750.062	322.137	328.573	390.15	418.19	327.942	348.062	375.641	394.601	423.272	811.049	346.954	364.731	397.838	840.562	328.573	348.062	394.601	43.1311	30.6575	38.6829	19.5797
FBGN0039756	CG9743	gene	2	30196360	30202998	-0.15	-0.95	2.01	0.55193	0.0157827	1.17e-05	0.787431	0.0646331	0.000197465	FALSE	FALSE	TRUE	TRUE	TRUE	TRUE	34.0031	25.1665	19.9132	14.1426	14.0923	34.281	5.88999	7.00731	16.6579	47.5649	52.8847	43.8153	26.3609	20.8386	9.85173	48.0883	25.1665	14.1426	7.00731	47.5649	5.81386	9.50521	4.83424	3.72102
FBGN0039754	CG9747	gene	2	30185423	30191252	3.45	0.9	1.49	7.18e-85	0.000564981	1.06e-10	3.79e-82	0.00402979	3.68e-09	TRUE	TRUE	TRUE	TRUE	TRUE	TRUE	158.681	95.6328	150.178	1777.26	1482.66	1328.8	169.828	332.147	383.131	926.906	757.472	916.814	134.831	1529.57	295.035	867.064	150.178	1482.66	332.147	916.814	27.9336	186.063	90.9486	77.6029
FBGN0039759	CG9733	gene	2	30243978	30246703	4.4	0.27	2.96	5.26e-20	0.200784	6.91e-13	3.01e-18	0.410211	3.06e-11	TRUE	FALSE	TRUE	TRUE	TRUE	TRUE	2.26687	3.35554	9.12687	122.569	131.281	93.8646	19.6333	11.2117	5.26038	102.447	104.956	95.0709	4.91643	115.905	12.0351	100.825	3.35554	122.569	11.2117	102.447	3.01022	15.9855	5.89654	4.19544
FBGN0037623	CG9801	gene	2	8735879	8747675	2.92	0.08	2.71	7.78e-91	0.649804	4.29e-60	4.66e-88	0.816042	1.89e-57	TRUE	FALSE	TRUE	TRUE	TRUE	TRUE	247.089	176.166	261.36	1863.68	1826.81	1621.82	343.583	231.241	212.169	1839.18	1566.2	1820.4	228.205	1770.77	262.331	1741.93	247.089	1826.81	231.241	1820.4	37.2557	106.395	57.9791	124.493
FBGN0031252	CG13690	gene	2	418434	419652	-0.21	-0.93	0.08	0.185168	1.07e-07	0.614734	0.443584	1.7e-06	0.883134	FALSE	TRUE	FALSE	TRUE	TRUE	TRUE	210.064	228.177	224.023	201.139	193.584	171.405	117.8	103.708	131.51	124.401	127.737	128.966	220.754	188.709	117.673	127.034	224.023	193.584	117.8	127.737	7.74743	12.6189	11.3502	1.92882
FBGN0032116	MCO1	gene	2	9416588	9426342	6.46	0.15	0.13	1.15e-05	0.0770167	0.291396	0.000174648	NA	0.654382	TRUE	FALSE	FALSE	TRUE	FALSE	TRUE	0	0	0	10.9998	14.834	17.9567	2.945	4.20439	1.75346	7.31768	8.13611	3.30681	0	14.5968	2.96761	6.25353	0	14.834	2.945	7.31768	0	2.84509	1.00071	2.11026
FBGN0031254	CG13692	gene	2	421771	422489	0.45	2.77	-0.02	0.109093	8.75e-26	0.868208	0.323568	5.53e-24	0.967053	FALSE	TRUE	FALSE	TRUE	TRUE	TRUE	23.4244	35.2332	22.4023	53.4277	49.6939	26.9351	194.37	184.993	202.525	197.577	188.758	186.835	27.0199	43.3522	193.963	191.057	23.4244	49.6939	194.37	188.758	5.82259	11.7083	7.16308	4.67711
FBGN0243486	RDO	gene	2	18012380	18070246	-0.04	-0.2	-1.19	0.804691	0.235485	3.98e-09	0.920511	0.452989	1.19e-07	FALSE	FALSE	TRUE	TRUE	TRUE	TRUE	330.208	286.899	248.915	356.708	223.993	262.821	313.151	264.876	206.908	120.742	107.397	100.858	288.674	281.174	261.645	109.665	286.899	262.821	264.876	107.397	33.2116	55.7132	43.4337	8.27455
FBGN0284257	14	gene	2	18430315	18440475	0.57	0.06	0.06	1.26e-05	0.640447	0.550229	0.000187605	0.809725	0.850804	TRUE	FALSE	FALSE	TRUE	TRUE	TRUE	387.635	463.064	416.517	666.275	570.367	669.296	447.64	511.534	441.872	481.747	488.166	494.369	422.405	635.313	467.015	488.094	416.517	666.275	447.64	488.166	31.074	45.9398	31.5673	5.15304
FBGN0284251	L(2)05287	gene	2	21094966	21102429	0.71	0.12	0.09	1.31e-10	0.328498	0.406578	3.85e-09	0.553684	0.758141	TRUE	FALSE	FALSE	TRUE	TRUE	TRUE	429.195	449.642	433.111	724.416	711.29	731.328	446.658	508.731	562.861	540.289	525.593	566.292	437.316	722.345	506.083	544.058	433.111	724.416	508.731	540.289	8.86136	8.31047	47.4766	16.8279
FBGN0010356	TAF5	gene	2	10877312	10879673	-0.35	-0.59	-0.1	0.0115197	1.03e-05	0.44226	0.0650272	0.000114202	0.784195	FALSE	TRUE	FALSE	TRUE	TRUE	TRUE	360.433	332.198	385.818	276.567	295.938	262.005	261.123	242.453	247.238	237.825	223.743	234.784	359.483	278.17	250.271	232.117	360.433	276.567	247.238	234.784	21.9003	13.8996	7.91811	6.05014
FBGN0010352	NC73EF	gene	2	16954822	16968724	0.2	0.57	-0.14	0.051486	3.36e-09	0.116352	0.195414	6.67e-08	0.401459	FALSE	TRUE	FALSE	TRUE	TRUE	TRUE	799.45	885.862	776.613	989.983	911.549	942.728	1276.17	1411.27	1226.55	1270.84	1155.33	1093.73	820.642	948.087	1304.66	1173.3	799.45	942.728	1276.17	1155.33	47.0506	32.244	78.0598	73.412
FBGN0085428	NOX	gene	2	16307269	16316485	-1.62	-1.43	-0.16	2.49e-06	1.84e-06	0.394815	4.34e-05	2.38e-05	0.749283	TRUE	TRUE	FALSE	TRUE	TRUE	TRUE	105.787	88.9218	78.8229	43.9993	21.5093	18.7729	42.2116	30.8322	26.3019	39.0276	17.8994	19.0142	91.1774	28.0938	33.1152	25.3137	88.9218	21.5093	30.8322	19.0142	11.1231	11.3022	6.69274	9.70784
FBGN0085421	EPAC	gene	2	6759715	6798941	1.15	1.78	1.72	0.00570756	0.000158157	1.58e-08	0.037334	0.00132559	4.34e-07	TRUE	TRUE	TRUE	TRUE	TRUE	TRUE	6.80062	16.7777	13.2754	25.1424	27.4429	49.7891	82.4599	29.4307	46.4667	198.797	174.926	196.755	12.2846	34.1248	52.7858	190.16	13.2754	27.4429	46.4667	196.755	4.13294	11.1161	22.1054	10.8037
FBGN0085420	DIP-DELTA	gene	2	5424109	5442399	-5.69	-3.66	0.02	0.000242674	0.00176411	0.662268	0.00257315	0.0106879	NA	TRUE	TRUE	FALSE	TRUE	TRUE	FALSE	20.4019	3.35554	8.29715	0	0	0	0.981666	0	0	1.21961	0	1.65341	10.6848	0	0.327222	0.957673	8.29715	0	0	1.21961	7.16101	0	0.462762	0.699952
FBGN0085427	CG34398	gene	2	8898786	8933594	0.89	1.27	0	2.97e-05	3.51e-25	0.968537	0.000407437	2.17e-23	0.993735	TRUE	TRUE	FALSE	TRUE	TRUE	TRUE	230.465	258.376	273.806	351.994	433.895	693.782	635.138	675.505	673.329	603.708	679.365	690.298	254.216	493.224	661.324	657.79	258.376	433.895	673.329	679.365	17.9366	145.705	18.5376	38.5013
FBGN0027657	GLOB1	gene	2	15896926	15904643	-0.19	-1.46	0.35	0.320749	8.45e-09	0.0952866	0.6026	1.61e-07	0.356583	FALSE	TRUE	FALSE	TRUE	TRUE	TRUE	114.099	157.71	139.392	113.141	112.738	123.248	41.23	49.0512	57.8642	81.7141	58.58	72.7499	137.067	116.376	49.3818	71.0147	139.392	113.141	49.0512	72.7499	17.8799	4.86234	6.79492	9.52383
FBGN0029123	SOXN	gene	2	8825645	8829670	0.27	2.43	0.72	0.30407	1.11e-15	0.000327214	0.586258	4.3e-14	0.00393465	FALSE	TRUE	TRUE	TRUE	TRUE	TRUE	15.8681	21.811	26.5509	34.5708	22.251	33.4648	125.653	131.737	128.003	242.703	165.163	270.332	21.41	30.0955	128.464	226.066	21.811	33.4648	128.003	242.703	4.37043	5.56528	2.50525	44.5176
FBGN0035049	MMP1	gene	2	24671294	24688184	2.19	2.74	2.6	2.33e-42	1.46e-91	1.81e-218	3.68e-40	6.99e-89	5.59e-215	TRUE	TRUE	TRUE	TRUE	TRUE	TRUE	117.877	159.388	151.838	606.561	656.405	704.393	1013.08	985.228	1030.16	6661.53	5646.46	6095.29	143.034	655.786	1009.49	6134.42	151.838	656.405	1013.08	6095.29	18.0538	39.942	18.5176	415.323
FBGN0031745	RAU	gene	2	5859769	5879498	-0.85	-1.19	0.54	0.00736542	0.000947219	0.0304688	0.0454007	0.00634755	0.168106	TRUE	TRUE	FALSE	TRUE	TRUE	TRUE	126.189	40.2665	97.9064	47.1421	43.7603	37.5459	43.1933	37.8395	24.5484	78.0552	55.3255	51.2556	88.1207	42.8161	35.1937	61.5455	97.9064	43.7603	37.8395	55.3255	35.7538	3.97412	7.83826	11.7918
FBGN0031741	CG11034	gene	2	5805395	5809063	2.06	0.15	-0.07	0.000286708	0.438228	0.563285	0.00299758	0.658876	0.857489	TRUE	FALSE	FALSE	TRUE	TRUE	TRUE	3.0225	6.71108	4.14858	23.571	20.7676	26.9351	9.81666	2.80292	10.5208	3.65884	3.25444	9.09374	4.62738	23.7579	7.71345	5.33567	4.14858	23.571	9.81666	3.65884	1.54345	2.52132	3.48414	2.66248
FBGN0264308	CG43778	gene	2	13301814	13331121	-3.17	-3.25	0.07	1.67e-16	3.2e-20	0.563572	7.54e-15	1.59e-18	0.857489	TRUE	TRUE	FALSE	TRUE	TRUE	TRUE	113.344	157.71	132.754	7.85701	22.9927	8.97836	8.83499	14.0146	19.2881	35.3688	0.813611	25.6278	134.603	13.276	14.0459	20.6034	132.754	8.97836	14.0146	25.6278	18.1597	6.88596	4.26751	14.5476
FBGN0014135	BNL	gene	2	19794073	19836817	-1.51	-0.3	0.06	0.00215881	0.234873	0.754611	0.0164447	0.452372	0.930406	TRUE	FALSE	FALSE	TRUE	TRUE	TRUE	24.9356	30.1998	21.5726	4.71421	10.3838	4.08107	24.5416	15.4161	13.151	15.855	22.7811	20.6676	25.5693	6.39303	17.7029	19.7679	24.9356	4.71421	15.4161	20.6676	3.55045	2.83372	4.92335	2.89827
FBGN0021776	MIRA	gene	2	19931799	19935120	-4.26	-0.62	0.14	1.13e-07	0.0499044	0.290857	2.44e-06	0.154497	0.654235	TRUE	FALSE	FALSE	TRUE	TRUE	TRUE	20.4019	41.9442	47.2938	0	1.4834	2.44864	25.5233	7.00731	20.1648	37.808	1.62722	64.4829	36.5466	1.31068	17.5651	34.6394	41.9442	1.4834	20.1648	37.808	11.6231	1.00709	7.77943	25.7583
FBGN0053531	DDR	gene	2	6253123	6323466	-3.13	-0.69	-0.02	2.23e-07	0.0245648	0.867462	4.71e-06	0.0908856	0.967053	TRUE	FALSE	FALSE	TRUE	TRUE	TRUE	41.5593	31.8776	45.6343	0	3.7085	6.52971	29.45	18.219	16.6579	35.3688	4.06805	20.6676	39.6904	3.41274	21.4423	20.0348	41.5593	3.7085	18.219	20.6676	5.76954	2.67394	5.69805	12.7863
FBGN0034094	TSF3	gene	2	16226501	16229869	3.5	0.32	2.99	1.71e-84	0.169025	1.48e-58	8.52e-82	0.365767	5.27e-56	TRUE	FALSE	TRUE	TRUE	TRUE	TRUE	52.8937	45.2998	63.0583	631.704	657.146	595.02	55.955	98.1024	82.4127	661.03	591.495	629.122	53.7506	627.957	78.8233	627.216	52.8937	631.704	82.4127	629.122	7.27519	25.5008	17.3928	28.4196
FBGN0036836	CG11619	gene	2	18985905	18988323	1.53	0.44	0.23	0.0015964	0.105656	0.232429	0.012733	0.266576	0.585155	TRUE	FALSE	FALSE	TRUE	TRUE	TRUE	7.55624	3.35554	9.95658	20.4282	28.9263	32.6486	27.4866	9.81024	14.9044	32.9295	31.7308	19.0142	6.95612	27.3344	17.4004	27.8915	7.55624	28.9263	14.9044	31.7308	2.72807	5.11435	7.42906	6.29627
FBGN0036837	CG18135	gene	2	18990026	18998283	0.95	-0.26	0.56	5.27e-10	0.0935663	8.44e-05	1.44e-08	0.24425	0.00119514	TRUE	FALSE	TRUE	TRUE	TRUE	TRUE	217.62	187.91	232.32	468.278	421.286	387.702	170.81	203.212	184.99	280.511	283.137	280.253	212.617	425.755	186.337	281.3	217.62	421.286	184.99	280.511	18.4723	33.0465	13.2624	1.30289
FBGN0036838	CG3808	gene	2	18997875	19000608	0.57	-0.12	0.11	0.000398888	0.441619	0.443339	0.00402518	0.661646	0.785355	TRUE	FALSE	FALSE	TRUE	TRUE	TRUE	182.105	181.199	218.215	292.281	324.865	272.616	204.186	172.38	185.867	187.82	222.929	205.023	193.84	296.587	187.478	205.257	182.105	292.281	185.867	205.023	17.2399	21.5468	13.0349	14.3341
FBGN0010114	HIG	gene	2	9227785	9247249	-1.34	1.76	-1.48	0.00595952	4.32e-05	0.000422959	0.0385331	0.000410978	0.00500141	TRUE	TRUE	TRUE	TRUE	TRUE	TRUE	25.6912	11.7444	39.8263	9.42841	8.9004	3.26486	187.498	78.4819	69.2617	48.7845	13.8314	35.5483	25.754	7.19789	111.747	32.7214	25.6912	8.9004	78.4819	35.5483	11.4645	2.78942	53.6961	14.4089
FBGN0034540	LRT	gene	2	20646360	20661070	0.13	4.56	-0.15	0.584827	4.11e-199	0.0468463	0.810464	7.06e-196	0.227634	FALSE	TRUE	FALSE	TRUE	TRUE	TRUE	53.6493	43.622	57.2503	58.1419	47.4688	71.0106	1265.37	1370.63	1375.59	1174.49	1172.41	1239.23	51.5072	58.8738	1337.2	1195.38	53.6493	58.1419	1370.63	1174.49	5.76625	9.62484	50.8308	31.0199
FBGN0004861	PH-P	gene	2	2126210	2138371	-0.09	-1.03	0.11	0.618785	6.7e-11	0.501381	0.831853	1.66e-09	0.824582	FALSE	TRUE	FALSE	TRUE	TRUE	TRUE	296.96	385.887	349.31	252.996	269.237	428.513	172.773	176.584	172.716	170.746	165.977	234.784	344.052	316.915	174.024	190.502	349.31	269.237	172.773	170.746	36.494	79.1893	1.81021	31.3724
FBGN0004863	C15	gene	2	21499986	21512814	-0.1	0	-0.98	0.672082	0.99018	0.00601064	0.860195	0.995218	0.0482469	FALSE	FALSE	TRUE	TRUE	TRUE	TRUE	36.27	26.8443	34.0183	32.9994	28.1846	26.9351	44.175	23.8249	35.0692	18.2942	10.5769	11.5739	32.3775	29.373	34.3563	13.4817	34.0183	28.1846	35.0692	11.5739	4.01911	2.6145	8.32317	3.42723
FBGN0004865	EIP78C	gene	2	21226609	21266503	-1.61	2.63	-2.79	0.000469565	2.46e-09	4.81e-09	0.00462409	5e-08	1.42e-07	TRUE	TRUE	TRUE	TRUE	TRUE	TRUE	35.5143	25.1665	29.04	9.42841	6.6753	8.16214	412.3	89.6936	158.688	43.9061	19.5267	22.321	29.907	8.08862	220.227	28.5846	29.04	8.16214	158.688	22.321	4.26872	1.12516	138.706	10.8938
FBGN0037016	CG13252	gene	2	20730591	20744508	0.35	1.61	-0.46	0.031311	6.22e-30	0.00107798	0.137039	4.95e-28	0.0112889	FALSE	TRUE	FALSE	TRUE	TRUE	TRUE	145.835	166.099	158.476	212.139	192.1	209.767	551.696	482.103	506.75	430.523	302.663	358.789	156.803	204.669	513.516	363.992	158.476	209.767	506.75	358.789	8.35669	8.93995	28.8113	52.3282
FBGN0037015	CMPY	gene	2	20712838	20719200	-0.03	7.3	-1.15	0.86486	3.8e-67	5.76e-08	0.945963	9.61e-65	1.47e-06	FALSE	TRUE	TRUE	TRUE	TRUE	TRUE	2.26687	1.67777	9.12687	3.1428	4.4502	4.08107	1049.4	728.76	691.74	467.112	251.406	338.949	4.35717	3.89136	823.3	352.489	2.26687	4.08107	728.76	338.949	3.38125	0.550342	160.59	88.5806
FBGN0005655	PCNA	gene	2	20261754	20262883	-0.18	-0.58	0.13	0.0690248	1.9e-09	0.177123	0.239348	3.93e-08	0.505668	FALSE	TRUE	FALSE	TRUE	TRUE	TRUE	1833.14	2055.27	1988	1802.4	1800.11	1553.26	1205.49	1485.55	1437.84	1594.03	1423.82	1526.92	1958.8	1718.59	1376.29	1514.92	1988	1800.11	1437.84	1526.92	93.0014	116.91	122.338	70.006
FBGN0011766	E2F1	gene	2	21620304	21660871	-0.35	-0.63	0.4	0.196938	4.22e-05	0.00392446	0.458568	0.000403727	0.0337891	FALSE	TRUE	FALSE	TRUE	TRUE	TRUE	401.992	573.797	430.622	190.14	233.636	508.502	295.481	299.913	335.788	384.178	387.279	495.196	468.804	310.759	310.394	422.217	430.622	233.636	299.913	387.279	75.1559	140.948	18.047	51.6188
FBGN0011762	DNAPOL-ALPHA50	gene	2	8340314	8344404	-0.16	-0.65	0.04	0.354084	0.000565135	0.815832	0.633977	0.00402979	0.950661	FALSE	TRUE	FALSE	TRUE	TRUE	TRUE	138.279	166.099	170.921	133.569	153.532	126.513	100.13	109.314	97.3171	104.887	101.701	109.952	158.433	137.871	102.254	105.513	166.099	133.569	100.13	104.887	14.3864	11.4422	5.12281	3.39716
FBGN0041789	PAX	gene	2	19400753	19426596	0.17	0.82	-0.21	0.15401	1.22e-09	0.0822839	0.39945	2.6e-08	0.326418	FALSE	TRUE	FALSE	TRUE	TRUE	TRUE	422.394	454.675	434.771	502.849	468.013	510.95	738.213	1003.45	765.386	759.819	693.196	668.803	437.28	493.937	835.682	707.273	434.771	502.849	765.386	693.196	13.2978	18.6274	119.145	38.467
FBGN0261975	CG42806	gene	2	13964653	13965455	-0.03	-0.88	-0.07	0.85822	7.59e-07	0.656185	0.941839	1.06e-05	0.899724	FALSE	TRUE	FALSE	TRUE	TRUE	TRUE	253.134	208.043	245.596	254.567	250.695	191.81	123.69	154.161	120.112	121.961	135.873	112.432	235.591	232.357	132.654	123.422	245.596	250.695	123.69	121.961	19.7208	28.7146	15.2774	9.62545
FBGN0001138	GRN	gene	2	8147368	8181444	0.51	-1.99	0.07	0.0662004	0.000351237	0.618636	0.232517	0.00269177	0.883889	FALSE	TRUE	FALSE	TRUE	TRUE	TRUE	32.4918	21.811	28.2103	48.7135	41.5352	46.5242	3.92666	11.2117	2.63019	8.53729	6.50889	8.26704	27.5044	45.591	5.92285	7.77107	28.2103	46.5242	3.92666	8.26704	4.38891	3.0039	3.77705	0.899293
FBGN0035943	CG5653	gene	2	8964912	8966374	-10.25	-10.16	NA	6.09e-14	7.01e-14	NA	2.28e-12	2.27e-12	NA	TRUE	TRUE	FALSE	TRUE	TRUE	FALSE	142.057	83.8885	96.247	0	0	0	0	0	0	0	0	0	107.398	0	0	0	96.247	0	0	0	25.0221	0	0	0
FBGN0266418	WAKE	gene	2	22639808	22683827	0.19	0.77	0.12	0.150751	4.12e-08	0.363291	0.394261	7.11e-07	0.72151	FALSE	TRUE	FALSE	TRUE	TRUE	TRUE	483.599	409.376	410.709	471.421	480.622	548.496	950.252	689.519	776.783	822.019	810.356	1020.15	434.561	500.179	805.518	884.176	410.709	480.622	776.783	822.019	34.6794	34.3709	108.366	96.2677
FBGN0034706	CG11275	gene	2	22179695	22182642	-0.96	0.09	-0.95	5.91e-10	0.485901	2.39e-12	1.61e-08	0.700751	9.96e-11	TRUE	FALSE	TRUE	TRUE	TRUE	TRUE	855.367	659.363	817.269	432.136	422.027	319.14	841.288	811.447	995.089	434.182	516.643	393.511	777.333	391.101	882.608	448.112	817.269	422.027	841.288	434.182	84.8548	51.0513	80.4638	51.2243
FBGN0265991	ZASP52	gene	2	15762565	15817004	0.55	2.4	-0.63	0.000151315	4.49e-116	2.94e-11	0.00171803	2.76e-113	1.11e-09	TRUE	TRUE	TRUE	TRUE	TRUE	TRUE	438.262	392.598	414.028	630.132	517.707	723.982	2235.25	2626.34	2189.2	1562.32	1390.46	1545.11	414.963	623.94	2350.26	1499.3	414.028	630.132	2235.25	1545.11	18.654	84.3254	196.12	77.2798
FBGN0052564	CG32564	gene	2	17206407	17207854	-1.89	-1.44	-0.05	0.0035042	0.00910414	0.38763	0.0247805	0.0418927	0.745201	TRUE	TRUE	FALSE	TRUE	TRUE	TRUE	10.5787	26.8443	9.95658	4.71421	1.4834	1.63243	0	4.20439	4.38365	2.43923	0	0	15.7932	2.61001	2.86268	0.813075	10.5787	1.63243	4.20439	0	7.81843	1.48913	2.02554	1.14986
FBGN0040465	DLIP3	gene	2	18128494	18130246	-1.91	-1.05	0.12	0.00174183	0.0140554	0.35723	0.0136862	0.0588703	0.715081	TRUE	FALSE	FALSE	TRUE	TRUE	TRUE	21.1575	10.0666	24.0617	3.1428	4.4502	2.44864	4.90833	8.40877	5.26038	10.9765	1.62722	21.4943	18.4286	3.34722	6.19249	11.366	21.1575	3.1428	5.26038	10.9765	6.03053	0.829818	1.57372	8.11537
FBGN0040466	DLIP2	gene	2	4644649	4645655	-0.56	-0.1	-0.14	0.00782934	0.575147	0.37214	0.0477685	0.765661	0.729373	TRUE	FALSE	FALSE	TRUE	TRUE	TRUE	139.035	172.81	132.754	102.141	106.063	76.7241	155.103	151.358	126.249	140.255	110.651	129.792	148.2	94.9761	144.237	126.9	139.035	102.141	151.358	129.792	17.59	13.005	12.8107	12.2578
FBGN0086676	SPIN	gene	2	16124981	16138238	0.24	0.18	0.57	0.0501307	0.129505	2.81e-07	0.192135	0.30658	6.41e-06	FALSE	FALSE	TRUE	TRUE	TRUE	TRUE	408.793	486.553	409.879	499.706	523.64	525.642	555.623	539.563	483.955	850.07	720.046	810.17	435.075	516.329	526.38	793.428	409.879	523.64	539.563	810.17	36.4032	11.7829	30.7072	54.3863
FBGN0086675	FNE	gene	2	12917477	12950417	-1.73	-0.44	2.3	0.00701449	0.0462972	0.00165892	0.0436571	0.146432	0.0164065	TRUE	FALSE	TRUE	TRUE	TRUE	TRUE	1.51125	38.5887	25.7212	1.5714	1.4834	5.7135	0.981666	5.60585	9.64403	50.0041	3.25444	87.6306	21.9404	2.92277	5.41052	46.9631	25.7212	1.5714	5.60585	50.0041	15.3711	1.97367	3.53909	34.5135
FBGN0040850	CG15210	gene	2	10839230	10839895	-0.12	-0.08	2.54	0.454777	0.596488	0.000359789	0.718652	0.779914	0.00430413	FALSE	FALSE	TRUE	TRUE	TRUE	TRUE	3.0225	3.35554	4.14858	0	2.2251	2.44864	2.945	1.40146	2.63019	13.4157	15.4586	31.4147	3.50887	1.55791	2.32555	20.0964	3.35554	2.2251	2.63019	15.4586	0.472332	1.10539	0.665948	8.04664
FBGN0010620	CG10939	gene	2	17394593	17405171	0.65	-0.13	0.35	1.17e-11	0.121357	4.72e-06	3.75e-10	0.29286	8.77e-05	TRUE	FALSE	FALSE	TRUE	TRUE	TRUE	1886.79	2102.24	1858.56	3301.52	3023.17	2903.27	1774.85	1956.44	1941.08	2448.98	2531.14	2288.32	1949.2	3075.99	1890.79	2422.81	1886.79	3023.17	1941.08	2448.98	108.831	166.816	82.2211	100.846
FBGN0030912	CG6023	gene	2	18314124	18321193	1.06	-0.13	1.58	0.00138389	0.578823	2.71e-07	0.0113286	0.768336	6.23e-06	TRUE	FALSE	TRUE	TRUE	TRUE	TRUE	21.1575	50.3331	21.5726	72.2845	71.9449	68.562	31.4133	23.8249	23.6717	97.569	90.3108	71.0965	31.021	70.9305	26.3033	86.3254	21.5726	71.9449	23.8249	90.3108	13.6567	1.68049	3.61386	11.1687
FBGN0030915	CG6179	gene	2	18380082	18381479	-0.18	-0.66	0.11	0.344315	0.00120087	0.548625	0.624604	0.00772784	0.850057	FALSE	TRUE	FALSE	TRUE	TRUE	TRUE	133.745	119.122	131.925	95.8555	111.997	124.065	75.5883	96.7009	74.5221	67.0787	112.278	95.0709	128.264	110.639	82.2704	91.476	131.925	111.997	75.5883	95.0709	6.50719	11.5562	10.2132	18.6269
FBGN0004170	SC	gene	2	396060	397497	0.18	3.45	-2.46	0.441865	2.47e-54	9.31e-40	0.709147	4.16e-52	1.54e-37	FALSE	TRUE	TRUE	TRUE	TRUE	TRUE	96.7199	48.6553	77.1635	109.998	67.4947	93.8646	1093.58	931.972	697.001	189.04	140.755	156.247	74.1796	90.4525	907.516	162.014	77.1635	93.8646	931.972	156.247	19.7354	17.5189	162.822	20.1298
FBGN0028543	NIMB2	gene	2	13965012	13967018	1.16	0.45	-0.07	0.000918731	0.0957117	0.713814	0.00808934	0.248556	0.918542	TRUE	FALSE	FALSE	TRUE	TRUE	TRUE	32.4918	33.5554	27.3806	56.5705	54.8858	127.329	31.4133	75.679	54.3573	31.7099	69.9705	40.5085	31.1426	79.5952	53.8165	47.3963	32.4918	56.5705	54.3573	40.5085	2.69534	33.7602	18.0754	16.3615
FBGN0002633	E(SPL)M7-HLH	gene	2	26037038	26038019	-1.79	0.28	-1.38	1.24e-18	0.0457003	1.38e-13	6.54e-17	0.145089	6.5e-12	TRUE	FALSE	TRUE	TRUE	TRUE	TRUE	232.732	224.821	219.045	67.5703	65.2696	57.9512	286.646	326.541	276.17	89.0317	108.21	129.792	225.533	63.597	296.452	109.011	224.821	65.2696	286.646	108.21	5.61049	4.1012	21.7013	16.6501
FBGN0002631	E(SPL)M5-HLH	gene	2	26028854	26029735	-3.06	-2.98	-0.06	1.2e-06	1.38e-06	0.516523	2.2e-05	1.84e-05	0.830803	TRUE	TRUE	FALSE	TRUE	TRUE	TRUE	42.315	33.5554	24.8915	6.28561	2.9668	1.63243	3.92666	1.40146	5.26038	1.21961	0	4.13352	33.5873	3.62828	3.5295	1.78438	33.5554	2.9668	3.92666	1.21961	7.11315	1.95639	1.60023	1.73411
FBGN0032409	CED-12	gene	2	12097838	12100839	-0.7	0	-0.23	0.00103123	0.984211	0.140136	0.00885415	0.992036	0.444693	TRUE	FALSE	FALSE	TRUE	TRUE	TRUE	154.903	169.455	126.946	87.9985	75.6534	98.7619	167.865	141.548	166.579	129.279	132.619	132.273	150.435	87.4713	158.664	131.39	154.903	87.9985	166.579	132.273	17.6392	9.44138	12.1143	1.49942
FBGN0032402	PLCXD	gene	2	12049418	12052049	-0.25	0.39	2.28	0.311392	0.145156	4.74e-10	0.593808	0.330403	1.55e-08	FALSE	FALSE	TRUE	TRUE	TRUE	TRUE	9.82311	10.0666	17.424	12.5712	5.9336	4.89729	16.6883	15.4161	42.9598	135.377	123.669	146.327	12.4379	7.8007	25.0214	135.124	10.0666	5.9336	16.6883	135.377	3.52711	3.39969	12.695	9.2517
FBGN0032400	CG6770	gene	2	12045343	12046118	-0.29	0.96	-1.06	0.0267071	5.32e-18	3.95e-18	0.122175	2.35e-16	2.59e-16	FALSE	TRUE	TRUE	TRUE	TRUE	TRUE	1213.53	1207.99	984.872	1066.98	858.889	838.252	2647.55	2246.54	2213.74	1304.99	957.62	1077.19	1135.47	921.374	2369.28	1113.27	1207.99	858.889	2246.54	1077.19	106.51	103.304	197.223	144.087
FBGN0051337	CG31337	gene	2	13543966	13545400	0.15	-0.07	2.35	0.50965	0.685534	1.99e-07	0.758311	0.837791	4.72e-06	FALSE	FALSE	TRUE	TRUE	TRUE	TRUE	16.6237	13.4222	0.829715	9.42841	12.6089	22.854	5.88999	8.40877	10.5208	42.6865	53.6983	47.9488	10.2919	14.9638	8.27318	48.1112	13.4222	12.6089	8.40877	47.9488	6.81722	5.72833	1.89293	4.49704
FBGN0259994	OTOPLA	gene	2	5625676	5648487	-1.45	-1.3	0.92	0.000199037	0.00077044	0.0132331	0.00217464	0.00529508	0.0912769	TRUE	TRUE	FALSE	TRUE	TRUE	TRUE	33.2475	83.8885	67.2069	15.714	20.7676	19.5891	16.6883	18.219	29.8088	73.1768	11.3906	126.486	61.4476	18.6903	21.5721	70.351	67.2069	19.5891	18.219	73.1768	21.0714	2.15881	5.85771	47.0298
FBGN0039064	CG4467	gene	2	23227727	23248903	-2.41	-0.45	0.17	0.0014634	0.0757901	0.146609	0.0118404	0.210512	0.456526	TRUE	FALSE	FALSE	TRUE	TRUE	TRUE	9.82311	18.4555	13.2754	1.5714	1.4834	1.63243	7.85333	0	6.13711	15.855	1.62722	28.1079	13.8513	1.56241	4.66348	15.1967	13.2754	1.5714	6.13711	15.855	3.54759	0.061172	3.37119	10.8207
FBGN0039065	RAD60	gene	2	23249443	23251477	-0.51	-0.69	0.05	0.00633701	0.000314474	0.762165	0.0404784	0.00244272	0.932858	TRUE	TRUE	FALSE	TRUE	TRUE	TRUE	166.993	142.61	179.218	117.855	111.997	102.843	96.2032	95.2994	115.728	102.447	96.8197	124.006	162.941	110.898	102.41	107.758	166.993	111.997	96.2032	102.447	15.2174	6.17771	9.4245	11.7165
FBGN0031277	CG13947	gene	2	779173	779655	0.03	5.84	-0.27	0.822871	0.000133786	0.0716877	NA	0.00113237	0.299715	FALSE	TRUE	FALSE	FALSE	TRUE	TRUE	0	0	0	1.5714	0	0	8.83499	5.60585	22.795	1.21961	3.25444	6.61363	0	0.523801	12.4119	3.6959	0	0	8.83499	3.25444	0	0.740766	7.45934	2.22411
FBGN0027903	POL31	gene	2	1775633	1777019	0.01	-0.68	0.09	0.946331	1.41e-05	0.539073	0.981635	0.000151813	0.844964	FALSE	TRUE	FALSE	TRUE	TRUE	TRUE	296.96	258.376	330.227	289.138	338.957	267.718	174.737	190.599	206.908	198.797	223.743	192.622	295.188	298.604	190.748	205.054	296.96	289.138	190.599	198.797	29.3595	29.8434	13.1345	13.4534
FBGN0085446	CG34417	gene	2	6540771	6589173	1.2	1.19	0.23	1.32e-08	5.07e-20	0.0249206	3.14e-07	2.49e-18	0.144477	TRUE	TRUE	FALSE	TRUE	TRUE	TRUE	311.317	395.954	359.267	642.704	692.006	1201.47	821.654	812.848	967.91	947.639	1064.2	1069.75	355.512	845.392	867.471	1027.2	359.267	692.006	821.654	1064.2	34.6545	252.586	71.1123	56.3028
FBGN0038009	CG17738	gene	2	12270890	12271300	6.94	1.51	0.34	2.21e-52	0.00804406	0.0753945	4.85e-50	0.0377425	0.309727	TRUE	TRUE	FALSE	TRUE	TRUE	TRUE	5.28937	3.35554	3.31886	587.704	621.545	377.907	5.88999	63.0658	8.7673	47.5649	61.8344	75.23	3.98792	529.052	25.9077	61.5431	3.35554	587.704	8.7673	61.8344	0.920384	107.765	26.301	11.2961
FBGN0015396	JUMU	gene	2	10350182	10361612	-0.19	-1.01	-0.04	0.0643537	3.36e-27	0.648185	0.228353	2.33e-25	0.896403	FALSE	TRUE	FALSE	TRUE	TRUE	TRUE	1436.44	1528.45	1311.78	1337.26	1209.71	1185.14	754.901	760.994	718.919	732.987	672.856	759.741	1425.56	1244.04	744.938	721.861	1436.44	1209.71	754.901	732.987	88.7886	66.6778	18.5657	36.3325
FBGN0015391	GLU	gene	2	16733617	16738388	0.21	-0.57	0.12	0.104413	7.68e-07	0.29688	0.315628	1.06e-05	0.6596	FALSE	TRUE	FALSE	TRUE	TRUE	TRUE	471.509	521.786	507.786	557.848	524.382	668.48	356.345	332.147	362.966	352.468	381.583	422.446	500.36	583.57	350.486	385.499	507.786	557.848	356.345	381.583	21.1863	61.5751	13.2466	28.702
FBGN0015399	KEK1	gene	2	12817000	12822787	-0.64	2.04	-0.27	0.000187412	3.93e-70	0.0108609	0.00206015	1.06e-67	0.0780347	TRUE	TRUE	FALSE	TRUE	TRUE	TRUE	431.461	422.798	425.644	230.996	224.735	337.913	2158.68	1695.77	1771	1401.34	1502.74	1682.34	426.634	264.548	1875.15	1528.81	425.644	230.996	1771	1502.74	3.60558	51.9396	202.827	116.192
FBGN0262717	SKELETOR	gene	2	10686943	10696270	-0.02	1.29	0.06	0.913184	1.85e-15	0.674209	0.968277	7.05e-14	0.904981	FALSE	TRUE	FALSE	TRUE	TRUE	TRUE	482.844	335.554	402.412	322.137	403.485	478.302	864.848	1185.64	1230.05	908.612	1336.76	1194.59	406.937	401.308	1093.51	1146.65	402.412	403.485	1185.64	1194.59	60.216	63.7723	162.704	178.048
FBGN0039844	CG1607	gene	2	31382109	31391893	1.1	-1.42	0.94	7.02e-29	5.61e-47	1.09e-10	6.56e-27	8.16e-45	3.77e-09	TRUE	TRUE	TRUE	TRUE	TRUE	TRUE	1044.27	1172.76	1152.47	2562.96	2409.04	2273.16	433.896	442.862	445.379	976.91	680.179	954.016	1123.17	2415.05	440.712	870.368	1152.47	2409.04	442.862	954.016	56.3997	118.387	4.92807	134.809
FBGN0063491	GSTE9	gene	2	18409048	18409835	5.17	0.03	-0.02	0.000527229	0.585819	0.698168	0.00508598	NA	NA	TRUE	FALSE	FALSE	TRUE	FALSE	FALSE	0	0	0	10.9998	11.8672	4.08107	0	2.80292	0	0	0.813611	0	0	8.9827	0.934308	0.271204	0	10.9998	0	0	0	3.48401	1.32131	0.38354
FBGN0063494	GSTE6	gene	2	18406011	18406761	0.14	1.53	0.76	0.569844	7.72e-07	0.000113785	0.801141	1.07e-05	0.00156109	FALSE	TRUE	TRUE	TRUE	TRUE	TRUE	25.6912	33.5554	22.4023	32.9994	40.7935	22.0378	78.5333	107.913	81.5359	150.012	161.909	163.687	27.2163	31.9436	89.3273	158.536	25.6912	32.9994	81.5359	161.909	4.67919	7.6933	13.1989	6.07075
FBGN0035515	CG14997	gene	2	4240173	4242603	0.77	-0.45	0.29	3.18e-08	0.000471457	0.0168642	7.33e-07	0.00344706	0.109742	TRUE	FALSE	FALSE	TRUE	TRUE	TRUE	361.944	395.954	365.075	729.131	674.205	553.393	305.298	264.876	284.937	356.127	340.089	375.323	374.324	652.243	285.037	357.18	365.075	674.205	284.937	356.127	15.3476	73.406	16.5022	14.4036
FBGN0264437	LNCRNA_CR43855	gene	2	8590370	8594489	-0.55	-0.04	0.02	0.00370168	0.121516	0.849101	0.0259319	0.29316	NA	TRUE	FALSE	FALSE	TRUE	TRUE	FALSE	15.1125	21.811	0	0	0	0.816214	0	0	0	0	0.813611	0	12.3078	0.272071	0	0.271204	15.1125	0	0	0	9.12248	0.384767	0	0.38354
FBGN0259209	MLP60A	gene	2	24074602	24078223	-0.01	0.63	-2.54	0.961458	0.0463107	9.33e-05	0.987273	0.146432	0.00130141	FALSE	FALSE	TRUE	TRUE	TRUE	TRUE	83.1187	97.3106	82.1418	89.5699	57.1109	112.638	75.5883	469.49	199.895	21.953	43.1214	28.1079	87.5237	86.4395	248.324	31.0608	83.1187	89.5699	199.895	28.1079	6.93188	22.7765	164.416	8.8906
FBGN0043364	CBT	gene	2	476446	479688	0.45	-0.02	0.52	0.011059	0.892358	0.00271679	0.0631006	0.946421	0.0246537	FALSE	FALSE	TRUE	TRUE	TRUE	TRUE	143.569	139.255	142.711	177.568	187.65	235.886	162.957	161.168	121.866	197.577	219.675	254.625	141.845	200.368	148.663	223.959	142.711	187.65	161.168	219.675	1.86455	25.4499	18.963	23.4857
FBGN0046258	CG12880	gene	2	27685962	27692790	-0.28	2.07	-1.21	0.0725293	7.15e-51	2.55e-19	0.247487	1.12e-48	1.77e-17	FALSE	TRUE	TRUE	TRUE	TRUE	TRUE	331.719	300.321	373.372	224.711	290.746	294.653	1796.45	1331.39	1436.96	736.646	597.19	608.454	335.137	270.037	1521.6	647.43	331.719	290.746	1436.96	608.454	29.9208	32.0902	199.069	63.2527
FBGN0030038	CG1440	gene	2	8437057	8441264	-0.53	-0.35	0.07	1.77e-05	0.000508574	0.525056	0.000257781	0.00369017	0.834302	TRUE	FALSE	FALSE	TRUE	TRUE	TRUE	691.396	669.43	675.388	504.42	482.847	408.107	600.779	552.176	530.422	589.073	630.548	549.758	678.738	465.125	561.126	589.793	675.388	482.847	552.176	589.073	9.27526	41.2682	29.4123	32.9865
FBGN0001085	FZ	gene	2	14274343	14368639	-0.31	-0.85	-0.32	0.0159915	2.34e-08	0.0524548	0.083379	4.17e-07	0.246204	FALSE	TRUE	FALSE	TRUE	TRUE	TRUE	408.037	384.209	380.839	323.709	307.064	307.713	267.013	200.409	207.785	185.381	188.758	142.193	391.028	312.828	225.069	172.111	384.209	307.713	207.785	185.381	12.1053	7.69815	29.8114	21.1998
FBGN0001086	FZY	gene	2	16310956	16313097	-0.25	-0.68	-0.03	0.0286615	3.08e-10	0.72418	0.128524	7.14e-09	0.922509	FALSE	TRUE	FALSE	TRUE	TRUE	TRUE	1265.67	1483.15	1266.15	1180.12	1174.11	994.149	809.874	829.666	975.801	851.29	870.564	830.837	1338.32	1116.13	871.78	850.897	1266.15	1174.11	829.666	851.29	102.408	86.2869	73.9961	16.2206
FBGN0030160	CG9691	gene	2	9884442	9885044	0.56	-0.38	1.09	0.00135179	0.0372526	6.72e-13	0.0111074	0.124917	3.02e-11	TRUE	FALSE	TRUE	TRUE	TRUE	TRUE	324.163	204.688	273.806	466.706	415.352	359.951	242.471	215.825	179.73	459.794	494.675	432.366	267.552	414.003	212.675	462.278	273.806	415.352	215.825	459.794	48.9755	43.5934	25.7109	25.4983
FBGN0025186	ARI-2	gene	2	22212835	22217264	-0.68	-0.24	-0.36	3.48e-05	0.10176	0.0234352	0.000467783	0.259105	0.138205	TRUE	FALSE	FALSE	TRUE	TRUE	TRUE	293.182	291.932	267.168	182.283	149.082	186.913	291.555	238.249	220.936	197.577	160.281	202.542	284.094	172.759	250.246	186.8	291.932	182.283	238.249	197.577	11.9792	16.8489	30.0523	18.861
FBGN0034010	CG8157	gene	2	15325503	15326386	0.01	-2.32	3.21	0.964605	0.00244804	6.06e-05	0.987686	0.0141815	0.000883527	FALSE	TRUE	TRUE	TRUE	TRUE	TRUE	31.7362	40.2665	1.65943	3.1428	11.8672	61.2161	1.96333	5.60585	0.87673	74.3964	16.2722	15.7074	24.554	25.4087	2.8153	35.4587	31.7362	11.8672	1.96333	16.2722	16.5593	25.5689	2.02246	27.5341
FBGN0039564	NEP7	gene	2	27954917	27957326	3.87	0.01	0.14	1.1e-06	0.936654	0.197406	2.03e-05	NA	0.536479	TRUE	FALSE	FALSE	TRUE	FALSE	TRUE	3.0225	1.67777	0	25.1424	33.3765	30.1999	1.96333	2.80292	0.87673	6.09806	6.50889	3.30681	1.56676	29.573	1.881	5.30459	1.67777	30.1999	1.96333	6.09806	1.23642	3.39065	0.788518	1.42256
FBGN0037092	M6	gene	2	21507852	21512749	-0.43	1.85	-2.15	0.000123139	1.74e-30	2.43e-35	0.00143999	1.41e-28	3.31e-33	FALSE	TRUE	TRUE	TRUE	TRUE	TRUE	779.804	864.051	748.403	614.418	576.301	562.372	4127.9	2578.69	2623.18	792.748	617.531	661.363	797.419	584.364	3109.92	690.547	779.804	576.301	2623.18	661.363	48.8286	21.9995	720.05	74.4496
FBGN0037098	WNK	gene	2	21543850	21554928	0.33	-0.01	0.6	0.148945	0.945206	0.000191218	0.392166	0.974976	0.00245925	FALSE	FALSE	TRUE	TRUE	TRUE	TRUE	144.324	228.177	194.153	186.997	184.683	381.172	217.93	190.599	181.483	295.146	272.56	359.616	188.885	250.951	196.671	309.107	194.153	186.997	190.599	295.146	34.4347	92.0852	15.4863	36.8862
FBGN0015569	ALPHA-EST10	gene	2	7486583	7493845	2.35	1.04	1.55	2.18e-09	0.00647974	1.02e-07	5.65e-08	0.0317374	2.52e-06	TRUE	TRUE	TRUE	TRUE	TRUE	TRUE	10.5787	10.0666	15.7646	83.2843	63.7862	62.0323	33.3766	47.6497	24.5484	101.228	113.906	111.605	12.1366	69.7009	35.1916	108.913	10.5787	63.7862	33.3766	111.605	2.57385	9.63155	9.51797	5.51462
FBGN0032140	CG13117	gene	2	9736645	9737949	0.26	2.69	0.69	0.334392	2.9e-17	2.47e-05	0.615637	1.21e-15	0.000394083	FALSE	TRUE	TRUE	TRUE	TRUE	TRUE	18.8906	10.0666	21.5726	25.1424	20.0259	28.5675	127.617	126.132	129.756	226.848	224.557	194.275	16.8433	24.5786	127.835	215.227	18.8906	25.1424	127.617	224.557	4.91532	3.50981	1.48771	14.8443
FBGN0032147	IP3K1	gene	2	9782384	9788499	0.33	-1.7	1.01	0.104963	5.07e-08	0.000792985	0.316546	8.6e-07	0.00868807	FALSE	TRUE	TRUE	TRUE	TRUE	TRUE	81.6074	72.1441	84.6309	109.998	108.288	97.1295	22.5783	21.0219	28.0554	62.2003	52.0711	53.7357	79.4608	105.139	23.8852	56.0024	81.6074	108.288	22.5783	53.7357	5.31892	5.70616	3.01643	4.43495
FBGN0035490	CG1136	gene	2	4046596	4059660	-1.11	1.37	0.03	0.00261951	3e-05	0.891255	0.0193151	0.000298945	0.973244	TRUE	TRUE	FALSE	TRUE	TRUE	TRUE	40.0481	65.433	48.9532	25.1424	10.3838	24.4864	80.4966	182.19	204.278	141.475	175.74	162.861	51.4781	20.0042	155.655	160.025	48.9532	24.4864	182.19	162.861	10.516	6.80793	53.9046	14.1315
FBGN0035497	CG14995	gene	2	4094343	4103256	0.23	1.72	-0.2	0.325091	6.59e-08	0.289944	0.60587	1.09e-06	0.653452	FALSE	TRUE	FALSE	TRUE	TRUE	TRUE	43.8262	48.6553	51.4423	51.8563	58.5943	66.1134	102.093	186.394	257.759	130.499	156.213	148.807	47.9746	58.8546	182.082	145.173	48.6553	58.5943	186.394	148.807	3.14631	5.82334	63.6233	10.8079
FBGN0003716	TKV	gene	2	5219000	5271384	0.24	0.58	-1.39	0.0172152	4.24e-09	5.82e-43	0.0885506	8.32e-08	1.12e-40	FALSE	TRUE	TRUE	TRUE	TRUE	TRUE	1734.91	1619.05	1801.31	2152.82	2138.32	1838.11	3069.67	2804.33	2410.13	1050.09	1067.46	1004.44	1718.42	2043.09	2761.38	1040.66	1734.91	2138.32	2804.33	1050.09	75.3171	145.057	270.962	26.5737
FBGN0003710	TIPE	gene	2	4188499	4193788	-2.63	-2.97	0.06	0.000212221	0.000232526	0.482827	0.0022991	0.0018722	0.812502	TRUE	TRUE	FALSE	TRUE	TRUE	TRUE	21.1575	15.0999	19.0834	1.5714	2.2251	2.44864	3.92666	0	0.87673	3.65884	3.25444	3.30681	18.4469	2.08172	1.60113	3.4067	19.0834	2.2251	0.87673	3.30681	2.51361	0.372207	1.6829	0.179567
FBGN0261444	CG3638	gene	2	1215289	1236684	-0.05	0.52	0.39	0.81585	0.000598136	0.0112397	0.925379	0.00423626	0.0800718	FALSE	TRUE	FALSE	TRUE	TRUE	TRUE	231.221	291.932	256.382	163.426	166.883	406.475	464.328	358.774	383.131	451.257	519.897	664.67	259.845	245.594	402.078	545.275	256.382	166.883	383.131	519.897	24.9058	113.768	45.1267	88.9542
FBGN0261446	CG13377	gene	2	258335	263999	0.03	-0.26	-0.52	0.858257	0.0854386	0.00213441	0.941839	0.229461	0.0201602	FALSE	FALSE	TRUE	TRUE	TRUE	TRUE	249.356	219.788	248.915	254.567	237.344	245.681	194.37	243.854	190.25	129.279	153.772	130.619	239.353	245.864	209.492	137.89	248.915	245.681	194.37	130.619	13.8357	7.03252	24.3563	11.2438
FBGN0029932	CG4607	gene	2	7069413	7072689	0.21	2.53	-3.17	0.290504	0.000304195	5.53e-05	0.572529	0.00237577	0.000817502	FALSE	TRUE	TRUE	TRUE	TRUE	TRUE	1.51125	1.67777	3.31886	6.28561	4.4502	4.89729	17.67	18.219	21.9183	1.21961	0.813611	2.48011	2.16929	5.21103	19.2691	1.50444	1.67777	4.89729	18.219	1.21961	0.815705	0.781455	1.88661	0.709532
FBGN0027570	NEP2	gene	2	4719458	4731878	-2.62	-2.11	-1.17	6.16e-33	7.31e-26	2.7e-05	7e-31	4.68e-24	0.000425919	TRUE	TRUE	TRUE	TRUE	TRUE	TRUE	493.423	320.454	472.938	76.9987	70.4615	59.5836	113.873	98.1024	99.0705	26.8315	52.8847	44.642	428.938	69.0146	103.682	41.4527	472.938	70.4615	99.0705	44.642	77.1644	7.18291	7.21709	10.8726
FBGN0027572	CG5009	gene	2	17760940	17764541	0.71	0.09	0.2	0.000109971	0.623769	0.203255	0.00131337	0.80032	0.54363	TRUE	FALSE	FALSE	TRUE	TRUE	TRUE	127.7	102.344	120.309	215.282	206.193	182.832	136.452	127.533	138.523	152.452	175.74	147.98	116.784	201.436	134.169	158.724	120.309	206.193	136.452	152.452	10.6475	13.6681	4.76817	12.1699
FBGN0036124	CG7839	gene	2	11074769	11078736	0.8	0.18	-0.01	6.04e-08	0.173284	0.93994	1.34e-06	0.372171	0.98511	TRUE	FALSE	FALSE	TRUE	TRUE	TRUE	231.977	228.177	239.788	397.565	381.234	467.691	268.976	311.125	278.8	243.923	296.154	306.707	233.314	415.496	286.3	282.261	231.977	397.565	278.8	296.154	4.83356	37.5043	18.0057	27.4498
FBGN0024179	WIT	gene	2	4064152	4071717	-0.91	-1.44	-0.46	3.11e-08	1.04e-10	0.0405944	7.18e-07	2.54e-09	0.205236	TRUE	TRUE	FALSE	TRUE	TRUE	TRUE	324.163	291.932	300.357	135.141	162.432	172.221	153.14	112.117	78.9057	65.8591	63.4616	90.1107	305.484	156.598	114.721	73.1438	300.357	162.432	112.117	65.8591	13.6485	15.6902	30.3618	12.0373
FBGN0033667	REB	gene	2	11904323	11912779	3.47	1.39	0.35	6.86e-13	0.00780525	0.0334889	2.35e-11	0.0368636	0.179624	TRUE	TRUE	FALSE	TRUE	TRUE	TRUE	2.26687	13.4222	6.63772	84.8557	80.8453	73.4593	7.85333	85.4892	21.0415	169.526	126.11	132.273	7.44225	79.7201	38.128	142.636	6.63772	80.8453	21.0415	132.273	4.58952	4.72011	33.9194	19.1799
FBGN0033661	CG13185	gene	2	11867876	11885585	0.94	0.05	0.19	5.03e-05	0.71337	0.185258	0.000647069	0.854155	0.51692	TRUE	FALSE	FALSE	TRUE	TRUE	TRUE	238.022	286.899	256.382	403.85	385.684	791.728	266.031	278.891	312.116	303.684	294.527	406.738	260.434	527.087	285.679	334.983	256.382	403.85	278.891	303.684	20.1586	187.276	19.4167	50.8761
FBGN0038438	DER-2	gene	2	16482694	16484223	0.33	0.55	-0.02	0.0799284	0.0042267	0.864918	0.265276	0.022277	0.966163	FALSE	TRUE	FALSE	TRUE	TRUE	TRUE	134.501	95.6328	117.82	163.426	155.757	141.205	172.773	177.986	221.813	200.017	178.994	184.355	115.984	153.463	190.857	187.789	117.82	155.757	177.986	184.355	15.9209	9.21552	21.9921	8.9191
FBGN0034199	GBP1	gene	2	17136451	17136903	4.92	0.07	0.02	0.000781038	0.295721	0.807347	0.00702152	NA	0.949105	TRUE	FALSE	FALSE	TRUE	FALSE	TRUE	0	0	0	6.28561	10.3838	7.34593	0	2.80292	2.63019	2.43923	4.88166	0	0	8.00511	1.81104	2.4403	0	7.34593	2.63019	2.43923	0	1.7368	1.28254	1.99293
FBGN0034198	CG11400	gene	2	17134129	17135345	0.38	3.46	-0.17	0.0484058	0.001003	0.257531	0.188441	0.00664877	0.618816	FALSE	TRUE	FALSE	TRUE	TRUE	TRUE	0.755624	0	0.829715	6.28561	2.9668	6.52971	15.7067	5.60585	19.2881	13.4157	4.88166	4.13352	0.528446	5.26071	13.5335	7.47698	0.755624	6.28561	15.7067	4.88166	0.37489	1.6251	5.79325	4.21044
FBGN0034229	CG4847	gene	2	17511513	17513855	-0.02	2.32	-0.11	0.916347	0.00415532	0.00111221	0.969636	0.022036	0.0115818	FALSE	TRUE	FALSE	TRUE	TRUE	TRUE	3.77812	3.35554	4.97829	1.5714	5.1919	4.08107	13.7433	221.431	5.26038	0	0	1.65341	4.03732	3.61479	80.1449	0.551136	3.77812	4.08107	13.7433	0	0.687371	1.51439	99.9644	0.779424
FBGN0034221	CG10764	gene	2	17453399	17455729	-0.06	-0.2	1.74	0.791715	0.374185	0.000186891	0.914504	0.598073	0.00241029	FALSE	FALSE	TRUE	TRUE	TRUE	TRUE	24.9356	15.0999	8.29715	6.28561	12.6089	22.854	4.90833	18.219	10.5208	63.4199	36.6125	37.2017	16.1109	13.9162	11.216	45.7447	15.0999	12.6089	10.5208	37.2017	6.83013	6.82689	5.45626	12.5006
FBGN0031610	CG15436	gene	2	4463611	4465075	-0.67	-0.72	0	0.00650504	0.00434154	0.996279	0.0412001	0.0227289	0.999699	TRUE	TRUE	FALSE	TRUE	TRUE	TRUE	88.408	72.1441	77.9932	45.5707	45.2437	48.1566	37.3033	51.8541	52.6038	57.3218	45.5622	39.6818	79.5151	46.3237	47.2537	47.5219	77.9932	45.5707	51.8541	45.5622	6.72638	1.30296	7.04268	7.33362
FBGN0034224	INSB	gene	2	17475214	17476272	-3.2	-0.56	-0.02	0.000509192	0.0639367	0.896509	0.00495993	0.18607	0.97372	TRUE	FALSE	FALSE	TRUE	TRUE	TRUE	18.8906	10.0666	25.7212	4.71421	0	0	11.78	4.20439	7.89057	10.9765	1.62722	9.92044	18.2261	1.5714	7.95832	7.50806	18.8906	0	7.89057	9.92044	6.40819	2.2223	3.0931	4.18067
FBGN0051721	TRIM9	gene	2	10544883	10628054	0.83	-0.02	0.01	0.00605815	0.938087	0.977224	0.0390864	0.971093	0.995746	TRUE	FALSE	FALSE	TRUE	TRUE	TRUE	38.5368	23.4888	23.232	59.7133	56.3692	59.5836	48.1016	15.4161	24.5484	31.7099	24.4083	33.8949	28.4192	58.5554	29.3554	30.0044	23.4888	59.5836	24.5484	31.7099	7.15501	1.54677	13.7699	4.05629
FBGN0051720	MTHL15	gene	2	10234585	10238317	-0.3	-1.68	0.04	0.190008	0.0102572	0.529288	0.449862	0.0460394	0.836924	FALSE	TRUE	FALSE	TRUE	TRUE	TRUE	7.55624	16.7777	4.97829	1.5714	2.2251	7.34593	0	1.40146	1.75346	6.09806	1.62722	0	9.77074	3.71414	1.05164	2.5751	7.55624	2.2251	1.40146	1.62722	5.06521	2.58189	0.75738	2.57817
FBGN0037750	WHAMY	gene	2	9771795	9774419	0.04	0.04	2.75	0.59342	0.588823	0.0023788	NA	NA	0.0220853	FALSE	FALSE	TRUE	FALSE	FALSE	TRUE	0	0	0	0	0.7417	1.63243	0	0	2.63019	15.855	10.5769	12.4006	0	0.791376	0.87673	12.9442	0	0.7417	0	12.4006	0	0.667361	1.23988	2.18876
FBGN0037754	CG8500	gene	2	9784653	9789323	-2.65	-0.43	0.07	0.0050615	0.0761089	0.515392	0.0338981	0.211192	0.830697	TRUE	FALSE	FALSE	TRUE	TRUE	TRUE	6.80062	11.7444	9.95658	0	0	1.63243	4.90833	2.80292	1.75346	7.31768	0.813611	8.26704	9.50053	0.544143	3.1549	5.46611	9.95658	0	2.80292	7.31768	2.04388	0.769534	1.3118	3.31256
FBGN0004242	SYT1	gene	2	2772327	2799979	-0.24	-1.25	0.23	0.308906	0.00870394	0.0501576	0.591154	0.0402886	0.239224	FALSE	TRUE	FALSE	TRUE	TRUE	TRUE	9.82311	38.5887	24.8915	9.42841	1.4834	28.5675	8.83499	2.80292	7.89057	41.4668	0	50.4289	24.4344	13.1598	6.5095	30.6319	24.8915	9.42841	7.89057	41.4668	11.7479	11.3675	2.64915	21.9669
FBGN0005626	PLE	gene	2	6713356	6719525	6.64	0.25	3.27	3.95e-09	0.0699654	5.41e-07	9.9e-08	0.197916	1.18e-05	TRUE	FALSE	TRUE	TRUE	TRUE	TRUE	34.0031	5.03331	0.829715	1906.11	1811.97	1679.77	18.6517	110.716	115.728	1104.97	951.925	857.292	13.2887	1799.28	81.6985	971.395	5.03331	1811.97	110.716	951.925	14.7475	92.8383	44.6278	102.047
FBGN0003507	SRP	gene	2	15986152	16004085	0.12	-0.41	2.61	0.618016	0.114485	6.38e-11	0.831396	0.282249	2.3e-09	FALSE	FALSE	TRUE	TRUE	TRUE	TRUE	34.7587	25.1665	5.80801	21.9996	13.3506	47.3404	11.78	11.2117	8.7673	78.0552	71.5977	60.3494	21.9111	27.5636	10.5863	70.0008	25.1665	21.9996	11.2117	71.5977	12.0412	14.4232	1.307	7.31606
FBGN0003502	BTK29A	gene	2	8258373	8301079	-0.34	-0.54	-0.23	0.000416682	1.07e-08	0.0325681	0.00417659	2.01e-07	0.176425	FALSE	TRUE	FALSE	TRUE	TRUE	TRUE	975.511	994.917	969.107	741.702	767.66	788.463	768.644	669.899	689.11	546.387	593.122	652.269	979.845	765.941	709.218	597.259	975.511	767.66	689.11	593.122	10.9735	19.1288	42.7466	43.3253
FBGN0035132	MTHL10	gene	2	332801	342915	2.2	0.33	1.76	1.3e-55	0.0427224	4.61e-45	3.15e-53	0.137877	9.27e-43	TRUE	FALSE	TRUE	TRUE	TRUE	TRUE	194.195	150.999	182.537	840.7	783.977	852.128	210.076	276.088	249.868	829.337	835.578	847.371	175.911	825.602	245.344	837.429	182.537	840.7	249.868	835.578	18.2467	29.8005	27.1383	7.47792
FBGN0266687	LNCRNA_CR45177	gene	2	27091705	27092199	0.08	2.33	-0.21	0.61327	0.00182795	0.230103	0.829234	0.011028	0.581907	FALSE	TRUE	FALSE	TRUE	TRUE	TRUE	2.26687	1.67777	0.829715	1.5714	2.9668	3.26486	17.67	12.6132	12.2742	10.9765	5.69528	8.26704	1.59145	2.60102	14.1858	8.31294	1.67777	2.9668	12.6132	8.26704	0.589883	0.738148	2.46758	2.1563
FBGN0034420	CG10737	gene	2	19164143	19178223	0.39	0.71	-0.28	0.0158379	1.05e-05	0.0468462	0.0827715	0.000116476	0.227634	FALSE	TRUE	FALSE	TRUE	TRUE	TRUE	189.662	167.777	188.345	256.139	218.06	263.637	273.885	351.767	357.706	263.436	280.696	240.571	181.928	245.945	327.786	261.568	188.345	256.139	351.767	263.436	10.0207	19.9542	38.1909	16.4341
FBGN0030504	CG2691	gene	2	13619276	13624408	0.72	0.25	0.17	1.33e-10	0.0131043	0.0597545	3.9e-09	0.0557324	0.26719	TRUE	FALSE	FALSE	TRUE	TRUE	TRUE	506.268	503.331	535.996	846.986	812.162	912.528	651.826	692.322	629.492	704.936	768.862	763.874	515.198	857.225	657.88	745.891	506.268	846.986	651.826	763.874	14.755	41.609	26.005	29.0308
FBGN0030507	CG11164	gene	2	13668014	13669573	-0.16	-0.67	0	0.402907	0.00173262	0.978769	0.676927	0.0105343	0.995893	FALSE	TRUE	FALSE	TRUE	TRUE	TRUE	157.17	152.677	177.559	111.57	174.3	138.756	80.4966	92.4965	132.386	80.4945	109.024	114.085	162.469	141.542	101.793	101.201	157.17	138.756	92.4965	109.024	10.827	25.685	22.1804	14.7869
FBGN0030500	NDC80	gene	2	13609671	13612062	0.02	-0.53	-0.07	0.882199	0.00094831	0.646678	0.953439	0.00634991	0.896132	FALSE	TRUE	FALSE	TRUE	TRUE	TRUE	233.488	206.366	230.661	213.711	252.92	216.297	145.287	175.183	163.072	126.84	159.468	164.514	223.505	227.642	161.18	150.274	230.661	216.297	163.072	159.468	12.174	17.9049	12.2782	16.698
FBGN0030501	BTHD	gene	2	13612131	13613228	0.18	-0.03	0.51	0.344388	0.885126	0.00101515	0.624604	0.942616	0.0107281	FALSE	FALSE	TRUE	TRUE	TRUE	TRUE	116.366	186.232	167.602	175.997	191.359	170.589	140.378	165.373	177.976	235.385	248.151	231.477	156.734	179.315	161.242	238.338	167.602	175.997	165.373	235.385	29.54	8.7978	15.6247	7.1202
FBGN0038083	UGT37A3	gene	2	12741958	12743680	0.14	-0.08	6.02	0.425601	0.243548	3.31e-05	0.695727	NA	0.000515227	FALSE	FALSE	TRUE	TRUE	FALSE	TRUE	2.26687	0	3.31886	3.1428	2.2251	7.34593	0	0	0	13.4157	12.2042	13.2273	1.86191	4.23794	0	12.9491	2.26687	3.1428	0	13.2273	1.38485	2.22938	0	0.53231
FBGN0038088	CG10126	gene	2	12855544	12859246	4.14	3.21	2.35	2.29e-44	3.56e-20	1.51e-28	3.74e-42	1.76e-18	1.68e-26	TRUE	TRUE	TRUE	TRUE	TRUE	TRUE	15.1125	15.0999	18.2537	350.423	301.13	234.254	128.598	144.351	229.703	1007.4	917.753	722.539	16.1554	295.269	167.551	882.564	15.1125	301.13	144.351	917.753	1.48377	47.6066	44.4166	118.926
FBGN0003308	RY	gene	2	13032528	13038020	-2.29	-1.99	-0.08	9.65e-06	8.34e-05	0.594043	0.000149158	0.000751873	0.873153	TRUE	TRUE	FALSE	TRUE	TRUE	TRUE	26.4468	70.4663	34.0183	7.85701	6.6753	7.34593	5.88999	8.40877	13.151	3.65884	6.50889	9.92044	43.6438	7.29275	9.14991	6.69606	34.0183	7.34593	8.40877	6.50889	19.2166	0.483895	3.01024	2.55971
FBGN0033853	CG6145	gene	2	13537371	13547577	0.73	1.26	0.14	0.000721397	4.14e-10	0.277738	0.00659763	9.27e-09	0.640256	TRUE	TRUE	FALSE	TRUE	TRUE	TRUE	83.1187	68.7885	98.7361	138.283	167.624	137.124	246.398	222.832	205.155	245.142	259.542	251.318	83.5478	147.677	224.795	252.001	83.1187	138.283	222.832	251.318	12.2298	14.1126	16.8946	5.89841
FBGN0003300	RUN	gene	2	20690670	20697321	-3.02	-0.61	0.06	0.00486432	0.0143726	0.288262	0.0329212	0.0599394	0.651885	TRUE	FALSE	FALSE	TRUE	TRUE	TRUE	4.53375	8.38885	10.7863	0	0.7417	0	0	0	1.75346	1.21961	0	9.09374	7.90296	0.247233	0.584487	3.43778	8.38885	0	0	1.21961	2.57561	0.349641	0.826589	4.03024
FBGN0032813	PCNA2	gene	2	19582823	19583990	-3.45	-0.15	-0.05	0.00158897	0.361384	0.588738	0.0126849	0.585893	0.870368	TRUE	FALSE	FALSE	TRUE	TRUE	TRUE	6.80062	15.0999	8.29715	1.5714	0	0	1.96333	14.0146	0	1.21961	1.62722	5.78693	10.0659	0.523801	5.32598	2.87792	8.29715	0	1.96333	1.62722	3.61164	0.740766	6.19586	2.0637
FBGN0000504	DSX	gene	2	7924323	7967408	-0.17	-0.27	-1.31	0.403247	0.165081	8.01e-07	0.676927	0.360044	1.7e-05	FALSE	FALSE	TRUE	TRUE	TRUE	TRUE	125.434	100.666	107.863	108.427	80.8453	104.475	106.02	96.7009	82.4127	34.1492	36.6125	35.5483	111.321	97.9158	95.0445	35.4366	107.863	104.475	96.7009	35.5483	10.4027	12.178	9.70853	1.00874
FBGN0051028	CG31028	gene	2	30166631	30171207	0.36	0.82	0.2	0.00679321	8.52e-11	0.0839975	0.0425156	2.09e-09	0.3294	FALSE	TRUE	FALSE	TRUE	TRUE	TRUE	322.652	313.743	377.52	474.563	432.411	426.88	593.908	650.278	704.014	681.764	868.936	720.886	337.972	444.618	649.4	757.195	322.652	432.411	650.278	720.886	28.2007	21.2945	44.9551	80.611
FBGN0050377	CG30377	gene	2	7890025	7915032	-0.03	-0.19	2.27	0.893033	0.399178	5.25e-08	0.95858	0.621145	1.35e-06	FALSE	FALSE	TRUE	TRUE	TRUE	TRUE	10.5787	21.811	12.4457	17.2854	8.9004	15.5081	8.83499	12.6132	10.5208	48.7845	69.9705	52.0823	14.9452	13.898	10.6563	56.9458	12.4457	15.5081	10.5208	52.0823	4.91435	3.60754	1.54541	9.30776
FBGN0014906	HYDR2	gene	2	3163645	3169462	0.07	0.33	0.59	0.565636	0.00717731	8.49e-06	0.797985	0.0344856	0.000147301	FALSE	FALSE	TRUE	TRUE	TRUE	TRUE	326.43	343.943	349.31	359.851	341.924	374.642	418.19	462.483	494.476	608.587	811.984	693.604	339.894	358.806	458.383	704.725	343.943	359.851	462.483	693.604	9.76973	13.3778	31.2784	83.4078
FBGN0050085	RIF1	gene	2	15864309	15869147	0	-0.87	0.13	0.979132	5.93e-13	0.28958	0.992539	1.78e-11	0.653268	FALSE	TRUE	FALSE	TRUE	TRUE	TRUE	510.046	461.387	503.637	466.706	524.382	488.096	281.738	291.504	274.417	282.95	342.53	311.667	491.69	493.062	282.553	312.383	503.637	488.096	281.738	311.667	21.5869	23.8062	6.99972	24.3287
FBGN0003071	PFK	gene	2	10109740	10117457	-1	0.43	-0.45	2.4e-12	0.000624717	0.000563357	7.86e-11	0.00439455	0.00646322	TRUE	FALSE	FALSE	TRUE	TRUE	TRUE	819.097	645.941	797.356	413.279	372.333	328.934	1154.44	1219.27	938.978	909.831	673.67	777.101	754.131	371.516	1104.23	786.867	797.356	372.333	1154.44	777.101	77.0152	34.4383	119.811	96.6595
FBGN0031926	CG6739	gene	2	7608389	7616533	-0.65	-0.46	0.01	0.00173081	0.00602195	0.9726	0.0136116	0.029939	0.994703	TRUE	FALSE	FALSE	TRUE	TRUE	TRUE	173.038	186.232	165.113	138.283	89.004	95.4971	128.598	133.139	129.756	139.036	143.195	111.605	174.795	107.595	130.498	131.279	173.038	95.4971	129.756	139.036	8.71083	21.8614	1.92648	14.0147
FBGN0030706	LRP4	gene	2	15910870	15921013	-4.28	-3.47	3.07	1.13e-05	8.92e-05	0.00164215	0.000172258	0.000794241	0.016258	TRUE	TRUE	TRUE	TRUE	TRUE	TRUE	11.3344	28.5221	35.6778	0	0.7417	1.63243	0	0	4.38365	40.2472	1.62722	41.3352	25.1781	0.791376	1.46122	27.7365	28.5221	0.7417	0	40.2472	10.2156	0.667361	2.06647	18.4674
FBGN0019990	GCN2	gene	2	31395660	31402013	0.28	0.59	-0.03	0.0479371	9.79e-07	0.785062	0.187266	1.34e-05	0.940556	FALSE	TRUE	FALSE	TRUE	TRUE	TRUE	334.742	337.232	314.462	345.708	413.869	444.021	565.44	549.373	488.339	478.088	537.797	546.451	328.812	401.199	534.384	520.779	334.742	413.869	549.373	537.797	10.1976	41.1234	33.2129	30.3928
FBGN0004034	Y	gene	2	356509	361245	-0.75	0.26	-1.58	0.00149607	0.183743	1.22e-08	0.0120612	0.387561	3.41e-07	TRUE	FALSE	TRUE	TRUE	TRUE	TRUE	95.9643	102.344	90.4389	48.7135	57.1109	53.0539	157.067	105.11	118.359	32.9295	37.4261	47.9488	96.249	52.9594	126.845	39.4348	95.9643	53.0539	118.359	37.4261	4.86435	3.42889	22.0438	6.29396
FBGN0033388	CG8046	gene	2	9162037	9164967	0.12	0.06	1.5	0.549007	0.749146	0.0026403	0.785542	0.87397	0.0241492	FALSE	FALSE	TRUE	TRUE	TRUE	TRUE	2.26687	3.35554	5.80801	3.1428	6.6753	7.34593	4.90833	4.20439	6.13711	26.8315	14.645	22.321	3.81014	5.72134	5.08328	21.2658	3.35554	6.6753	4.90833	22.321	1.48097	1.84374	0.798671	5.03075
FBGN0038981	CG5346	gene	2	22520087	22528663	0.02	-0.45	0.51	0.840581	6.62e-05	8.83e-06	0.934242	0.000607799	0.000152359	FALSE	FALSE	TRUE	TRUE	TRUE	TRUE	475.288	486.553	457.173	501.277	479.138	463.61	364.198	374.19	352.446	578.097	511.761	496.022	473.005	481.342	363.611	528.627	475.288	479.138	364.198	511.761	12.1025	15.4565	8.88697	35.5657
FBGN0038983	CG5326	gene	2	22532174	22539919	-0.53	-0.28	-2.12	0.0438059	0.255054	4.62e-05	0.175165	0.475514	0.00070035	FALSE	FALSE	TRUE	TRUE	TRUE	TRUE	92.1862	78.8551	88.7795	84.8557	41.5352	39.1783	25.5233	121.927	46.4667	13.4157	11.3906	10.7471	86.6069	55.1897	64.6391	11.8511	88.7795	41.5352	46.4667	11.3906	5.65503	20.9991	41.4013	1.13709
FBGN0020617	RX	gene	2	20916753	20937030	-0.15	2.65	-0.03	0.244127	9.87e-05	0.875578	0.520166	0.000870978	0.96813	FALSE	TRUE	FALSE	TRUE	TRUE	TRUE	0.755624	3.35554	4.14858	0	0.7417	0.816214	27.4866	25.2263	19.2881	14.6354	19.5267	33.0681	2.75325	0.519305	24.0003	22.4101	3.35554	0.7417	25.2263	19.5267	1.44916	0.368462	3.4575	7.79647
FBGN0020616	FBGN0020616	gene	2	6950421	6954586	-0.01	-0.54	-0.04	0.954165	1.12e-05	0.719851	0.98481	0.000122723	0.920795	FALSE	TRUE	FALSE	TRUE	TRUE	TRUE	483.599	523.464	448.876	499.706	481.363	464.426	334.748	329.344	374.364	330.515	314.867	360.443	485.313	481.832	346.152	335.275	483.599	481.363	334.748	330.515	30.4746	14.4068	20.0705	18.9081
FBGN0033652	THS	gene	2	11756817	11814424	-1.07	-0.16	1.89	0.003285	0.500811	1.46e-10	0.0234893	0.710682	5.02e-09	TRUE	FALSE	TRUE	TRUE	TRUE	TRUE	45.3375	40.2665	31.5292	18.8568	11.8672	16.3243	43.1933	29.4307	30.6856	169.526	105.769	138.06	39.0444	15.6828	34.4365	137.785	40.2665	16.3243	30.6856	138.06	5.70306	2.88933	6.21313	26.0293
FBGN0033656	S2P	gene	2	11842103	11844240	-0.06	0.65	-0.14	0.715878	8.89e-06	0.250353	0.880913	0.0001004	0.610947	FALSE	TRUE	FALSE	TRUE	TRUE	TRUE	166.237	169.455	175.9	149.283	185.425	150.183	307.261	291.504	277.047	252.46	261.169	269.505	170.531	161.631	291.937	261.045	169.455	150.183	291.504	261.169	4.0173	16.8292	12.3389	6.95936
FBGN0028424	JHI-26	gene	2	16289320	16291333	0.01	1.2	0.02	0.984772	0.00189453	0.935937	0.993623	0.0113659	0.984606	FALSE	TRUE	FALSE	TRUE	TRUE	TRUE	15.1125	11.7444	19.0834	21.9996	8.1587	17.9567	27.4866	57.46	56.1107	42.6865	62.648	38.0284	15.3134	16.0383	47.0191	47.7876	15.1125	17.9567	56.1107	42.6865	2.99953	5.81108	13.8225	10.6786
FBGN0038986	SIT	gene	2	22558342	22562572	0.11	4.4	-3.22	0.436137	2.48e-06	2.85e-06	0.70436	3.1e-05	5.54e-05	FALSE	TRUE	TRUE	TRUE	TRUE	TRUE	0.755624	0	1.65943	3.1428	1.4834	2.44864	20.615	33.6351	31.5623	1.21961	4.06805	1.65341	0.805018	2.35828	28.6041	2.31369	0.755624	2.44864	31.5623	1.65341	0.678359	0.680455	5.7122	1.2531
FBGN0052150	MERU	gene	2	15837773	15844062	-3.39	-0.19	-2.21	0.000552463	0.392731	0.00356615	0.00527814	0.616473	0.031257	TRUE	FALSE	TRUE	TRUE	TRUE	TRUE	24.18	5.03331	17.424	0	0.7417	1.63243	14.725	7.00731	11.3975	1.21961	0.813611	1.65341	15.5458	0.791376	11.0433	1.22888	17.424	0.7417	11.3975	1.21961	7.92862	0.667361	3.16067	0.342908
FBGN0032524	HACD2	gene	2	13444103	13445651	-0.64	-0.3	-0.04	0.000562617	0.0732017	0.82299	0.00535261	0.205247	0.951868	TRUE	FALSE	FALSE	TRUE	TRUE	TRUE	174.549	159.388	175.9	109.998	108.288	98.7619	142.342	161.168	128.879	125.62	124.482	165.341	169.946	105.683	144.13	138.481	174.549	108.288	142.342	125.62	7.48565	4.94331	13.2423	18.9983
FBGN0260006	DRD	gene	2	15125753	15137311	0.79	3.36	1.95	0.0286238	1.44e-17	1.05e-24	0.128524	6.13e-16	9.47e-23	FALSE	TRUE	TRUE	TRUE	TRUE	TRUE	6.04499	13.4222	14.1052	36.1423	23.7344	20.4054	101.112	156.964	120.112	435.402	567.087	476.181	11.1908	26.7607	126.062	492.89	13.4222	23.7344	120.112	476.181	3.64928	6.77157	23.1865	55.0431
FBGN0259896	NIMC1	gene	2	13973158	13976769	0.38	0.1	2.14	0.134701	0.647086	7.49e-24	0.367146	0.814642	6.48e-22	FALSE	FALSE	TRUE	TRUE	TRUE	TRUE	53.6493	33.5554	35.6778	53.4277	60.0777	63.6647	54.9733	44.8468	48.2202	220.75	213.166	240.571	40.9608	59.0567	49.3467	224.829	35.6778	60.0777	48.2202	220.75	9.01387	4.24115	4.21017	11.5537
FBGN0003339	SCR	gene	2	6823120	6849981	-0.22	1.57	-1.77	0.294386	0.000281967	0.000724147	0.576888	0.00222237	0.00805798	FALSE	TRUE	TRUE	TRUE	TRUE	TRUE	11.3344	8.38885	10.7863	12.5712	0.7417	3.26486	49.0833	43.4453	27.1786	3.65884	4.06805	17.3608	10.1698	5.52592	39.9024	8.36256	10.7863	3.26486	43.4453	4.06805	1.27907	5.08715	9.28682	6.3649
FBGN0266521	STAI	gene	2	6100377	6124653	-0.78	0.45	-0.95	9.76e-10	0.000746114	1.32e-11	2.62e-08	0.00515263	5.17e-10	TRUE	FALSE	TRUE	TRUE	TRUE	TRUE	2033.38	1572.07	1626.24	1015.13	1084.37	905.182	3191.4	2340.44	2257.58	1269.62	1171.6	1502.95	1743.9	1001.56	2596.47	1314.72	1626.24	1015.13	2340.44	1269.62	205.889	73.7779	422.032	138.981
FBGN0037548	CG7900	gene	2	8094124	8105083	-0.16	0.31	-1.31	0.410261	0.131129	7.01e-06	0.683794	0.308216	0.000125176	FALSE	FALSE	TRUE	TRUE	TRUE	TRUE	113.344	98.9884	110.352	106.855	93.4542	85.7025	188.48	162.57	103.454	73.1768	54.5119	40.5085	107.561	95.3374	151.501	56.0657	110.352	93.4542	162.57	54.5119	6.18382	8.73767	35.583	13.382
FBGN0038294	MF	gene	2	15170625	15181510	-0.07	0.44	-1.74	0.71978	0.0994565	0.00171411	0.882339	0.25558	0.0168263	FALSE	FALSE	TRUE	TRUE	TRUE	TRUE	243.311	369.109	278.784	295.424	182.458	356.686	205.168	1346.81	629.492	145.134	182.249	104.165	297.068	278.189	727.155	143.849	278.784	295.424	629.492	145.134	52.9592	72.1645	471.16	31.8907
FBGN0038296	CG6752	gene	2	15191058	15196210	-0.17	-0.94	0.01	0.466757	0.00102501	0.963514	0.72784	0.00677896	0.992688	FALSE	TRUE	FALSE	TRUE	TRUE	TRUE	84.6299	65.433	59.7395	47.1421	68.9781	62.0323	40.2483	29.4307	34.1925	37.808	28.4764	39.6818	69.9341	59.3842	34.6238	35.3221	65.433	62.0323	34.1925	37.808	10.6483	9.10906	4.42678	4.90069
FBGN0038299	SPN88EB	gene	2	15206703	15208762	0.31	-0.05	1.5	0.156709	0.729618	0.00550608	0.4035	0.863511	0.0447799	FALSE	FALSE	TRUE	TRUE	TRUE	TRUE	6.04499	1.67777	4.14858	3.1428	2.9668	29.3837	2.945	1.40146	5.26038	13.4157	14.645	19.8409	3.95711	11.8311	3.20228	15.9672	4.14858	3.1428	2.945	14.645	1.78804	12.4118	1.58587	2.7847
FBGN0264502	CG43901	gene	2	10905767	10923436	-4.14	-1.42	1.01	7.57e-07	0.00189971	0.00912522	1.43e-05	0.011389	0.0678303	TRUE	TRUE	FALSE	TRUE	TRUE	TRUE	19.6462	40.2665	31.5292	3.1428	0.7417	0.816214	9.81666	12.6132	5.26038	18.2942	24.4083	38.0284	30.4806	1.56691	9.23007	26.9103	31.5292	0.816214	9.81666	24.4083	8.45076	1.11474	3.03028	8.24841
FBGN0010497	DMGLUT	gene	2	12027438	12034122	-0.45	-0.83	-0.85	0.0549216	0.00287497	0.00396151	0.204539	0.0162279	0.0340447	FALSE	TRUE	TRUE	TRUE	TRUE	TRUE	168.504	83.8885	130.265	91.1413	97.1627	75.9079	44.175	77.0804	84.1661	30.4903	26.0355	38.8551	127.553	88.0707	68.4738	31.7936	130.265	91.1413	77.0804	30.4903	34.5974	8.94476	17.4237	5.31407
FBGN0029990	CG2233	gene	2	8035741	8037517	0.18	1.43	-4.35	NA	0.000998584	1.47e-12	NA	0.00663751	6.27e-11	FALSE	TRUE	TRUE	FALSE	TRUE	TRUE	21.9131	13.4222	44.8046	6.28561	12.6089	244.864	92.2766	161.168	41.2063	2.43923	3.25444	6.61363	26.7133	87.9196	98.217	4.10243	21.9131	12.6089	92.2766	3.25444	13.2538	111.007	49.154	1.8066
FBGN0003130	POXN	gene	2	15826693	15835055	-3.29	-0.31	2.12	0.00328056	0.12557	0.00112626	0.0234762	0.300169	0.0116886	TRUE	FALSE	TRUE	TRUE	TRUE	TRUE	8.31187	6.71108	9.95658	0	0.7417	0	2.945	0	5.26038	17.0746	20.3403	20.6676	8.32651	0.247233	2.73513	19.3608	8.31187	0	2.945	20.3403	1.32501	0.349641	2.15266	1.62212
FBGN0004117	TM2	gene	2	15310193	15315197	-0.2	0.61	-2.24	0.327264	0.0489725	0.000294306	0.608049	0.15227	0.00356677	FALSE	FALSE	TRUE	TRUE	TRUE	TRUE	254.645	365.754	295.379	267.138	158.724	340.361	251.306	1667.74	727.686	114.644	177.367	107.471	305.259	255.408	882.244	133.161	295.379	267.138	727.686	114.644	45.8947	74.6157	588.494	31.3955
FBGN0031888	PVF2	gene	2	7069536	7084635	1.34	0.85	0.76	7.16e-06	0.00274625	9.24e-05	0.000114011	0.0155833	0.00129073	TRUE	TRUE	TRUE	TRUE	TRUE	TRUE	51.3824	23.4888	46.464	113.141	95.6793	137.124	104.057	82.6863	81.5359	170.746	147.264	164.514	40.4451	115.315	89.4263	160.841	46.464	113.141	82.6863	164.514	12.1569	16.9894	10.3559	9.93217
FBGN0031882	RAB30	gene	2	7030493	7032606	0.4	0.68	0.2	0.0604506	0.00120512	0.209807	0.219179	0.00774942	0.552574	FALSE	TRUE	FALSE	TRUE	TRUE	TRUE	67.2506	65.433	77.9932	92.7127	103.096	97.1295	117.8	124.73	138.523	147.573	136.687	170.301	70.2256	97.6462	127.018	151.52	67.2506	97.1295	124.73	147.573	5.54244	4.25479	8.61359	14.0039
FBGN0026404	DRONC	gene	2	9968479	9971002	0.08	0.73	0.09	0.549853	1.15e-08	0.377146	0.785967	2.15e-07	0.734047	FALSE	TRUE	FALSE	TRUE	TRUE	TRUE	508.535	417.765	504.467	537.42	516.965	470.956	977.739	777.812	817.989	963.494	877.072	923.428	476.922	508.447	857.847	921.332	504.467	516.965	817.989	923.428	41.8637	27.7943	86.349	35.3127
FBGN0029003	MAB-21	gene	2	6008183	6013181	0.58	-0.77	1.06	4.95e-09	2.41e-10	3.11e-18	1.23e-07	5.66e-09	2.07e-16	TRUE	TRUE	TRUE	TRUE	TRUE	TRUE	1004.98	947.94	982.383	1535.26	1556.83	1362.26	708.763	556.38	533.929	1228.15	1356.29	1247.5	978.434	1484.78	599.691	1277.31	982.383	1535.26	556.38	1247.5	23.4535	87.0822	77.6683	56.4011
FBGN0038839	KTL	gene	2	20894452	20897320	-0.65	-2.73	0.26	0.0251463	0.00212282	0.00560411	0.116532	0.01256	0.0454174	FALSE	TRUE	FALSE	TRUE	TRUE	TRUE	3.0225	23.4888	21.5726	6.28561	0	3.26486	0.981666	0	2.63019	35.3688	0	28.1079	16.028	3.18349	1.20395	21.1589	21.5726	3.26486	0.981666	28.1079	9.22946	2.56673	1.08521	15.2524
FBGN0035997	PHOL	gene	2	9452803	9456281	-0.14	-0.53	-0.02	0.315085	9.5e-05	0.892125	0.597776	0.000839808	0.973244	FALSE	TRUE	FALSE	TRUE	TRUE	TRUE	358.921	377.498	316.121	314.28	304.839	328.118	255.233	257.869	243.731	247.581	219.675	277.772	350.847	315.746	252.278	248.343	358.921	314.28	255.233	247.581	25.6992	9.56011	6.13849	23.7243
FBGN0052344	CG32344	gene	2	321233	324720	0.56	0.25	0.13	3.34e-05	0.038758	0.226115	0.000451663	0.128385	0.577002	TRUE	FALSE	FALSE	TRUE	TRUE	TRUE	296.205	318.776	326.908	438.421	452.437	522.377	388.74	405.023	405.049	447.598	457.249	416.659	313.963	471.078	399.604	440.502	318.776	452.437	405.023	447.598	12.9883	36.7222	7.68217	17.314
FBGN0260635	DIAP1	gene	2	16038410	16051034	-1.04	0.24	-0.81	4.23e-21	0.0474142	2.32e-10	2.58e-19	0.149043	7.84e-09	TRUE	FALSE	TRUE	TRUE	TRUE	TRUE	1306.47	1119.07	1250.38	611.275	601.519	564.004	1875.96	1317.37	1490.44	857.388	831.51	923.428	1225.31	592.266	1561.26	870.775	1250.38	601.519	1490.44	857.388	78.5338	20.3773	233.476	38.7009
FBGN0260634	EIF4G2	gene	2	23808285	23819237	-0.23	-0.83	0.32	0.341264	0.000456466	0.0952429	0.621528	0.00336032	0.356563	FALSE	TRUE	FALSE	TRUE	TRUE	TRUE	105.787	174.488	126.117	73.8559	68.2364	173.854	82.4599	64.4673	74.5221	92.6906	86.2427	123.179	135.464	105.315	73.8164	100.704	126.117	73.8559	74.5221	92.6906	28.8152	48.5182	7.3624	16.1086
FBGN0260632	dl	gene	2	17436830	17450364	7.22	-0.15	7.38	0	0.401308	0	0	0.623329	0	TRUE	FALSE	TRUE	TRUE	TRUE	TRUE	131.479	149.321	109.522	19153.8	18090.1	19922.2	105.038	128.935	128.003	19978.5	19872.4	20204.6	130.107	19055.3	120.658	20018.5	131.479	19153.8	128.003	19978.5	16.2768	751.184	11.0517	138.542
FBGN0034110	ATG9	gene	2	16294400	16297232	0.22	0.57	-0.06	0.237914	0.00170813	0.639165	0.512769	0.0104075	0.892803	FALSE	TRUE	FALSE	TRUE	TRUE	TRUE	157.925	102.344	155.986	157.14	178.75	168.956	228.728	229.84	238.471	225.628	226.997	212.463	138.752	168.282	232.346	221.696	155.986	168.956	229.84	225.628	25.7565	8.83491	4.35436	6.55285
FBGN0031692	TPNC25D	gene	2	5216701	5219053	0.18	1.24	-2.17	0.477295	0.00945275	0.000610274	0.736343	0.0431251	0.00694121	FALSE	TRUE	TRUE	TRUE	TRUE	TRUE	89.1637	78.8551	82.1418	127.284	43.0186	134.675	85.4049	667.096	311.239	39.0276	68.3433	51.2556	83.3869	101.659	354.58	52.8755	82.1418	127.284	311.239	51.2556	4.29953	41.5748	239.444	12.0228
FBGN0031698	NCOA6	gene	2	5315290	5326683	0.36	-0.89	0.83	0.196866	0.00263937	0.00545642	0.458526	0.0150964	0.0444934	FALSE	TRUE	TRUE	TRUE	TRUE	TRUE	68.0062	67.1108	106.204	45.5707	81.587	241.599	53.9916	28.0292	38.5761	53.663	85.4291	119.872	80.4402	122.919	40.199	86.3214	68.0062	81.587	38.5761	85.4291	18.2211	85.1981	10.661	27.0371
FBGN0041627	KU80	gene	2	15768630	15771159	0.18	0.73	-0.02	0.354333	6.06e-05	0.883368	0.634071	0.000561474	0.970746	FALSE	TRUE	FALSE	TRUE	TRUE	TRUE	128.456	98.9884	108.693	149.283	134.248	111.821	219.893	190.599	210.415	186.601	223.743	200.062	112.046	131.784	206.969	203.469	108.693	134.248	210.415	200.062	12.2616	15.3926	12.2051	15.3533
FBGN0041629	HEXO2	gene	2	8709652	8712478	-0.29	0.04	1.03	0.243567	0.843241	1.2e-09	0.519343	0.921367	3.82e-08	FALSE	FALSE	TRUE	TRUE	TRUE	TRUE	148.858	127.51	66.3772	58.1419	68.2364	124.881	123.69	120.526	134.14	279.291	235.134	286.866	114.249	83.753	126.118	267.097	127.51	68.2364	123.69	279.291	34.954	29.3723	5.81714	22.8122
FBGN0034804	CG3831	gene	2	22938987	22941169	-1.64	-0.64	0.51	0.000337731	0.0331382	0.042552	0.00346251	0.113876	0.212253	TRUE	FALSE	FALSE	TRUE	TRUE	TRUE	58.1831	31.8776	33.1886	17.2854	5.9336	10.6108	23.56	25.2263	21.0415	52.4434	31.7308	40.5085	41.0831	11.2766	23.2759	41.5609	33.1886	10.6108	23.56	40.5085	12.1033	4.65822	1.7202	8.48854
FBGN0034800	CG3788	gene	2	22932035	22934077	-0.19	0.37	-0.86	0.419732	0.106897	4.78e-05	0.691545	0.26876	0.000721217	FALSE	FALSE	TRUE	TRUE	TRUE	TRUE	118.633	48.6553	94.5875	78.5701	74.17	69.3782	144.305	133.139	121.866	79.2748	67.5297	61.1761	87.2919	74.0394	133.103	69.3269	94.5875	74.17	133.139	67.5297	29.0303	3.75371	9.16086	7.49728
FBGN0038315	CG14866	gene	2	15316471	15318285	7.41	0.04	3.42	3.24e-10	0.578636	0.000166333	9.06e-09	NA	0.00217859	TRUE	FALSE	TRUE	TRUE	FALSE	TRUE	0.755624	0	0	73.8559	76.3951	80.8052	0	2.80292	0.87673	19.5138	19.5267	14.8807	0.251875	77.0187	1.22655	17.9737	0	76.3951	0.87673	19.5138	0.356205	2.87111	1.17072	2.18712
[truncated: 974 more rows]
